# Supplementary material for: Observational and Genetic Evidence for Bidirectional Effects Between Red Blood Cell Traits and Diastolic Blood Pressure
Source: Am J Hypertens. 2023 Jul 11;36(10):551–60. doi: 10.1093/ajh/hpad061 (PMC10502771; doi:10.1093/ajh/hpad061)
Supplement: hpad061_suppl_Supplementary_Tables [file hpad061_suppl_supplementary_tables.xlsx]

## Sheet: Table S1
Table S1 . STROBE Statement—Checklist of items that should be included in reports of current cross-sectional study
Section	Item No#	Recommendation	Reported on page#
Title and abstract	1	(a) Indicate the study’s design with a commonly used term in the title or the abstract	Title and abstract
		(b) Provide in the abstract an informative and balanced summary of what was done and what was found	Title and abstract
Introduction
Background/rationale	2	Explain the scientific background and rationale for the investigation being reported	Introduction
Objectives	3	State specific objectives, including any prespecified hypotheses	Introduction
Methods
Study design	4	Present key elements of study design early in the paper	Introduction
Setting	5	Describe the setting, locations, and relevant dates, including periods of recruitment, exposure, follow-up, and data collection	Observational analysis in the Lifelines Cohort study
Participants	6	(a) Give the eligibility criteria, and the sources and methods of selection of participants	Study population, Figure 1
Variables	7	Clearly define all outcomes, exposures, predictors, potential confounders, and effect modifiers. Give diagnostic criteria, if applicable	Observational analysis in the Lifelines Cohort study
Data sources/ measurement	8*	For each variable of interest, give sources of data and details of methods of assessment (measurement). Describe comparability of assessment methods if there is more than one group	Observational analysis in the Lifelines Cohort study
Bias	9	Describe any efforts to address potential sources of bias	Statistical analysis, Supplementary Figure S1
Study size	10	Explain how the study size was arrived at	Study population, Figure 1
Quantitative variables	11	Explain how quantitative variables were handled in the analyses. If applicable, describe which groupings were chosen and why	Statistical analysis
Statistical methods	12	(a) Describe all statistical methods, including those used to control for confounding	Statistical analysis
		(b) Describe any methods used to examine subgroups and interactions	Not applicable
		(c) Explain how missing data were addressed	Study population
		(d) If applicable, describe analytical methods taking account of sampling strategy	Not applicable
		(e) Describe any sensitivity analyses	Statistical analysis
Results
Participants	13*	(a) Report numbers of individuals at each stage of study—eg numbers potentially eligible, examined for eligibility, confirmed eligible, included in the study, completing follow-up, and analysed	Figure 1
		(b) Give reasons for non-participation at each stage	Figure 1
		(c) Consider use of a flow diagram	Figure 1
Descriptive data	14*	(a) Give characteristics of study participants (eg demographic, clinical, social) and information on exposures and potential confounders	Table S6
		(b) Indicate number of participants with missing data for each variable of interest	Not applicable
Outcome data	15*	Report numbers of outcome events or summary measures	Table S6, Results
Main results	16	(a) Give unadjusted estimates and, if applicable, confounder-adjusted estimates and their precision (eg, 95% confidence interval). Make clear which confounders were adjusted for and why they were included	Table S7-S8
		(b) Report category boundaries when continuous variables were categorized	Not applicable
		(c) If relevant, consider translating estimates of relative risk into absolute risk for a meaningful time period	Not applicable
Other analyses	17	Report other analyses done—eg analyses of subgroups and interactions, and sensitivity analyses	Table S7-S9
Discussion
Key results	18	Summarise key results with reference to study objectives	Discussion
Limitations	19	Discuss limitations of the study, taking into account sources of potential bias or imprecision. Discuss both direction and magnitude of any potential bias	Discussion
Interpretation	20	Give a cautious overall interpretation of results considering objectives, limitations, multiplicity of analyses, results from similar studies, and other relevant evidence	Discussion
Generalisability	21	Discuss the generalisability (external validity) of the study results	Discussion
Other information
Funding	22	Give the source of funding and the role of the funders for the present study and, if applicable, for the original study on which the present article is based	Funding Source
*Give information separately for exposed and unexposed groups.
Note: An Explanation and Elaboration article discusses each checklist item and gives methodological background and published examples of transparent reporting. The STROBE checklist is best used in conjunction with this article (freely available on the Web sites of PLoS Medicine at http://www.plosmedicine.org/, Annals of Internal Medicine at http://www.annals.org/, and Epidemiology at http://www.e…

## Sheet: Table S2
Table S2. Genome-wide association studies (GWAS) used in the current study
PMID/Source	Phenotype	GWAS ID	Exposure/outcome	Sample size	Unit	Data transformation	Pre-MR transformation	Covariates	Population	Measurement
UKB (Neale lab)	Hemoglobin	ukb-d-30020_irnt	Exposure	350474	Standard deviation	Inverse-rank normally transformed	-	first 20 PCs + sex + age + age2 + sex*age + sex*age2	European	Beckman Coulter LH750 Haematology Analyser
UKB (Neale lab)	Red blood cell count	ukb-d-30010_irnt	Exposure	350475	Standard deviation	Inverse-rank normally transformed	-	first 20 PCs + sex + age + age2 + sex*age + sex*age2	European	Beckman Coulter LH750 Haematology Analyser
30224653	Systolic blood pressure	ieu-b-38	Main outcome	757601	mm Hg	-	Z-score transformation	Sex, age, age2, BMI, chip	European	-
30224653	Diastolic blood pressure	ieu-b-39	Main outcome	757601	mm Hg	-	Z-score transformation	Sex, age, age2, BMI, chip	European	-
UKB (Ben Elsworth/30224653)	Systolic blood pressure	ukb-b-20175	Secondary outcome	436419	Standard deviation	Inverse-rank normally transformed	-	first 20 PCs + sex + age + age2 + sex*age + sex*age2	European	Automated blood pressure devices
UKB (Ben Elsworth/30224653)	Diastolic blood pressure	ukb-b-7992	Secondary outcome	436424	Standard deviation	Inverse-rank normally transformed	-	first 20 PCs + sex + age + age2 + sex*age + sex*age2	European	Automated blood pressure devices
ICBP (30224653/from 77 different cohorts)	Systolic blood pressure	-	Secondary outcome	299024	mm Hg	-	Z-score transformation	Sex+age+ age2+ BMI+ PCs	European	-
ICBP (30224653/from 77 different cohorts)	Diastolic blood pressure	-	Secondary outcome	299024	mm Hg	-	Z-score transformation	Sex+age+ age2+ BMI+ PCs	European	-
30124842	Body mass index	ieu-b-40	As a covariate in multivariable MR	681,275	Kg/m2	-	-	Age, sex, first genotype 10 PCs, recruitment centre and genotyping batches	European	-
UKB, UK Biobank; ICBP, International Consortium of Blood Pressure.

## Sheet: Table S3
Table S3. Instrumental variables (IVs) used for HGB/RBC# with SBP/DBP as outcomes
										SBP as outcome					DBP as outcome				IVs (1=SBP only, 2=SBP and DBP, 3=DBP only)
NO.	SNP	CHR	POSITION	EA/OA	EAF	BETA	SE	F of each SNP	P-VALUE	PROXY SNP	PROXY EA/OA	R2	PROXY EAF		PROXY SNP	PROXY EA/OA	R2	PROXY EAF
HGB as exposure
1	rs17654742	1	217472265	A/G	0.154	0.023	0.003	58.7778	1.49e-17	NA	NA	NA	NA		NA	NA	NA	NA	2
2	rs60639710	1	198867678	T/G	0.634	0.011	0.002	30.25	2.77e-08	NA	NA	NA	NA		NA	NA	NA	NA	2
3	rs11122454	1	230304051	T/C	0.614	-0.011	0.002	30.25	2.18e-08	NA	NA	NA	NA		NA	NA	NA	NA	2
4	rs616111	1	120269991	G/C	0.581	0.012	0.002	36	1.03e-09	NA	NA	NA	NA		NA	NA	NA	NA	2
5	rs1175550	1	3691528	G/A	0.231	0.025	0.002	156.25	2.04e-28	NA	NA	NA	NA		NA	NA	NA	NA	2
6	rs11685678	2	12953264	A/G	0.312	0.014	0.002	49	1.52e-11	NA	NA	NA	NA		NA	NA	NA	NA	2
7	rs66739581	2	112580971	C/T	0.253	0.013	0.002	42.25	2.07e-09	rs71413401	C/T	0.905	0.227		NA	NA	NA	NA	2
8	rs67175734	2	46399824	A/C	0.159	0.02	0.003	44.4444	3.36e-14	NA	NA	NA	NA		NA	NA	NA	NA	2
9	rs3791995	2	208010353	G/C	0.668	-0.015	0.002	56.25	1.04e-13	NA	NA	NA	NA		NA	NA	NA	NA	2
10	rs34773350	2	121985759	T/C	0.139	0.027	0.003	81	3.41e-23	NA	NA	NA	NA		NA	NA	NA	NA	2
11	rs752590	2	113972945	G/A	0.211	0.025	0.002	156.25	1.83e-26	NA	NA	NA	NA		NA	NA	NA	NA	2
12	rs4544423	2	66750017	G/T	0.593	0.011	0.002	30.25	1.03e-08	NA	NA	NA	NA		NA	NA	NA	NA	2
13	rs13098180	3	141091595	A/T	0.383	0.014	0.002	49	3.42e-12	NA	NA	NA	NA		NA	NA	NA	NA	2
14	rs9813210	3	4753298	A/G	0.158	-0.014	0.003	21.7778	4.62e-08	NA	NA	NA	NA		NA	NA	NA	NA	2
15	rs55913146	4	23878741	C/T	0.266	-0.013	0.002	42.25	4.53e-10	NA	NA	NA	NA		NA	NA	NA	NA	2
16	rs55944055	4	23747377	G/A	0.047	0.033	0.004	68.0625	2.1e-13	NA	NA	NA	NA		NA	NA	NA	NA	2
17	rs9327454	5	127249136	G/A	0.182	-0.015	0.002	56.25	4.68e-10	NA	NA	NA	NA		NA	NA	NA	NA	2
18	rs30000	5	55803533	A/G	0.745	0.015	0.002	56.25	1.92e-10	NA	NA	NA	NA		NA	NA	NA	NA	2
19	rs4976647	5	176788622	C/A	0.332	0.017	0.002	72.25	5.79e-18	NA	NA	NA	NA		NA	NA	NA	NA	2
20	rs11758205	6	26082717	G/A	0.026	0.079	0.006	173.361	6.71e-41	NA	NA	NA	NA		NA	NA	NA	NA	2
21	rs699947	6	43736389	C/A	0.498	-0.024	0.002	144	7.45e-36	NA	NA	NA	NA		NA	NA	NA	NA	2
22	rs2745353	6	127452935	T/C	0.519	0.019	0.002	90.25	3.54e-23	NA	NA	NA	NA		NA	NA	NA	NA	2
23	rs41265521	6	74228062	C/A	0.014	-0.047	0.008	34.5156	5.92e-09	rs146597926	T/C	0.867	0.02		rs146597926	T/C	0.867	0.02	2
24	rs2859337	6	12288422	G/A	0.753	-0.016	0.002	64	1.65e-12	NA	NA	NA	NA		NA	NA	NA	NA	2
25	rs62435145	7	1286567	T/G	0.692	-0.025	0.002	156.25	5.73e-32	NA	NA	NA	NA		NA	NA	NA	NA	2
26	rs6474401	8	42367068	C/T	0.387	-0.02	0.002	100	6.06e-26	NA	NA	NA	NA		NA	NA	NA	NA	2
27	rs10956934	8	95992473	A/C	0.485	-0.017	0.002	72.25	5.86e-20	NA	NA	NA	NA		NA	NA	NA	NA	2
28	rs72638978	8	41540828	C/T	0.024	0.042	0.006	49	3.31e-11	NA	NA	NA	NA		NA	NA	NA	NA	2
29	rs11784090	8	23377161	T/C	0.135	0.017	0.003	32.1111	1.08e-09	NA	NA	NA	NA		NA	NA	NA	NA	2
30	rs4521758	8	48741570	T/C	0.102	0.018	0.003	36	3.39e-09	NA	NA	NA	NA		NA	NA	NA	NA	2
31	rs17278406	9	13976285	A/G	0.301	-0.024	0.002	144	3.82e-30	NA	NA	NA	NA		NA	NA	NA	NA	2
32	rs2519093	9	136141870	T/C	0.184	-0.063	0.002	992.25	8e-148	NA	NA	NA	NA		NA	NA	NA	NA	2
33	rs6415788	9	4118111	T/G	0.603	-0.018	0.002	81	1.11e-20	NA	NA	NA	NA		NA	NA	NA	NA	2
34	rs72761903	9	116246654	C/T	0.095	-0.021	0.003	49	9.07e-11	rs72761968	T/G	0.988	0.093		rs72761968	T/G	0.988	0.093	2
35	rs41307428	9	136336804	T/C	0.017	0.059	0.007	71.0408	6.22e-16	NA	NA	NA	NA		NA	NA	NA	NA	2
36	rs12985	9	32450187	C/T	0.371	0.016	0.002	64	3.2e-15	NA	NA	NA	NA		NA	NA	NA	NA	2
37	rs7032549	9	2623615	A/G	0.586	0.014	0.002	49	5.28e-14	NA	NA	NA	NA		NA	NA	NA	NA	2
38	rs7910217	10	96999873	A/G	0.322	0.012	0.002	36	1.28e-08	NA	NA	NA	NA		NA	NA	NA	NA	2
39	rs1658457	10	60302716	C/T	0.545	-0.013	0.002	42.25	3.19e-12	NA	NA	NA	NA		NA	NA	NA	NA	2
40	rs10842255	12	24152726	T/A	0.354	0.012	0.002	36	1.27e-09	NA	NA	NA	NA		NA	NA	NA	NA	2
41	rs699048	12	25184644	T/G	0.734	-0.012	0.002	36	3.66e-08	NA	NA	NA	NA		NA	NA	NA	NA	2
42	rs35124400	12	2522077	T/C	0.371	0.023	0.002	132.25	8.86e-31	NA	NA	NA	NA		NA	NA	NA	NA	2
43	rs1340817	13	29230581	G/A	0.356	-0.016	0.002	64	4.58e-16	rs9551518	G/A	0.952	0.337		rs9551519	T/C	0.952	0.337	2
44	rs12889267	14	21542766	G/A	0.168	-0.015	0.003	25	5.62e-09	NA	NA	NA	NA		NA	NA	NA	NA	2
45	rs71420186	14	50960918	A/G	0.068	-0.024	0.004	36	2.1e-10	NA	NA	NA	NA		NA	NA	NA	NA	2
46	rs4365213	14	64720264	C/T	0.45	-0.018	0.002	81	1.85e-21	NA	NA	NA	NA		NA	NA	NA	NA	2
47	rs1077835	15	58723426	G/A	0.22	-0.018	0.002	81	1.05e-15	NA	NA	NA	NA		NA	NA	NA	NA	2
48	rs28678867	15	100001716	G/A	0.745	0.013	0.002	42.25	8.95e-10	NA	NA	NA	NA		NA	NA	NA	NA	2
49	rs4886755	15	76298132	G/A	0.512	-0.027	0.002	182.25	3.68e-45	rs12440225	A/G	0.957	0.504		rs12440225	A/G	0.957	0.504	2
50	rs150844304	15	43726625	C/A	0.025	-0.072	0.006	144	8.95e-32	NA	NA	NA	NA		NA	NA	NA	NA	2
51	rs2950015	17	44332351	G/A	0.229	0.038	0.002	361	2.09e-62	rs2532329	A/G	0.886	0.251		rs2532329	A/G	0.886	0.251	2
52	rs3745471	19	50155353	T/C	0.084	0.02	0.003	44.4444	4e-09	rs3745469	A/G	0.809	0.089		rs3745469	A/G	0.809	0.089	2
53	rs2823270	21	16794755	G/A	0.3	-0.022	0.002	121	1.92e-27	NA	NA	NA	NA		NA	NA	NA	NA	2
54	rs2835435	21	38055216	T/C	0.222	-0.022	0.002	121	4.15e-22	NA	NA	NA	NA		NA	NA	NA	NA	2
55	rs395379	22	18212923	G/A	0.172	0.015	0.003	25	4.11e-09	rs11538	G/A	0.953	0.149		rs11538	G/A	0.953	0.149	2
56	rs8138197	22	43114551	A/G	0.471	0.021	0.002	110.25	2.27e-28	NA	NA	NA	NA		NA	NA	NA	NA	2
57	rs791270	1	147236656	G/A	0.848	-0.017	0.003	32.1111	1.01e-10	NA	NA	NA	NA		NA	NA	NA	NA	2
58	rs113292219	1	29486128	T/C	0.054	0.027	0.004	45.5625	1.72e-10	NA	NA	NA	NA		NA	NA	NA	NA	2
59	rs6428637	1	88641063	G/A	0.421	0.011	0.002	30.25	3.81e-08	NA	NA	NA	NA		NA	NA	NA	NA	2
60	rs12097446	1	3325144	A/G	0.065	0.021	0.004	27.5625	4.61e-08	rs112206206	T/C	0.954	0.07		rs112206206	T/C	0.954	0.07	2
61	rs3754140	1	214176380	C/T	0.262	0.031	0.002	240.25	2.73e-48	NA	NA	NA	NA		NA	NA	NA	NA	2
62	rs3811444	1	248039451	T/C	0.334	0.02	0.002	100	1.89e-22	NA	NA	NA	NA		NA	NA	NA	NA	2
63	rs72660363	1	22007443	T/C	0.161	-0.015	0.003	25	1.04e-08	NA	NA	NA	NA		NA	NA	NA	NA	2
64	rs554019	1	172140548	T/C	0.42	-0.017	0.002	72.25	2.53e-18	NA	NA	NA	NA		NA	NA	NA	NA	2
65	rs4660253	1	43761651	T/C	0.617	-0.016	0.002	64	3.2e-16	NA	NA	NA	NA		NA	NA	NA	NA	2
66	rs11121529	1	10271688	G/C	0.114	0.021	0.003	49	5.23e-12	NA	NA	NA	NA		NA	NA	NA	NA	2
67	rs1672917	1	53291550	G/A	0.62	0.012	0.002	36	3.48e-09	NA	NA	NA	NA		NA	NA	NA	NA	2
68	rs10864030	1	213079400	A/G	0.681	0.012	0.002	36	3.48e-09	NA	NA	NA	NA		NA	NA	NA	NA	2
69	rs2295366	1	173825692	G/T	0.239	-0.013	0.002	42.25	1.15e-08	NA	NA	NA	NA		NA	NA	NA	NA	2
70	rs2228445	1	203667409	C/T	0.902	-0.034	0.003	128.444	5.31e-26	NA	NA	NA	NA		NA	NA	NA	NA	2
71	rs56011044	1	48022107	T/C	0.097	-0.027	0.003	81	2.83e-17	NA	NA	NA	NA		NA	NA	NA	NA	2
72	rs11208719	1	66159001	G/A	0.196	0.015	0.002	56.25	7.35e-10	NA	NA	NA	NA		NA	NA	NA	NA	2
73	rs2355867	1	231541917	C/A	0.764	0.023	0.002	132.25	5.29e-25	rs479200	G/A	0.894	0.208		rs479200	G/A	0.894	0.208	2
74	rs863678	2	176974104	T/G	0.644	0.019	0.002	90.25	1.49e-21	NA	NA	NA	NA		NA	NA	NA	NA	2
75	rs4674326	2	219590419	C/T	0.485	-0.016	0.002	64	3.11e-18	rs4674330	C/T	0.996	0.466		rs6737386	A/G	0.996	0.466	2
76	rs2943637	2	227088577	C/A	0.49	0.011	0.002	30.25	6.23e-09	NA	NA	NA	NA		NA	NA	NA	NA	2
77	rs1438898	2	145714354	C/A	0.25	0.02	0.002	100	2.25e-20	NA	NA	NA	NA		NA	NA	NA	NA	2
78	rs9287360	2	145227050	T/C	0.689	0.011	0.002	30.25	4.73e-08	NA	NA	NA	NA		NA	NA	NA	NA	2
79	rs13409567	2	25942250	A/T	0.308	0.016	0.002	64	2.35e-14	NA	NA	NA	NA		NA	NA	NA	NA	2
80	rs56262900	2	23897725	A/G	0.102	0.022	0.003	53.7778	1.85e-12	NA	NA	NA	NA		NA	NA	NA	NA	2
81	rs13016569	2	46002657	G/A	0.738	-0.013	0.002	42.25	4.85e-09	NA	NA	NA	NA		NA	NA	NA	NA	2
82	rs4665390	2	27989909	T/C	0.257	0.017	0.002	72.25	1.15e-14	NA	NA	NA	NA		NA	NA	NA	NA	2
83	rs13389219	2	165528876	T/C	0.393	-0.013	0.002	42.25	5.27e-12	NA	NA	NA	NA		NA	NA	NA	NA	2
84	rs11901391	2	160914549	C/T	0.189	-0.015	0.002	56.25	1.7e-09	NA	NA	NA	NA		NA	NA	NA	NA	2
85	rs11124926	2	43432962	T/C	0.483	-0.016	0.002	64	1.32e-17	NA	NA	NA	NA		NA	NA	NA	NA	2
86	rs11686019	2	73783910	A/G	0.239	0.012	0.002	36	3.39e-08	NA	NA	NA	NA		NA	NA	NA	NA	2
87	rs6445972	3	58321707	T/C	0.7	0.014	0.002	49	4.77e-12	NA	NA	NA	NA		NA	NA	NA	NA	2
88	rs12635066	3	30199216	A/G	0.342	0.012	0.002	36	5.66e-09	NA	NA	NA	NA		NA	NA	NA	NA	2
89	rs57575542	3	23359044	G/C	0.354	0.012	0.002	36	2.73e-10	NA	NA	NA	NA		NA	NA	NA	NA	2
90	rs2648308	3	12614107	C/T	0.6	0.012	0.002	36	6.45e-10	NA	NA	NA	NA		NA	NA	NA	NA	2
91	rs842050	3	151979989	G/T	0.66	-0.012	0.002	36	2.6e-09	NA	NA	NA	NA		NA	NA	NA	NA	2
92	rs11924058	3	121725703	G/A	0.543	0.011	0.002	30.25	9.49e-09	NA	NA	NA	NA		NA	NA	NA	NA	2
93	rs4677156	3	72417857	T/A	0.768	-0.012	0.002	36	4.16e-08	NA	NA	NA	NA		NA	NA	NA	NA	2
94	rs2029466	3	56780003	T/C	0.309	-0.023	0.002	132.25	2.26e-28	NA	NA	NA	NA		NA	NA	NA	NA	2
95	rs1075871	3	194681297	A/G	0.504	-0.016	0.002	64	2.06e-17	NA	NA	NA	NA		NA	NA	NA	NA	2
96	rs35240997	3	12379351	G/A	0.214	-0.025	0.002	156.25	9.87e-28	rs11128601	C/T	0.806	0.255		rs9876942	C/A	0.806	0.255	2
97	rs66782572	3	52567617	G/A	0.536	-0.017	0.002	72.25	2.67e-19	rs7639267	G/T	0.953	0.432		rs7639267	G/T	0.953	0.432	2
98	rs9816588	3	37987856	A/C	0.099	0.024	0.003	64	1.21e-14	NA	NA	NA	NA		NA	NA	NA	NA	2
99	rs62344826	4	187762236	A/G	0.09	0.02	0.003	44.4444	4.52e-09	NA	NA	NA	NA		NA	NA	NA	NA	2
100	rs218264	4	55408875	T/A	0.249	-0.033	0.002	272.25	1.42e-50	NA	NA	NA	NA		NA	NA	NA	NA	2
101	rs6827412	4	148975635	A/G	0.61	-0.013	0.002	42.25	4.5e-11	NA	NA	NA	NA		NA	NA	NA	NA	2
102	rs2870238	4	77373079	T/C	0.503	0.02	0.002	100	6.96e-26	NA	NA	NA	NA		NA	NA	NA	NA	2
103	rs12505616	4	55377360	G/A	0.562	0.011	0.002	30.25	2.28e-08	NA	NA	NA	NA		NA	NA	NA	NA	2
104	rs28432336	4	87984331	G/A	0.379	0.021	0.002	110.25	9.98e-26	NA	NA	NA	NA		NA	NA	NA	NA	2
105	rs4833453	4	115343243	T/C	0.828	0.016	0.003	28.4444	9.19e-11	NA	NA	NA	NA		NA	NA	NA	NA	2
106	rs11949100	5	34492562	A/G	0.323	-0.014	0.002	49	1.55e-12	rs4703435	A/G	0.907	0.347		rs4703435	A/G	0.907	0.347	2
107	rs1354674	5	40623128	T/C	0.883	-0.019	0.003	40.1111	1.26e-10	NA	NA	NA	NA		NA	NA	NA	NA	2
108	rs357273	5	38875436	G/A	0.16	-0.017	0.003	32.1111	1.39e-10	NA	NA	NA	NA		NA	NA	NA	NA	2
109	rs12515985	5	142799300	A/G	0.212	0.013	0.002	42.25	1.93e-08	NA	NA	NA	NA		NA	NA	NA	NA	2
110	rs7702189	5	1114944	A/G	0.593	-0.012	0.002	36	2.7e-10	NA	NA	NA	NA		NA	NA	NA	NA	2
111	rs72698506	5	460002	G/A	0.201	0.014	0.002	49	2.11e-09	NA	NA	NA	NA		NA	NA	NA	NA	2
112	rs744103	6	43805362	A/T	0.685	0.028	0.002	196	3.43e-43	NA	NA	NA	NA		NA	NA	NA	NA	2
113	rs141877104	6	25773104	G/A	0.017	0.072	0.007	105.796	5.7e-22	NA	NA	NA	NA		NA	NA	NA	NA	2
114	rs17087971	6	157293632	A/G	0.281	0.012	0.002	36	6.61e-09	NA	NA	NA	NA		NA	NA	NA	NA	2
115	rs115986297	6	2050791	G/A	0.543	-0.02	0.002	100	1e-26	NA	NA	NA	NA		NA	NA	NA	NA	2
116	rs833805	6	44030011	G/A	0.885	0.052	0.003	300.444	2.29e-62	NA	NA	NA	NA		NA	NA	NA	NA	2
117	rs4715354	6	52708797	A/G	0.486	0.016	0.002	64	6.61e-17	NA	NA	NA	NA		NA	NA	NA	NA	2
118	rs2934849	6	166162335	C/T	0.631	-0.012	0.002	36	2.59e-10	NA	NA	NA	NA		NA	NA	NA	NA	2
119	rs9366197	6	170585917	T/C	0.338	0.011	0.002	30.25	4.18e-08	NA	NA	NA	NA		NA	NA	NA	NA	2
120	rs12192672	6	7229619	A/G	0.298	0.021	0.002	110.25	8.27e-24	NA	NA	NA	NA		NA	NA	NA	NA	2
121	rs10456468	6	39151425	T/G	0.217	-0.015	0.002	56.25	8.98e-11	NA	NA	NA	NA		NA	NA	NA	NA	2
122	rs1800562	6	26093141	A/G	0.079	0.143	0.004	1278.06	1e-200	NA	NA	NA	NA		NA	NA	NA	NA	2
123	rs9399137	6	135419018	C/T	0.259	-0.041	0.002	420.25	3.4e-80	NA	NA	NA	NA		NA	NA	NA	NA	2
124	rs11969405	6	16289538	A/G	0.203	-0.016	0.002	64	1.41e-11	NA	NA	NA	NA		NA	NA	NA	NA	2
125	rs10265221	7	151414329	C/T	0.287	-0.051	0.002	650.25	6.82e-132	NA	NA	NA	NA		NA	NA	NA	NA	2
126	rs73169671	7	150947689	A/C	0.113	-0.021	0.003	49	1.96e-12	NA	NA	NA	NA		NA	NA	NA	NA	2
127	rs11514706	7	15059272	C/A	0.524	-0.011	0.002	30.25	8.7e-09	NA	NA	NA	NA		NA	NA	NA	NA	2
128	rs3807989	7	116186241	G/A	0.591	0.011	0.002	30.25	4.24e-08	NA	NA	NA	NA		NA	NA	NA	NA	2
129	rs11556924	7	129663496	T/C	0.39	-0.014	0.002	49	2.85e-12	NA	NA	NA	NA		NA	NA	NA	NA	2
130	rs184318317	7	99829827	G/A	0.043	0.032	0.005	40.96	5.54e-12	NA	NA	NA	NA		NA	NA	NA	NA	2
131	rs1050338	7	44808223	A/G	0.454	-0.011	0.002	30.25	2.06e-09	NA	NA	NA	NA		NA	NA	NA	NA	2
132	rs2214833	7	82072276	A/G	0.599	0.011	0.002	30.25	2.26e-08	NA	NA	NA	NA		NA	NA	NA	NA	2
133	rs1375647	8	76517182	A/G	0.192	-0.014	0.002	49	4.72e-09	NA	NA	NA	NA		NA	NA	NA	NA	2
134	rs2648876	8	129072966	G/A	0.621	0.011	0.002	30.25	5.59e-09	NA	NA	NA	NA		NA	NA	NA	NA	2
135	rs9649959	8	128972721	G/A	0.346	-0.015	0.002	56.25	1.05e-13	NA	NA	NA	NA		NA	NA	NA	NA	2
136	rs4240624	8	9184231	A/G	0.908	-0.023	0.003	58.7778	5.93e-12	NA	NA	NA	NA		NA	NA	NA	NA	2
137	rs61557287	8	81441012	G/A	0.157	-0.017	0.003	32.1111	3.15e-11	NA	NA	NA	NA		NA	NA	NA	NA	2
138	rs4979080	9	114824708	C/T	0.3	-0.014	0.002	49	3.61e-12	NA	NA	NA	NA		NA	NA	NA	NA	2
139	rs112182189	9	114900500	G/T	0.218	-0.016	0.002	64	1.55e-12	rs7865783	A/G	1	0.228		rs67118370	A/G	1	0.228	2
140	rs10900027	10	44858681	A/C	0.277	0.016	0.002	64	4.37e-14	NA	NA	NA	NA		NA	NA	NA	NA	2
141	rs3088308	10	81697868	T/A	0.068	-0.022	0.004	30.25	3.72e-09	NA	NA	NA	NA		NA	NA	NA	NA	2
142	rs17476364	10	71094504	C/T	0.11	0.11	0.003	1344.44	1e-200	NA	NA	NA	NA		NA	NA	NA	NA	2
143	rs34130368	10	48411796	T/G	0.115	-0.018	0.003	36	9.06e-10	NA	NA	NA	NA		NA	NA	NA	NA	2
144	rs10752308	10	13558641	A/G	0.331	0.011	0.002	30.25	1.37e-08	NA	NA	NA	NA		NA	NA	NA	NA	2
145	rs4745984	10	71143488	A/C	0.103	0.018	0.003	36	1.68e-08	NA	NA	NA	NA		NA	NA	NA	NA	2
146	rs61854735	10	5235762	A/T	0.167	0.017	0.003	32.1111	1.28e-11	NA	NA	NA	NA		NA	NA	NA	NA	2
147	rs2576159	10	90296467	T/A	0.32	0.011	0.002	30.25	2.25e-08	NA	NA	NA	NA		NA	NA	NA	NA	2
148	rs963837	11	30749090	C/T	0.453	0.02	0.002	100	4.41e-25	NA	NA	NA	NA		NA	NA	NA	NA	2
149	rs10898979	11	74039147	T/C	0.51	0.012	0.002	36	1.09e-09	NA	NA	NA	NA		NA	NA	NA	NA	2
150	rs174584	11	61610750	A/G	0.356	0.024	0.002	144	9.01e-34	NA	NA	NA	NA		NA	NA	NA	NA	2
151	rs113717499	11	8875509	T/C	0.248	0.023	0.002	132.25	4.8e-25	NA	NA	NA	NA		NA	NA	NA	NA	2
152	rs72995678	11	75445180	C/G	0.106	0.019	0.003	40.1111	9.97e-10	NA	NA	NA	NA		NA	NA	NA	NA	2
153	rs1223121	11	31464938	A/G	0.55	0.011	0.002	30.25	3.12e-08	NA	NA	NA	NA		NA	NA	NA	NA	2
154	rs368417629	11	10195282	T/G	0.235	-0.034	0.002	289	1.34e-52	rs11042662	T/C	0.931	0.27		rs11042662	T/C	0.931	0.27	2
155	rs10891256	11	111196937	T/C	0.494	0.012	0.002	36	1.26e-10	NA	NA	NA	NA		NA	NA	NA	NA	2
156	rs60545357	11	118281418	C/A	0.174	-0.015	0.003	25	4.31e-09	NA	NA	NA	NA		NA	NA	NA	NA	2
157	rs1426374	12	110552773	A/G	0.294	-0.013	0.002	42.25	4.61e-10	NA	NA	NA	NA		NA	NA	NA	NA	2
158	rs74626145	12	52271174	T/G	0.108	0.017	0.003	32.1111	3.02e-08	NA	NA	NA	NA		NA	NA	NA	NA	2
159	rs3184504	12	111884608	C/T	0.518	-0.049	0.002	600.25	4.83e-150	NA	NA	NA	NA		NA	NA	NA	NA	2
160	rs10875796	12	48709223	G/A	0.443	0.015	0.002	56.25	4.73e-14	rs923398	C/T	0.996	0.456		rs923398	C/T	0.996	0.456	2
161	rs4883565	12	133104735	C/T	0.229	0.014	0.002	49	3.91e-10	NA	NA	NA	NA		NA	NA	NA	NA	2
162	rs9645770	12	115387303	G/A	0.657	-0.011	0.002	30.25	3.64e-08	NA	NA	NA	NA		NA	NA	NA	NA	2
163	rs4760682	12	48512285	A/C	0.813	-0.036	0.002	324	4.43e-49	NA	NA	NA	NA		NA	NA	NA	NA	2
164	rs12811512	12	13046211	T/C	0.152	-0.027	0.003	81	1.11e-24	rs12578317	T/A	0.983	0.134		rs12578317	T/A	0.983	0.134	2
165	rs1169300	12	121431225	A/G	0.291	0.019	0.002	90.25	7.28e-20	NA	NA	NA	NA		NA	NA	NA	NA	2
166	rs2014116	12	91140111	C/T	0.282	0.013	0.002	42.25	3.16e-10	NA	NA	NA	NA		NA	NA	NA	NA	2
167	rs10785593	12	46384024	T/C	0.487	-0.012	0.002	36	7.68e-10	rs7966125	T/C	0.87	0.489		rs7970129	C/T	0.992	0.497	2
168	rs12868938	13	114541617	G/C	0.369	0.016	0.002	64	2.33e-16	rs6602913	C/A	0.98	0.412		rs6602913	C/A	0.98	0.412	2
169	rs797219	13	33750984	A/G	0.523	-0.011	0.002	30.25	8.14e-09	NA	NA	NA	NA		NA	NA	NA	NA	2
170	rs8020977	14	76624547	G/T	0.531	0.013	0.002	42.25	2.71e-12	NA	NA	NA	NA		NA	NA	NA	NA	2
171	rs2273905	14	102974999	C/T	0.645	0.012	0.002	36	3.46e-10	NA	NA	NA	NA		NA	NA	NA	NA	2
172	rs113670117	14	36099366	T/C	0.088	-0.026	0.003	75.1111	3.82e-15	NA	NA	NA	NA		NA	NA	NA	NA	2
173	rs114609788	14	74223967	A/C	0.024	0.038	0.006	40.1111	1.05e-09	rs8009224	A/G	1	0.034		rs11844552	G/A	1	0.034	2
174	rs55918235	14	65505645	C/T	0.14	0.02	0.003	44.4444	3.17e-13	NA	NA	NA	NA		NA	NA	NA	NA	2
175	rs12437397	14	34654540	G/C	0.67	0.014	0.002	49	1.47e-12	rs4357846	A/G	0.991	0.299		rs4357846	A/G	0.991	0.299	2
176	rs1257444	14	99687211	G/A	0.541	0.011	0.002	30.25	6.98e-09	NA	NA	NA	NA		NA	NA	NA	NA	2
177	rs72711791	15	43007646	G/A	0.072	0.022	0.004	30.25	3.64e-09	NA	NA	NA	NA		NA	NA	NA	NA	2
178	rs12898728	15	72112853	T/C	0.257	-0.016	0.002	64	1.03e-13	NA	NA	NA	NA		NA	NA	NA	NA	2
179	rs17816699	15	33324519	C/T	0.179	0.018	0.002	81	1.33e-13	NA	NA	NA	NA		NA	NA	NA	NA	2
180	rs339995	15	60943059	A/G	0.372	-0.012	0.002	36	7.4e-10	NA	NA	NA	NA		NA	NA	NA	NA	2
181	rs1369313	15	66084255	G/A	0.433	-0.013	0.002	42.25	2.57e-12	rs12442510	G/A	0.976	0.398		rs12442510	G/A	0.976	0.398	2
182	rs2043082	15	58674308	A/G	0.357	-0.013	0.002	42.25	1.52e-11	NA	NA	NA	NA		NA	NA	NA	NA	2
183	rs35164648	15	51125927	C/T	0.177	0.014	0.002	49	4.67e-08	rs2899459	T/A	0.951	0.194		rs4344678	A/T	0.951	0.194	2
184	rs56085610	16	86327318	G/A	0.089	-0.023	0.003	58.7778	5.5e-12	NA	NA	NA	NA		NA	NA	NA	NA	2
185	rs74035509	16	88567333	T/C	0.078	0.02	0.004	25	3.02e-08	NA	NA	NA	NA		NA	NA	NA	NA	2
186	rs2010623	16	89729025	G/A	0.485	-0.018	0.002	81	1.41e-21	NA	NA	NA	NA		NA	NA	NA	NA	2
187	rs3809627	16	30103160	A/C	0.401	0.016	0.002	64	2.15e-17	NA	NA	NA	NA		NA	NA	NA	NA	2
188	rs11150141	16	79200478	G/A	0.444	-0.012	0.002	36	5.14e-10	NA	NA	NA	NA		NA	NA	NA	NA	2
189	rs11863726	16	230578	G/A	0.099	-0.018	0.003	36	2.28e-08	NA	NA	NA	NA		NA	NA	NA	NA	2
190	rs112894876	16	67812039	C/G	0.096	0.028	0.003	87.1111	9.48e-19	NA	NA	NA	NA		NA	NA	NA	NA	2
191	rs9302635	16	72144174	C/T	0.183	-0.017	0.002	72.25	1.71e-12	NA	NA	NA	NA		NA	NA	NA	NA	2
192	rs3790082	16	69896754	A/G	0.496	0.011	0.002	30.25	1.94e-08	NA	NA	NA	NA		NA	NA	NA	NA	2
193	rs41278174	16	16259596	A/G	0.027	0.043	0.006	51.3611	1.34e-13	NA	NA	NA	NA		NA	NA	NA	NA	2
194	rs77542162	17	67081278	G/A	0.023	0.068	0.006	128.444	3.98e-27	NA	NA	NA	NA		NA	NA	NA	NA	2
195	rs9905274	17	59450441	C/T	0.834	-0.029	0.003	93.4444	1.96e-29	NA	NA	NA	NA		NA	NA	NA	NA	2
196	rs13306780	17	42329004	C/A	0.702	-0.023	0.002	132.25	1.48e-28	NA	NA	NA	NA		NA	NA	NA	NA	2
197	rs1292041	17	57938041	G/A	0.528	-0.018	0.002	81	1.07e-20	NA	NA	NA	NA		NA	NA	NA	NA	2
198	rs12952262	17	46683800	T/C	0.165	-0.02	0.003	44.4444	1.06e-15	NA	NA	NA	NA		NA	NA	NA	NA	2
199	rs8072184	17	17044781	G/A	0.734	-0.013	0.002	42.25	8.5e-10	rs28461224	T/C	0.871	0.263		rs28461224	T/C	0.871	0.263	2
200	rs6507878	18	46463756	C/T	0.447	-0.017	0.002	72.25	3.26e-19	NA	NA	NA	NA		NA	NA	NA	NA	2
201	rs559406	18	12857002	T/G	0.549	-0.015	0.002	56.25	1.12e-14	NA	NA	NA	NA		NA	NA	NA	NA	2
202	rs11082513	18	43747153	T/C	0.547	-0.014	0.002	49	7.72e-13	NA	NA	NA	NA		NA	NA	NA	NA	2
203	rs8887	19	4502201	C/T	0.573	0.021	0.002	110.25	1.03e-28	NA	NA	NA	NA		NA	NA	NA	NA	2
204	rs7181	19	44270925	A/G	0.198	0.019	0.002	90.25	2.24e-15	NA	NA	NA	NA		NA	NA	NA	NA	2
205	rs2561566	19	41147697	C/T	0.123	0.023	0.003	58.7778	4.4e-15	NA	NA	NA	NA		NA	NA	NA	NA	2
206	rs111590167	19	33346430	T/C	0.043	-0.026	0.005	27.04	4.36e-08	NA	NA	NA	NA		NA	NA	NA	NA	2
207	rs184088518	19	41305138	T/G	0.023	-0.088	0.006	215.111	2.99e-42	NA	NA	NA	NA		NA	NA	NA	NA	2
208	rs55731973	19	47616377	T/G	0.714	-0.017	0.002	72.25	1.33e-16	NA	NA	NA	NA		NA	NA	NA	NA	2
209	rs61750953	19	41306650	T/C	0.015	-0.073	0.008	83.2656	7.94e-21	NA	NA	NA	NA		NA	NA	NA	NA	2
210	rs58542926	19	19379549	T/C	0.075	0.022	0.004	30.25	4.6e-10	NA	NA	NA	NA		NA	NA	NA	NA	2
211	rs12985258	19	2159571	C/T	0.401	0.025	0.002	156.25	3.71e-39	NA	NA	NA	NA		NA	NA	NA	NA	2
212	rs351978	19	806256	G/A	0.581	0.02	0.002	100	6.85e-26	rs351988	A/G	0.84	0.417		rs351988	A/G	0.84	0.417	2
213	rs2379120	20	61030580	T/A	0.711	-0.014	0.002	49	2.72e-11	NA	NA	NA	NA		NA	NA	NA	NA	2
214	rs646407	20	10552183	G/T	0.246	-0.012	0.002	36	4.97e-08	NA	NA	NA	NA		NA	NA	NA	NA	2
215	rs55852563	20	56115680	G/C	0.6	0.015	0.002	56.25	8.32e-15	NA	NA	NA	NA		NA	NA	NA	NA	2
216	rs6512645	20	49087012	A/G	0.403	0.015	0.002	56.25	1.31e-15	NA	NA	NA	NA		NA	NA	NA	NA	2
217	rs67676850	20	25369417	C/T	0.258	0.012	0.002	36	1.52e-08	rs6115202	A/G	0.989	0.25		rs6115202	A/G	0.989	0.25	2
218	rs78839561	20	4142839	A/G	0.406	0.011	0.002	30.25	2.43e-08	NA	NA	NA	NA		NA	NA	NA	NA	2
219	rs1800961	20	43042364	T/C	0.031	0.05	0.005	100	1.32e-20	NA	NA	NA	NA		NA	NA	NA	NA	2
220	rs2834287	21	35260961	G/A	0.184	-0.018	0.002	81	2.81e-13	NA	NA	NA	NA		NA	NA	NA	NA	2
221	rs2823139	21	16576783	A/G	0.338	-0.023	0.002	132.25	8.71e-30	NA	NA	NA	NA		NA	NA	NA	NA	2
222	rs128494	21	37834258	C/T	0.767	0.023	0.002	132.25	1.97e-24	NA	NA	NA	NA		NA	NA	NA	NA	2
223	rs2294915	22	44340904	T/C	0.231	0.022	0.002	121	5.25e-22	NA	NA	NA	NA		NA	NA	NA	NA	2
224	rs2281089	22	37532172	G/A	0.148	-0.017	0.003	32.1111	1.2e-10	NA	NA	NA	NA		NA	NA	NA	NA	2
225	rs855791	22	37462936	G/A	0.561	0.074	0.002	1369	1e-200	NA	NA	NA	NA		NA	NA	NA	NA	2
226	rs4298676	1	1840677	A/G	0.517	0.011	0.002	30.25	2.38e-08	NA	NA	NA	NA		rs2247560	G/A	0.886	0.51	3
227	rs35736498	2	242644728	T/C	0.457	0.013	0.002	42.25	3.53e-11	NA	NA	NA	NA		rs4428044	C/A	0.84	0.498	3
228	rs903065	3	14929692	C/A	0.608	-0.011	0.002	30.25	3.67e-08	NA	NA	NA	NA		rs2880480	A/G	0.824	0.468	3
RBC# as exposure
1	rs3767844	1	214180721	G/A	0.287	0.028	0.002	196	1.11e-34	NA	NA	NA	NA		NA	NA	NA	NA	2
2	rs1466	1	217436181	T/C	0.149	0.024	0.003	64	5.33e-17	NA	NA	NA	NA		NA	NA	NA	NA	2
3	rs7526112	1	93747683	G/T	0.362	0.014	0.002	49	5.32e-11	NA	NA	NA	NA		NA	NA	NA	NA	2
4	rs4649115	1	24155731	G/A	0.425	-0.013	0.002	42.25	2.72e-10	NA	NA	NA	NA		NA	NA	NA	NA	2
5	rs3811444	1	248039451	T/C	0.334	0.037	0.002	342.25	1.24e-64	NA	NA	NA	NA		NA	NA	NA	NA	2
6	rs56011044	1	48022107	T/C	0.097	-0.028	0.003	87.1111	4.09e-16	NA	NA	NA	NA		NA	NA	NA	NA	2
7	rs1569419	1	2996602	C/T	0.767	0.02	0.002	100	7.44e-17	NA	NA	NA	NA		NA	NA	NA	NA	2
8	rs2007471	1	16368977	T/C	0.368	0.017	0.002	72.25	1.24e-15	NA	NA	NA	NA		NA	NA	NA	NA	2
9	rs10890482	1	47946433	C/T	0.806	-0.02	0.003	44.4444	2.86e-15	NA	NA	NA	NA		NA	NA	NA	NA	2
10	rs2339851	2	23938883	A/G	0.13	0.036	0.003	144	2.29e-32	NA	NA	NA	NA		NA	NA	NA	NA	2
11	rs13409567	2	25942250	A/T	0.308	0.014	0.002	49	1.87e-10	NA	NA	NA	NA		NA	NA	NA	NA	2
12	rs77154381	2	27982119	G/A	0.252	0.014	0.002	49	9.27e-10	NA	NA	NA	NA		NA	NA	NA	NA	2
13	rs7583880	2	207999713	A/G	0.693	-0.013	0.002	42.25	3.98e-09	NA	NA	NA	NA		NA	NA	NA	NA	2
14	rs6445817	3	56748186	A/C	0.325	-0.027	0.002	182.25	1.36e-34	NA	NA	NA	NA		NA	NA	NA	NA	2
15	rs869785	3	24347800	C/T	0.672	-0.03	0.002	225	1.14e-43	NA	NA	NA	NA		NA	NA	NA	NA	2
16	rs7650602	3	141147414	C/T	0.452	0.027	0.002	182.25	4.24e-38	NA	NA	NA	NA		NA	NA	NA	NA	2
17	rs939317	3	184045799	G/A	0.745	-0.015	0.002	56.25	4.5e-10	NA	NA	NA	NA		NA	NA	NA	NA	2
18	rs35188965	5	1104938	T/C	0.582	-0.022	0.002	121	1.46e-26	NA	NA	NA	NA		NA	NA	NA	NA	2
19	rs451157	5	67616407	A/G	0.73	0.014	0.002	49	3.47e-10	NA	NA	NA	NA		NA	NA	NA	NA	2
20	rs62371570	5	111108996	C/T	0.105	0.019	0.003	40.1111	8.71e-09	NA	NA	NA	NA		NA	NA	NA	NA	2
21	rs1689771	5	76001881	A/T	0.769	-0.016	0.002	64	5.68e-11	NA	NA	NA	NA		NA	NA	NA	NA	2
22	rs73420943	6	34243480	G/A	0.16	0.019	0.003	40.1111	6.34e-12	NA	NA	NA	NA		NA	NA	NA	NA	2
23	rs9349205	6	41925159	A/G	0.252	0.069	0.002	1190.25	5.08e-192	NA	NA	NA	NA		NA	NA	NA	NA	2
24	rs4554318	6	42012159	T/C	0.467	-0.025	0.002	156.25	1.05e-34	NA	NA	NA	NA		NA	NA	NA	NA	2
25	rs115986297	6	2050791	G/A	0.543	-0.022	0.002	121	1.28e-26	NA	NA	NA	NA		NA	NA	NA	NA	2
26	rs2075672	7	100240296	G/A	0.624	-0.065	0.002	1056.25	1e-200	NA	NA	NA	NA		NA	NA	NA	NA	2
27	rs35150201	7	135346262	G/T	0.484	-0.011	0.002	30.25	3.08e-08	NA	NA	NA	NA		NA	NA	NA	NA	2
28	rs12155038	7	44872977	A/G	0.435	-0.027	0.002	182.25	7.73e-39	NA	NA	NA	NA		NA	NA	NA	NA	2
29	rs73169678	7	150953205	A/C	0.112	-0.022	0.003	53.7778	6.77e-12	NA	NA	NA	NA		NA	NA	NA	NA	2
30	rs10224210	7	151413194	C/T	0.282	-0.05	0.002	625	1.54e-108	NA	NA	NA	NA		NA	NA	NA	NA	2
31	rs11136012	8	27699715	C/A	0.563	-0.012	0.002	36	1.47e-08	NA	NA	NA	NA		NA	NA	NA	NA	2
32	rs13272834	8	106384772	A/G	0.174	-0.016	0.003	28.4444	2.81e-09	NA	NA	NA	NA		NA	NA	NA	NA	2
33	rs550057	9	136146597	T/C	0.255	-0.059	0.002	870.25	1.39e-141	NA	NA	NA	NA		NA	NA	NA	NA	2
34	rs28434367	9	13980350	G/T	0.363	-0.021	0.002	110.25	1.98e-22	NA	NA	NA	NA		NA	NA	NA	NA	2
35	rs17476364	10	71094504	C/T	0.11	0.065	0.003	469.444	2.73e-87	NA	NA	NA	NA		NA	NA	NA	NA	2
36	rs3168265	11	111267558	T/C	0.243	-0.013	0.002	42.25	2.02e-08	NA	NA	NA	NA		NA	NA	NA	NA	2
37	rs11042104	11	8890924	C/G	0.248	0.024	0.002	144	1.03e-23	NA	NA	NA	NA		NA	NA	NA	NA	2
38	rs174574	11	61600342	C/A	0.647	-0.028	0.002	196	1.53e-39	NA	NA	NA	NA		NA	NA	NA	NA	2
39	rs17116384	11	113981241	G/A	0.32	0.017	0.002	72.25	3.2e-15	NA	NA	NA	NA		NA	NA	NA	NA	2
40	rs7952436	11	67024534	T/C	0.083	0.029	0.004	52.5625	8.99e-15	NA	NA	NA	NA		NA	NA	NA	NA	2
41	rs773116	12	56486159	A/G	0.475	-0.011	0.002	30.25	2.43e-08	NA	NA	NA	NA		NA	NA	NA	NA	2
42	rs6602909	13	114551993	C/T	0.325	0.019	0.002	90.25	1.06e-17	NA	NA	NA	NA		NA	NA	NA	NA	2
43	rs77685055	13	76055602	A/G	0.1	0.043	0.003	205.444	2.12e-35	NA	NA	NA	NA		NA	NA	NA	NA	2
44	rs9521025	13	109422126	C/A	0.36	0.016	0.002	64	7.63e-14	NA	NA	NA	NA		NA	NA	NA	NA	2
45	rs11625753	14	91941141	C/T	0.255	-0.013	0.002	42.25	4.4e-08	NA	NA	NA	NA		NA	NA	NA	NA	2
46	rs8018823	14	37718177	A/G	0.287	-0.016	0.002	64	5.7e-13	rs34952686	G/C	0.846	0.282		rs34952686	G/C	0.846	0.282	2
47	rs12885878	14	104007555	G/A	0.774	0.017	0.002	72.25	7.61e-12	NA	NA	NA	NA		NA	NA	NA	NA	2
48	rs12904922	15	33356715	A/G	0.178	0.017	0.003	32.1111	1.1e-10	NA	NA	NA	NA		NA	NA	NA	NA	2
49	rs1077835	15	58723426	G/A	0.22	-0.018	0.002	81	1.07e-13	NA	NA	NA	NA		NA	NA	NA	NA	2
50	rs11865281	16	88556622	T/C	0.017	0.07	0.008	76.5625	4.75e-19	rs79103364	A/G	0.962	0.027		rs79103364	A/G	0.962	0.027	2
51	rs3809627	16	30103160	A/C	0.401	0.034	0.002	289	5.5e-60	NA	NA	NA	NA		NA	NA	NA	NA	2
52	rs2238368	16	170328	T/C	0.462	0.03	0.002	225	4.41e-50	NA	NA	NA	NA		NA	NA	NA	NA	2
53	rs2854205	17	61947334	C/T	0.591	-0.013	0.002	42.25	8.21e-10	rs2854198	A/G	0.933	0.41		rs2854198	A/G	0.933	0.41	2
54	rs9892942	17	27178761	T/C	0.196	-0.024	0.003	64	6.94e-21	NA	NA	NA	NA		NA	NA	NA	NA	2
55	rs35954636	18	12886441	G/T	0.124	0.019	0.003	40.1111	1.36e-09	NA	NA	NA	NA		NA	NA	NA	NA	2
56	rs4809361	20	62447662	C/T	0.789	-0.017	0.003	32.1111	4.01e-11	NA	NA	NA	NA		NA	NA	NA	NA	2
57	rs2242824	21	16790763	C/T	0.3	-0.021	0.002	110.25	1.02e-20	NA	NA	NA	NA		NA	NA	NA	NA	2
58	rs8138197	22	43114551	A/G	0.471	0.027	0.002	182.25	5.08e-40	NA	NA	NA	NA		NA	NA	NA	NA	2
59	rs2782824	1	26193510	T/C	0.533	0.012	0.002	36	6.34e-09	NA	NA	NA	NA		NA	NA	NA	NA	2
60	rs1175550	1	3691528	G/A	0.231	0.022	0.002	121	3.49e-19	NA	NA	NA	NA		NA	NA	NA	NA	2
61	rs662602	1	120266903	G/C	0.68	0.019	0.002	90.25	5.73e-18	NA	NA	NA	NA		NA	NA	NA	NA	2
62	rs17277127	1	172137134	T/A	0.312	-0.016	0.002	64	1.63e-13	NA	NA	NA	NA		NA	NA	NA	NA	2
63	rs3006917	1	243641971	T/C	0.197	-0.014	0.003	21.7778	4.37e-08	NA	NA	NA	NA		NA	NA	NA	NA	2
64	rs1434282	1	199010721	T/C	0.726	-0.037	0.002	342.25	2.33e-57	NA	NA	NA	NA		NA	NA	NA	NA	2
65	rs11210906	1	44189695	G/A	0.423	-0.014	0.002	49	2.21e-12	NA	NA	NA	NA		NA	NA	NA	NA	2
66	rs72654647	1	25022314	A/G	0.245	0.015	0.002	56.25	1.07e-10	NA	NA	NA	NA		NA	NA	NA	NA	1
67	rs791270	1	147236656	G/A	0.848	-0.017	0.003	32.1111	9.81e-10	NA	NA	NA	NA		NA	NA	NA	NA	2
68	rs143031547	1	198840934	T/G	0.234	0.013	0.002	42.25	4.75e-08	NA	NA	NA	NA		NA	NA	NA	NA	2
69	rs7534248	1	231554531	T/C	0.222	-0.023	0.002	132.25	1.47e-20	NA	NA	NA	NA		NA	NA	NA	NA	2
70	rs4655791	1	68720448	A/T	0.093	0.022	0.004	30.25	3.44e-10	NA	NA	NA	NA		NA	NA	NA	NA	2
71	rs1492696	1	224272965	A/G	0.854	0.016	0.003	28.4444	3.44e-08	NA	NA	NA	NA		NA	NA	NA	NA	2
72	rs41274456	1	10338204	T/C	0.042	0.038	0.005	57.76	1.01e-13	NA	NA	NA	NA		NA	NA	NA	NA	2
73	rs4654735	1	21432001	C/T	0.413	-0.012	0.002	36	9.29e-09	NA	NA	NA	NA		NA	NA	NA	NA	2
74	rs2556388	2	219541056	C/T	0.448	-0.023	0.002	132.25	3.1e-30	NA	NA	NA	NA		NA	NA	NA	NA	2
75	rs13415465	2	100764004	G/T	0.358	-0.016	0.002	64	7.43e-14	NA	NA	NA	NA		NA	NA	NA	NA	2
76	rs2665668	2	60768978	A/G	0.638	0.015	0.002	56.25	2.02e-12	NA	NA	NA	NA		NA	NA	NA	NA	2
77	rs2943637	2	227088577	C/A	0.49	0.014	0.002	49	2.56e-11	NA	NA	NA	NA		NA	NA	NA	NA	2
78	rs11901391	2	160914549	C/T	0.189	-0.015	0.003	25	6.19e-09	NA	NA	NA	NA		NA	NA	NA	NA	2
79	rs863678	2	176974104	T/G	0.644	0.021	0.002	110.25	9.38e-23	NA	NA	NA	NA		NA	NA	NA	NA	2
80	rs78909033	2	241510903	A/G	0.135	-0.022	0.003	53.7778	3.38e-13	NA	NA	NA	NA		NA	NA	NA	NA	2
81	rs12473839	2	135638044	T/C	0.359	-0.014	0.002	49	1.07e-11	NA	NA	NA	NA		NA	NA	NA	NA	2
82	rs78446341	2	160690656	A/G	0.024	0.045	0.007	41.3265	2.49e-11	NA	NA	NA	NA		NA	NA	NA	NA	2
83	rs756110	2	43426617	T/C	0.5	-0.013	0.002	42.25	3.69e-10	NA	NA	NA	NA		NA	NA	NA	NA	2
84	rs1356335	2	236369231	A/T	0.399	-0.012	0.002	36	1.82e-08	NA	NA	NA	NA		NA	NA	NA	NA	2
85	rs67560546	2	60630898	T/G	0.401	-0.032	0.002	256	3.23e-53	rs12476132	A/G	0.964	0.42		rs12476132	A/G	0.964	0.42	2
86	rs4669306	2	8754206	A/G	0.638	-0.016	0.002	64	3.26e-14	NA	NA	NA	NA		NA	NA	NA	NA	2
87	rs72854462	2	145720139	G/A	0.25	0.017	0.002	72.25	8.26e-13	NA	NA	NA	NA		NA	NA	NA	NA	1
88	rs10195880	2	182054868	T/A	0.749	0.015	0.002	56.25	5.66e-10	NA	NA	NA	NA		NA	NA	NA	NA	2
89	rs840706	2	177692572	G/A	0.411	0.012	0.002	36	2e-08	rs1814826	G/T	0.931	0.384		rs1814826	G/T	0.931	0.384	2
90	rs1114413	2	111702193	A/G	0.346	-0.017	0.002	72.25	5.71e-16	NA	NA	NA	NA		NA	NA	NA	NA	2
91	rs8179696	2	46455316	A/G	0.215	-0.018	0.002	81	1.12e-12	NA	NA	NA	NA		NA	NA	NA	NA	2
92	rs9872347	3	195831237	C/T	0.683	-0.035	0.002	306.25	1.48e-57	NA	NA	NA	NA		NA	NA	NA	NA	2
93	rs1653967	3	71339279	G/A	0.507	0.014	0.002	49	3.69e-11	NA	NA	NA	NA		NA	NA	NA	NA	2
94	rs4680338	3	156794425	G/C	0.403	0.012	0.002	36	3.22e-08	NA	NA	NA	NA		NA	NA	NA	NA	2
95	rs62410539	3	195924036	T/C	0.135	0.031	0.003	106.778	2.81e-24	NA	NA	NA	NA		NA	NA	NA	NA	2
96	rs10049413	3	49892896	G/A	0.326	0.018	0.002	81	3.1e-17	NA	NA	NA	NA		NA	NA	NA	NA	2
97	rs78192244	3	37919762	G/C	0.092	0.026	0.004	42.25	4.59e-13	NA	NA	NA	NA		NA	NA	NA	NA	2
98	rs2293607	3	169482335	C/T	0.245	-0.016	0.002	64	1.5e-11	rs10936599	T/C	0.995	0.243		rs10936599	T/C	0.995	0.243	2
99	rs9861443	3	88196211	C/A	0.714	-0.014	0.002	49	7.74e-10	NA	NA	NA	NA		NA	NA	NA	NA	2
100	rs6440088	3	142270359	C/T	0.587	0.026	0.002	169	2.63e-37	NA	NA	NA	NA		NA	NA	NA	NA	2
101	rs35183823	3	69871377	A/G	0.432	0.022	0.002	121	1.04e-25	NA	NA	NA	NA		NA	NA	NA	NA	2
102	rs116019824	3	194672765	G/A	0.521	-0.017	0.002	72.25	4.24e-16	rs10804417	G/A	0.842	0.514		rs10804417	G/A	0.842	0.514	2
103	rs13062095	3	101267385	C/T	0.337	-0.014	0.002	49	1.86e-10	NA	NA	NA	NA		NA	NA	NA	NA	2
104	rs138928772	3	16925900	C/G	0.03	0.066	0.006	121	2.59e-28	NA	NA	NA	NA		NA	NA	NA	NA	2
105	rs35240997	3	12379351	G/A	0.214	-0.023	0.002	132.25	2.26e-20	rs9876942	C/A	0.806	0.255		rs9876942	C/A	0.806	0.255	2
106	rs12505616	4	55377360	G/A	0.562	0.026	0.002	169	9.7e-38	NA	NA	NA	NA		NA	NA	NA	NA	2
107	rs2271176	4	122791601	C/G	0.398	-0.016	0.002	64	6.35e-15	NA	NA	NA	NA		NA	NA	NA	NA	2
108	rs6531714	4	39378458	T/C	0.472	0.014	0.002	49	7.02e-12	NA	NA	NA	NA		NA	NA	NA	NA	2
109	rs2085600	4	89779909	A/G	0.174	-0.015	0.003	25	3.24e-08	NA	NA	NA	NA		NA	NA	NA	NA	2
110	rs1844428	4	145574196	G/A	0.132	0.017	0.003	32.1111	4.02e-08	NA	NA	NA	NA		NA	NA	NA	NA	2
111	rs4859682	4	77410318	A/C	0.457	0.022	0.002	121	3.75e-26	NA	NA	NA	NA		NA	NA	NA	NA	2
112	rs11723371	4	145025810	C/T	0.473	-0.016	0.002	64	3.64e-14	rs4450876	T/C	0.873	0.447		rs4450876	T/C	0.873	0.447	2
113	rs218264	4	55408875	T/A	0.249	-0.088	0.002	1936	1e-200	NA	NA	NA	NA		NA	NA	NA	NA	2
114	rs12512883	4	15617658	T/C	0.334	-0.018	0.002	81	1.61e-17	rs4524378	T/C	1	0.346		rs4524378	T/C	1	0.346	2
115	rs17030453	4	88061353	G/A	0.188	-0.022	0.003	53.7778	1.11e-16	NA	NA	NA	NA		NA	NA	NA	NA	2
116	rs6849357	4	115519271	A/G	0.871	0.021	0.003	49	2.16e-12	NA	NA	NA	NA		NA	NA	NA	NA	2
117	rs140425604	4	55157124	T/C	0.022	-0.057	0.007	66.3061	2.62e-15	NA	NA	NA	NA		NA	NA	NA	NA	2
118	rs4075958	5	176784512	A/G	0.263	0.022	0.002	121	3.04e-21	NA	NA	NA	NA		NA	NA	NA	NA	2
119	rs1043356	5	480948	G/A	0.268	0.015	0.002	56.25	1.26e-10	rs56070387	T/A	0.99	0.292		rs56070387	T/A	0.99	0.292	2
120	rs9327454	5	127249136	G/A	0.182	-0.017	0.003	32.1111	1.86e-10	NA	NA	NA	NA		NA	NA	NA	NA	2
121	rs2067663	5	88191635	T/C	0.22	-0.027	0.002	182.25	1.37e-28	NA	NA	NA	NA		NA	NA	NA	NA	2
122	rs13165424	5	154353012	G/A	0.251	-0.021	0.002	110.25	1.47e-19	NA	NA	NA	NA		NA	NA	NA	NA	2
123	rs357273	5	38875436	G/A	0.16	-0.021	0.003	49	3.31e-14	NA	NA	NA	NA		NA	NA	NA	NA	2
124	rs6864691	5	173358154	A/G	0.423	0.015	0.002	56.25	6.06e-14	NA	NA	NA	NA		NA	NA	NA	NA	2
125	rs256904	5	55810305	T/A	0.747	0.015	0.002	56.25	5.66e-10	NA	NA	NA	NA		NA	NA	NA	NA	2
126	rs4704834	5	156443066	G/A	0.646	0.012	0.002	36	8.39e-09	NA	NA	NA	NA		NA	NA	NA	NA	2
127	rs1479559	5	76478418	T/C	0.127	0.021	0.003	49	2.15e-12	NA	NA	NA	NA		NA	NA	NA	NA	2
128	rs11949100	5	34492562	A/G	0.323	-0.015	0.002	56.25	4.87e-12	rs4703435	A/G	0.907	0.347		rs4703435	A/G	0.907	0.347	2
129	rs72748110	5	52763859	C/T	0.317	0.012	0.002	36	3.43e-08	NA	NA	NA	NA		NA	NA	NA	NA	2
130	rs34164109	6	135421176	T/C	0.262	-0.151	0.002	5700.25	1e-200	NA	NA	NA	NA		NA	NA	NA	NA	2
131	rs744103	6	43805362	A/T	0.685	0.029	0.002	210.25	5.54e-39	NA	NA	NA	NA		NA	NA	NA	NA	2
132	rs12192672	6	7229619	A/G	0.298	0.022	0.002	121	2.07e-22	NA	NA	NA	NA		NA	NA	NA	NA	2
133	rs2745353	6	127452935	T/C	0.519	0.018	0.002	81	8.87e-19	NA	NA	NA	NA		NA	NA	NA	NA	2
134	rs17322427	6	157288542	G/A	0.334	0.014	0.002	49	1.64e-10	NA	NA	NA	NA		NA	NA	NA	NA	2
135	rs4305701	6	166182805	A/C	0.385	0.012	0.002	36	7.74e-09	NA	NA	NA	NA		NA	NA	NA	NA	2
136	rs2475391	6	111484647	G/A	0.867	0.017	0.003	32.1111	1.85e-08	NA	NA	NA	NA		NA	NA	NA	NA	2
137	rs1794849	6	12294862	C/T	0.727	-0.017	0.002	72.25	4.31e-13	NA	NA	NA	NA		NA	NA	NA	NA	2
138	rs3025009	6	43747450	A/G	0.627	0.02	0.002	100	1.34e-20	NA	NA	NA	NA		NA	NA	NA	NA	2
139	rs35003605	6	15176258	G/T	0.081	0.034	0.004	72.25	9.69e-20	NA	NA	NA	NA		NA	NA	NA	NA	2
140	rs79920061	6	25857920	A/G	0.081	-0.029	0.004	52.5625	6.81e-15	NA	NA	NA	NA		NA	NA	NA	NA	2
141	rs381500	6	164478388	A/C	0.452	0.027	0.002	182.25	1.58e-40	NA	NA	NA	NA		NA	NA	NA	NA	2
142	rs1321098	6	43943605	G/A	0.545	0.013	0.002	42.25	7.8e-10	rs7770346	A/G	0.992	0.45		rs7770346	A/G	0.992	0.45	2
143	rs2860300	6	170563106	C/A	0.806	-0.015	0.003	25	3.7e-09	NA	NA	NA	NA		NA	NA	NA	NA	2
144	rs9487023	6	109590004	G/A	0.45	-0.051	0.002	650.25	3.28e-135	NA	NA	NA	NA		NA	NA	NA	NA	2
145	rs2854008	6	31312538	A/G	0.306	-0.034	0.002	289	1.44e-54	NA	NA	NA	NA		NA	NA	NA	NA	2
146	rs905670	6	90958502	A/G	0.352	-0.013	0.002	42.25	4.29e-10	NA	NA	NA	NA		NA	NA	NA	NA	2
147	rs4418190	6	16217355	C/T	0.35	0.013	0.002	42.25	2.15e-09	NA	NA	NA	NA		NA	NA	NA	NA	2
148	rs13215883	6	56723725	G/A	0.182	0.015	0.003	25	2.88e-08	NA	NA	NA	NA		NA	NA	NA	NA	2
149	rs62435145	7	1286567	T/G	0.692	-0.024	0.002	144	3.33e-25	NA	NA	NA	NA		NA	NA	NA	NA	2
150	rs10486757	7	50693858	A/G	0.116	-0.018	0.003	36	1.05e-08	NA	NA	NA	NA		NA	NA	NA	NA	2
151	rs2069443	7	150755173	G/T	0.255	0.02	0.002	100	2.76e-17	NA	NA	NA	NA		NA	NA	NA	NA	2
152	rs28623683	7	33096644	T/C	0.309	-0.014	0.002	49	9.87e-11	NA	NA	NA	NA		NA	NA	NA	NA	2
153	rs6592965	7	50427982	A/G	0.454	-0.038	0.002	361	8.56e-75	NA	NA	NA	NA		NA	NA	NA	NA	2
154	rs11773804	7	27206688	G/T	0.408	0.014	0.002	49	3.46e-11	NA	NA	NA	NA		NA	NA	NA	NA	2
155	rs10274646	7	98834127	A/G	0.876	-0.019	0.003	40.1111	9.99e-10	NA	NA	NA	NA		NA	NA	NA	NA	2
156	rs6460528	7	69218337	C/T	0.543	-0.012	0.002	36	2.99e-09	NA	NA	NA	NA		NA	NA	NA	NA	2
157	rs139409096	7	99873449	C/G	0.051	-0.048	0.005	92.16	5.81e-25	NA	NA	NA	NA		NA	NA	NA	NA	2
158	rs59282311	8	66886456	G/A	0.351	-0.014	0.002	49	4.31e-11	NA	NA	NA	NA		NA	NA	NA	NA	2
159	rs2917548	8	104392022	A/G	0.914	-0.022	0.004	30.25	8.52e-10	NA	NA	NA	NA		NA	NA	NA	NA	2
160	rs7853	8	8890814	G/A	0.448	0.013	0.002	42.25	2.95e-10	NA	NA	NA	NA		NA	NA	NA	NA	2
161	rs28928592	8	103231677	T/A	0.112	-0.018	0.003	36	3.5e-08	NA	NA	NA	NA		NA	NA	NA	NA	2
162	rs2599711	8	96072196	A/T	0.803	-0.02	0.003	44.4444	3.55e-14	NA	NA	NA	NA		NA	NA	NA	NA	2
163	rs6474401	8	42367068	C/T	0.387	-0.023	0.002	132.25	3.3e-28	NA	NA	NA	NA		NA	NA	NA	NA	2
164	rs11136097	8	47849363	G/A	0.666	-0.015	0.002	56.25	1.57e-11	NA	NA	NA	NA		NA	NA	NA	NA	2
165	rs10958605	8	40053605	A/C	0.439	0.014	0.002	49	2.68e-11	NA	NA	NA	NA		NA	NA	NA	NA	2
166	rs150425398	9	114702729	T/A	0.013	0.066	0.009	53.7778	5.81e-13	NA	NA	NA	NA		NA	NA	NA	NA	2
167	rs185677279	9	116253001	G/A	0.093	-0.021	0.004	27.5625	4.23e-09	rs12349661	C/T	0.965	0.093		rs12349661	C/T	0.965	0.093	2
168	rs10758139	9	32435676	G/A	0.345	0.016	0.002	64	1.57e-13	NA	NA	NA	NA		NA	NA	NA	NA	2
169	rs10981269	9	114887230	T/C	0.21	-0.017	0.003	32.1111	7.08e-12	NA	NA	NA	NA		NA	NA	NA	NA	2
170	rs12379622	9	20890316	A/G	0.22	0.014	0.002	49	1.05e-08	NA	NA	NA	NA		NA	NA	NA	NA	2
171	rs16909970	9	98302916	G/A	0.331	-0.012	0.002	36	4.87e-08	NA	NA	NA	NA		NA	NA	NA	NA	2
172	rs10974716	9	4661574	G/C	0.253	-0.02	0.002	100	5.58e-16	NA	NA	NA	NA		NA	NA	NA	NA	2
173	rs10819312	9	130608296	G/T	0.105	0.02	0.003	44.4444	3.22e-09	NA	NA	NA	NA		NA	NA	NA	NA	2
174	rs17803780	9	4849647	C/T	0.211	0.045	0.002	506.25	1.6e-72	NA	NA	NA	NA		NA	NA	NA	NA	2
175	rs7040572	9	4161137	G/T	0.453	0.012	0.002	36	3.85e-09	NA	NA	NA	NA		NA	NA	NA	NA	2
176	rs4962034	9	135866648	G/C	0.611	-0.012	0.002	36	4.21e-08	NA	NA	NA	NA		NA	NA	NA	NA	2
177	rs8176635	9	136152009	A/G	0.33	0.022	0.002	121	1.8e-24	NA	NA	NA	NA		NA	NA	NA	NA	2
178	rs12352863	9	33116941	C/G	0.187	-0.014	0.003	21.7778	4.69e-08	NA	NA	NA	NA		NA	NA	NA	NA	2
179	rs2281841	10	45406608	C/T	0.581	-0.035	0.002	306.25	2.89e-61	NA	NA	NA	NA		NA	NA	NA	NA	2
180	rs901683	10	45966422	A/G	0.071	-0.048	0.004	144	1.13e-33	NA	NA	NA	NA		NA	NA	NA	NA	2
181	rs11245450	10	126658075	A/G	0.422	-0.015	0.002	56.25	2.3e-12	NA	NA	NA	NA		NA	NA	NA	NA	2
182	rs61828723	10	3886904	G/A	0.078	0.024	0.004	36	8.19e-10	NA	NA	NA	NA		NA	NA	NA	NA	2
183	rs12762783	10	3812082	C/A	0.454	-0.012	0.002	36	1.63e-09	NA	NA	NA	NA		NA	NA	NA	NA	2
184	rs6586163	10	90752018	C/A	0.501	0.012	0.002	36	8.86e-09	NA	NA	NA	NA		NA	NA	NA	NA	2
185	rs67372909	10	80805016	C/T	0.243	-0.018	0.002	81	4.92e-14	rs12778018	G/A	1	0.251		rs12778018	G/A	1	0.251	2
186	rs10786559	10	101308890	C/G	0.259	-0.019	0.002	90.25	1.49e-16	NA	NA	NA	NA		NA	NA	NA	NA	2
187	rs12573103	10	105639241	G/A	0.514	-0.012	0.002	36	1.41e-09	NA	NA	NA	NA		NA	NA	NA	NA	2
188	rs368417629	11	10195282	T/G	0.235	-0.037	0.002	342.25	1.17e-53	rs11042662	T/C	0.931	0.27		rs11042662	T/C	0.931	0.27	2
189	rs2273799	11	33913568	C/T	0.488	-0.019	0.002	90.25	1.85e-20	NA	NA	NA	NA		NA	NA	NA	NA	2
190	rs4255510	11	108314362	C/A	0.407	0.018	0.002	81	1.12e-17	rs7943063	A/C	0.98	0.454		rs7943063	A/C	0.98	0.454	2
191	rs10899105	11	75447117	A/T	0.106	0.021	0.003	49	4.26e-10	NA	NA	NA	NA		NA	NA	NA	NA	2
192	rs10500844	11	19250164	A/C	0.713	0.023	0.002	132.25	2.93e-24	NA	NA	NA	NA		NA	NA	NA	NA	2
193	rs496321	11	94886632	C/T	0.615	0.012	0.002	36	1.86e-08	NA	NA	NA	NA		NA	NA	NA	NA	2
194	rs1940751	11	127941828	A/G	0.619	-0.018	0.002	81	3.95e-17	NA	NA	NA	NA		NA	NA	NA	NA	2
195	rs61871633	11	2366260	T/C	0.087	-0.024	0.004	36	1.63e-11	NA	NA	NA	NA		NA	NA	NA	NA	2
196	rs371055740	11	8958291	T/C	0.593	-0.013	0.002	42.25	6.1e-09	rs2742505	A/G	0.774	0.355		rs2742505	A/G	0.774	0.355	2
197	rs3184504	12	111884608	C/T	0.518	-0.037	0.002	342.25	5.2e-72	NA	NA	NA	NA		NA	NA	NA	NA	1
198	rs16929368	12	2523772	A/T	0.376	0.026	0.002	169	1.44e-35	NA	NA	NA	NA		NA	NA	NA	NA	2
199	rs4242906	12	133105852	G/A	0.229	0.021	0.002	110.25	1.29e-17	NA	NA	NA	NA		NA	NA	NA	NA	2
200	rs1426374	12	110552773	A/G	0.294	-0.015	0.002	56.25	5.12e-11	NA	NA	NA	NA		NA	NA	NA	NA	2
201	rs2089111	12	91180019	G/C	0.266	0.015	0.002	56.25	9.66e-11	NA	NA	NA	NA		NA	NA	NA	NA	2
202	rs6538148	12	88818479	G/C	0.702	-0.023	0.002	132.25	1.78e-25	NA	NA	NA	NA		NA	NA	NA	NA	2
203	rs3741651	12	53777171	G/A	0.174	0.03	0.003	100	2.91e-28	NA	NA	NA	NA		NA	NA	NA	NA	2
204	rs7313642	12	121105528	T/G	0.203	0.026	0.003	75.1111	3.4e-25	NA	NA	NA	NA		NA	NA	NA	NA	2
205	rs541619	12	121096987	G/A	0.271	0.022	0.002	121	1.88e-21	NA	NA	NA	NA		NA	NA	NA	NA	2
206	rs12811512	12	13046211	T/C	0.152	-0.027	0.003	81	7.73e-21	rs12578317	T/A	0.983	0.134		rs12578317	T/A	0.983	0.134	2
207	rs35979828	12	54685880	T/C	0.069	-0.027	0.004	45.5625	7.43e-12	NA	NA	NA	NA		NA	NA	NA	NA	2
208	rs3730590	12	69220636	T/C	0.407	0.012	0.002	36	2.73e-08	rs2589285	C/A	0.932	0.411		rs2589285	C/A	0.932	0.411	2
209	rs1340817	13	29230581	G/A	0.356	-0.017	0.002	72.25	4.28e-16	rs9551519	T/C	0.952	0.337		rs9551519	T/C	0.952	0.337	2
210	rs9549260	13	41254104	A/C	0.216	0.026	0.002	169	1.76e-25	NA	NA	NA	NA		NA	NA	NA	NA	2
211	rs1257415	14	99698931	A/C	0.507	0.013	0.002	42.25	2.28e-10	NA	NA	NA	NA		NA	NA	NA	NA	2
212	rs7149013	14	105759840	C/T	0.296	0.017	0.002	72.25	2.77e-14	NA	NA	NA	NA		NA	NA	NA	NA	2
213	rs1256056	14	64712626	C/T	0.553	-0.012	0.002	36	2.51e-09	NA	NA	NA	NA		NA	NA	NA	NA	2
214	rs11627485	14	65487694	C/T	0.45	-0.022	0.002	121	9.92e-26	NA	NA	NA	NA		NA	NA	NA	NA	2
215	rs1007934	14	73463479	A/G	0.419	-0.019	0.002	90.25	4.65e-20	NA	NA	NA	NA		NA	NA	NA	NA	2
216	rs12881869	14	50923249	T/C	0.071	-0.03	0.004	56.25	4.36e-14	NA	NA	NA	NA		NA	NA	NA	NA	2
217	rs1958598	14	34741677	C/T	0.282	0.013	0.002	42.25	9.25e-09	NA	NA	NA	NA		NA	NA	NA	NA	2
218	rs113131010	14	35241254	A/G	0.101	0.022	0.003	53.7778	3.69e-11	NA	NA	NA	NA		NA	NA	NA	NA	2
219	rs7148979	14	74547318	A/T	0.121	-0.02	0.003	44.4444	7.86e-11	rs72725960	T/A	0.957	0.099		rs72725960	T/A	0.957	0.099	2
220	rs52701	14	69214958	T/C	0.371	-0.013	0.002	42.25	3.94e-10	NA	NA	NA	NA		NA	NA	NA	NA	2
221	rs12889267	14	21542766	G/A	0.168	-0.015	0.003	25	1.24e-08	NA	NA	NA	NA		NA	NA	NA	NA	2
222	rs4886755	15	76298132	G/A	0.512	-0.025	0.002	156.25	8.09e-36	rs12440225	A/G	0.957	0.504		rs12440225	A/G	0.957	0.504	2
223	rs12050884	15	40306334	A/C	0.208	-0.022	0.003	53.7778	4.57e-19	NA	NA	NA	NA		NA	NA	NA	NA	2
224	rs338533	15	86252093	T/G	0.133	-0.018	0.003	36	6.37e-09	NA	NA	NA	NA		NA	NA	NA	NA	2
225	rs2043082	15	58674308	A/G	0.357	-0.012	0.002	36	8.13e-09	NA	NA	NA	NA		NA	NA	NA	NA	2
226	rs67132911	15	56592302	G/A	0.364	-0.012	0.002	36	3.7e-08	NA	NA	NA	NA		NA	NA	NA	NA	2
227	rs8060857	16	31002720	A/G	0.627	0.022	0.002	121	4.64e-26	rs729482	C/T	0.824	0.358		rs729482	C/T	0.824	0.358	2
228	rs7187289	16	67967878	C/A	0.165	0.03	0.003	100	1.8e-28	NA	NA	NA	NA		NA	NA	NA	NA	2
229	rs41278174	16	16259596	A/G	0.027	0.048	0.006	64	1.57e-14	NA	NA	NA	NA		NA	NA	NA	NA	2
230	rs62036658	16	28850371	G/T	0.406	-0.015	0.002	56.25	1.26e-12	NA	NA	NA	NA		NA	NA	NA	NA	2
231	rs757461	16	4295908	T/C	0.079	-0.023	0.004	33.0625	2.61e-09	rs2386886	A/G	0.985	0.073		rs2386886	A/G	0.985	0.073	2
232	rs7193541	16	74664743	C/T	0.419	-0.011	0.002	30.25	4.81e-08	NA	NA	NA	NA		NA	NA	NA	NA	2
233	rs62062271	17	44091988	C/T	0.229	0.048	0.002	576	6.44e-88	rs12150469	C/T	0.937	0.241		rs12150469	C/T	0.937	0.241	2
234	rs4791641	17	8161149	T/C	0.505	-0.014	0.002	49	2.32e-11	NA	NA	NA	NA		NA	NA	NA	NA	2
235	rs9905274	17	59450441	C/T	0.834	-0.03	0.003	100	4.92e-28	NA	NA	NA	NA		NA	NA	NA	NA	2
236	rs4321249	17	7795529	A/G	0.418	0.016	0.002	64	1.32e-14	NA	NA	NA	NA		NA	NA	NA	NA	2
237	rs1972989	17	71187273	G/A	0.538	-0.013	0.002	42.25	3.04e-10	NA	NA	NA	NA		NA	NA	NA	NA	2
238	rs4795389	17	37772656	C/A	0.738	-0.025	0.002	156.25	6.76e-27	NA	NA	NA	NA		NA	NA	NA	NA	2
239	rs78378222	17	7571752	G/T	0.013	0.086	0.009	91.3086	2.54e-20	NA	NA	NA	NA		NA	NA	NA	NA	2
240	rs918227	17	20002164	G/A	0.599	-0.015	0.002	56.25	1.57e-13	NA	NA	NA	NA		NA	NA	NA	NA	2
241	rs73999671	17	76184224	C/G	0.014	-0.049	0.009	29.642	1.67e-08	NA	NA	NA	NA		NA	NA	NA	NA	2
242	rs7209484	17	46143042	C/T	0.241	-0.022	0.002	121	5.72e-20	rs7215582	A/G	0.972	0.225		rs7215582	A/G	0.972	0.225	2
243	rs12607898	18	43802778	G/A	0.747	0.028	0.002	196	5.15e-32	NA	NA	NA	NA		NA	NA	NA	NA	2
244	rs11085058	19	4070990	A/G	0.174	0.037	0.003	152.111	6.12e-43	NA	NA	NA	NA		NA	NA	NA	NA	2
245	rs123698	19	807442	C/G	0.603	0.018	0.002	81	1.54e-17	NA	NA	NA	NA		NA	NA	NA	NA	2
246	rs113304060	19	47590402	A/G	0.097	0.027	0.003	81	5.13e-15	NA	NA	NA	NA		NA	NA	NA	NA	2
247	rs72999033	19	19366632	T/C	0.065	0.028	0.004	49	9.54e-12	NA	NA	NA	NA		NA	NA	NA	NA	2
248	rs8110787	19	12999458	T/C	0.391	-0.042	0.002	441	9.57e-91	NA	NA	NA	NA		NA	NA	NA	NA	2
249	rs148614081	19	41204070	A/G	0.022	-0.066	0.007	88.898	2.11e-20	NA	NA	NA	NA		NA	NA	NA	NA	2
250	rs10420951	19	18637618	G/C	0.788	0.017	0.003	32.1111	2.68e-11	NA	NA	NA	NA		NA	NA	NA	NA	2
251	rs8887	19	4502201	C/T	0.573	-0.019	0.002	90.25	2.14e-20	NA	NA	NA	NA		NA	NA	NA	NA	2
252	rs10412207	19	1128312	G/A	0.281	0.013	0.002	42.25	3.75e-08	NA	NA	NA	NA		NA	NA	NA	NA	2
253	rs78744187	19	33754548	T/C	0.081	0.079	0.004	390.062	5.99e-100	NA	NA	NA	NA		NA	NA	NA	NA	2
254	rs36065733	19	2163771	G/T	0.473	0.023	0.002	132.25	7.55e-30	rs4807205	A/G	0.98	0.496		rs4807205	A/G	0.98	0.496	2
255	rs28567593	19	50118847	A/G	0.33	0.016	0.002	64	1.4e-12	rs11880923	C/T	0.93	0.332		rs11880923	C/T	0.93	0.332	2
256	rs6099616	20	55990656	C/T	0.312	-0.017	0.002	72.25	6.38e-15	NA	NA	NA	NA		NA	NA	NA	NA	2
257	rs6031303	20	42657325	G/A	0.729	-0.015	0.002	56.25	1.42e-10	NA	NA	NA	NA		NA	NA	NA	NA	2
258	rs113963381	20	44558739	T/C	0.08	0.021	0.004	27.5625	3.39e-08	NA	NA	NA	NA		NA	NA	NA	NA	2
259	rs6126019	20	49101590	C/T	0.547	0.027	0.002	182.25	5.58e-39	NA	NA	NA	NA		NA	NA	NA	NA	2
260	rs159058	20	31108108	C/A	0.298	0.018	0.002	81	2.29e-16	NA	NA	NA	NA		NA	NA	NA	NA	2
261	rs464063	20	31219807	C/T	0.498	0.013	0.002	42.25	6.65e-11	NA	NA	NA	NA		NA	NA	NA	NA	2
262	rs7828	20	10619014	C/A	0.327	-0.013	0.002	42.25	7.82e-10	NA	NA	NA	NA		NA	NA	NA	NA	2
263	rs128494	21	37834258	C/T	0.767	0.021	0.002	110.25	1.31e-17	NA	NA	NA	NA		NA	NA	NA	NA	2
264	rs2823139	21	16576783	A/G	0.338	-0.018	0.002	81	5.67e-16	NA	NA	NA	NA		NA	NA	NA	NA	2
265	rs2834253	21	35093213	C/T	0.379	0.016	0.002	64	1.07e-14	NA	NA	NA	NA		NA	NA	NA	NA	2
266	rs9983374	21	36474453	T/C	0.262	-0.013	0.002	42.25	3.9e-08	NA	NA	NA	NA		NA	NA	NA	NA	2
267	rs35042034	21	39837623	A/G	0.168	-0.022	0.003	53.7778	4.02e-15	NA	NA	NA	NA		NA	NA	NA	NA	2
268	rs2835435	21	38055216	T/C	0.222	-0.022	0.002	121	1.97e-18	NA	NA	NA	NA		NA	NA	NA	NA	2
269	rs9606957	22	32861083	G/T	0.589	0.024	0.002	144	2e-30	NA	NA	NA	NA		NA	NA	NA	NA	2
270	rs361725	22	50971047	C/T	0.635	-0.043	0.002	462.25	4.58e-91	rs140522	T/C	0.82	0.32		rs140522	T/C	0.82	0.32	2
271	rs72955371	6	121232224	A/G	0.036	0.034	0.006	32.1111	5.78e-10	NA	NA	NA	NA		NA	NA	NA	NA	3
NO., number; SNP, single nucleotide polymorphism; CHR, chromosome; EA, effect allele; OA, other allele; EAF, effect allele frequency; BETA, effect size; SE, standard error.

## Sheet: Table S4
Table S4. Instrumental variables (IVs) used for SBP/DBP with HGB/RBC# as outcomes
										HGB as outcome					RBC# as outcome				IVs (1=HGB only, 2=HGB and RBC, 3=RBC only)
NO.	SNP	CHR	POSITION	EA/OA	EAF	BETA	SE	F of each SNP	P-VALUE	PROXY SNP	PROXY EA/OA	R2	PROXY EAF		PROXY SNP	PROXY EA/OA	R2	PROXY EAF
SBP as exposure
1	rs2493296	1	3327032	T/C	0.1425	0.4183	0.0442	89.5635	3.14e-21	NA	NA	NA	NA		NA	NA	NA	NA	2
2	rs2724377	1	207974818	G/A	0.4697	-0.1938	0.0301	41.4548	1.29e-10	NA	NA	NA	NA		NA	NA	NA	NA	2
3	rs7555285	1	209970355	C/G	0.8011	0.2294	0.0376	37.223	1.05e-09	NA	NA	NA	NA		NA	NA	NA	NA	2
4	rs61772592	1	56979681	G/A	0.1255	0.3181	0.0455	48.877	2.86e-12	NA	NA	NA	NA		NA	NA	NA	NA	2
5	rs59980837	1	115827266	T/G	0.0178	1.0997	0.1163	89.4106	3.32e-21	NA	NA	NA	NA		NA	NA	NA	NA	2
6	rs11694601	2	174949358	G/A	0.4032	0.1909	0.0309	38.1676	6.41e-10	NA	NA	NA	NA		NA	NA	NA	NA	2
7	rs139354822	2	242344695	C/T	0.0296	-0.6115	0.0975	39.3354	3.51e-10	NA	NA	NA	NA		NA	NA	NA	NA	2
8	rs2384063	2	25187115	T/C	0.7607	0.3266	0.0357	83.6943	6.33e-20	NA	NA	NA	NA		NA	NA	NA	NA	2
9	rs1275985	2	26911745	T/C	0.6133	-0.5411	0.0308	308.641	4.73e-69	NA	NA	NA	NA		NA	NA	NA	NA	2
10	rs4952609	2	40555733	G/A	0.2561	-0.2124	0.0347	37.4671	9.6e-10	NA	NA	NA	NA		NA	NA	NA	NA	2
11	rs12464602	2	43397614	A/G	0.6208	-0.2437	0.0315	59.8536	1.02e-14	NA	NA	NA	NA		NA	NA	NA	NA	2
12	rs55732192	2	162278233	T/G	0.0947	-0.3358	0.0521	41.5419	1.15e-10	NA	NA	NA	NA		NA	NA	NA	NA	2
13	rs6788984	3	41107173	G/A	0.1437	-0.2999	0.0432	48.1932	3.81e-12	NA	NA	NA	NA		NA	NA	NA	NA	2
14	rs3980686	3	168697602	T/G	0.1075	-0.4998	0.0487	105.326	1.03e-24	NA	NA	NA	NA		NA	NA	NA	NA	2
15	rs68115553	3	27704702	G/A	0.0199	0.6445	0.1143	31.7946	1.74e-08	NA	NA	NA	NA		NA	NA	NA	NA	2
16	rs79539362	3	154680449	C/T	0.1008	-0.4003	0.0504	63.0827	2.09e-15	NA	NA	NA	NA		NA	NA	NA	NA	2
17	rs9848170	3	11495983	C/G	0.597	0.3231	0.0307	110.764	7.01e-26	NA	NA	NA	NA		NA	NA	NA	NA	2
18	rs60909079	4	83830244	C/G	0.2492	-0.2114	0.0351	36.274	1.73e-09	NA	NA	NA	NA		NA	NA	NA	NA	2
19	rs2353940	4	145740898	C/T	0.2493	0.2075	0.0358	33.5947	6.85e-09	NA	NA	NA	NA		NA	NA	NA	NA	2
20	rs13107325	4	103188709	T/C	0.0739	-0.9086	0.0592	235.56	4.22e-53	NA	NA	NA	NA		NA	NA	NA	NA	2
21	rs60991988	4	54801228	G/T	0.1069	-0.3789	0.0498	57.8883	2.82e-14	NA	NA	NA	NA		NA	NA	NA	NA	2
22	rs11097909	4	106911321	C/T	0.8528	0.3628	0.043	71.1865	3.35e-17	NA	NA	NA	NA		NA	NA	NA	NA	2
23	rs702395	5	140086677	T/C	0.4369	0.2318	0.0305	57.76	3.24e-14	NA	NA	NA	NA		NA	NA	NA	NA	2
24	rs1664781	5	53276301	A/G	0.6925	0.2643	0.0326	65.7293	5.69e-16	NA	NA	NA	NA		NA	NA	NA	NA	2
25	rs9368222	6	20686996	A/C	0.2688	0.2281	0.0339	45.2742	1.84e-11	NA	NA	NA	NA		NA	NA	NA	NA	2
26	rs7765526	6	147713764	G/A	0.5367	-0.201	0.0307	42.8662	5.88e-11	NA	NA	NA	NA		NA	NA	NA	NA	2
27	rs10282122	7	2529623	T/C	0.6684	-0.302	0.0327	85.294	2.46e-20	NA	NA	NA	NA		NA	NA	NA	NA	2
28	rs112509803	7	24735004	C/G	0.1138	-0.2641	0.0477	30.6549	3.18e-08	NA	NA	NA	NA		NA	NA	NA	NA	2
29	rs3918226	7	150690176	T/C	0.0811	0.664	0.0575	133.352	8.46e-31	NA	NA	NA	NA		NA	NA	NA	NA	2
30	rs1906672	8	38130025	A/G	0.2319	0.2966	0.0358	68.6398	1.2e-16	NA	NA	NA	NA		NA	NA	NA	NA	2
31	rs4734868	8	92793786	G/A	0.3303	0.1844	0.0321	32.9998	9.22e-09	NA	NA	NA	NA		NA	NA	NA	NA	2
32	rs9918876	8	77681097	A/C	0.1037	-0.2975	0.0498	35.6874	2.28e-09	NA	NA	NA	NA		NA	NA	NA	NA	2
33	rs2470004	8	120358445	T/C	0.8175	-0.3454	0.0392	77.6377	1.28e-18	NA	NA	NA	NA		NA	NA	NA	NA	2
34	rs62512914	8	82828857	G/A	0.4152	-0.2066	0.0306	45.5846	1.42e-11	NA	NA	NA	NA		NA	NA	NA	NA	2
35	rs3104552	9	128153616	C/T	0.4393	-0.2449	0.0303	65.3269	6.31e-16	NA	NA	NA	NA		NA	NA	NA	NA	2
36	rs927315	9	4117713	T/C	0.4713	0.1689	0.0303	31.0723	2.44e-08	NA	NA	NA	NA		NA	NA	NA	NA	2
37	rs12258967	10	18727959	G/C	0.2953	-0.6327	0.0337	352.481	1.08e-78	NA	NA	NA	NA		NA	NA	NA	NA	2
38	rs11592107	10	122968964	A/G	0.3096	0.3024	0.0326	86.0455	1.55e-20	NA	NA	NA	NA		NA	NA	NA	NA	2
39	rs7107356	11	47676170	G/A	0.5041	0.4598	0.0301	233.348	1.63e-52	NA	NA	NA	NA		NA	NA	NA	NA	2
40	rs7395791	11	69262916	A/G	0.4419	-0.2162	0.0308	49.2731	2.19e-12	NA	NA	NA	NA		NA	NA	NA	NA	2
41	rs5742643	12	102837863	C/T	0.7513	0.2233	0.0349	40.938	1.53e-10	rs10735380	G/A	0.8378	0.254		rs10778175	A/C	0.9723	0.228	2
42	rs61917655	12	48210787	T/C	0.1014	0.3427	0.0514	44.4531	2.68e-11	NA	NA	NA	NA		NA	NA	NA	NA	2
43	rs12426261	12	50573037	G/A	0.6208	-0.3775	0.0309	149.251	2.31e-34	NA	NA	NA	NA		NA	NA	NA	NA	2
44	rs483071	13	22294117	T/C	0.6248	0.2709	0.0313	74.9082	5.09e-18	NA	NA	NA	NA		NA	NA	NA	NA	2
45	rs8030856	15	40314967	G/C	0.3953	0.1764	0.031	32.3798	1.21e-08	NA	NA	NA	NA		NA	NA	NA	NA	2
46	rs2589218	15	96785017	C/T	0.2703	0.2258	0.0339	44.3658	2.54e-11	NA	NA	NA	NA		NA	NA	NA	NA	2
47	rs6504213	17	62381714	C/T	0.5818	0.2982	0.0312	91.3495	1.25e-21	NA	NA	NA	NA		NA	NA	NA	NA	2
48	rs11874246	18	42596789	T/C	0.2963	0.2856	0.0328	75.8174	3.22e-18	NA	NA	NA	NA		NA	NA	NA	NA	2
49	rs6108787	20	10967214	G/T	0.4704	0.4274	0.03	202.968	5.38e-46	NA	NA	NA	NA		NA	NA	NA	NA	2
50	rs6026744	20	57742388	T/A	0.1229	0.7131	0.0461	239.276	7e-54	NA	NA	NA	NA		NA	NA	NA	NA	2
51	rs6031431	20	42795152	G/A	0.4624	0.2617	0.0304	74.1072	7.05e-18	NA	NA	NA	NA		NA	NA	NA	NA	2
52	rs34487963	21	44838330	A/C	0.0185	-0.8819	0.1244	50.2572	1.35e-12	NA	NA	NA	NA		NA	NA	NA	NA	2
53	rs488834	1	10767902	T/C	0.7645	-0.3799	0.0365	108.331	2.35e-25	NA	NA	NA	NA		NA	NA	NA	NA	2
54	rs75461554	1	15810172	T/C	0.2007	-0.3016	0.0377	64	1.18e-15	NA	NA	NA	NA		NA	NA	NA	NA	2
55	rs404100	1	25366987	T/C	0.4513	0.1935	0.0303	40.7828	1.68e-10	NA	NA	NA	NA		NA	NA	NA	NA	2
56	rs12731646	1	169090660	T/C	0.409	-0.189	0.0307	37.9007	7.21e-10	NA	NA	NA	NA		NA	NA	NA	NA	2
57	rs4651224	1	184585182	T/C	0.4474	0.1986	0.0306	42.1226	9e-11	NA	NA	NA	NA		NA	NA	NA	NA	2
58	rs12042924	1	197297417	C/T	0.4716	0.1807	0.0303	35.5657	2.62e-09	NA	NA	NA	NA		NA	NA	NA	NA	2
59	rs72742507	1	221265336	T/C	0.2999	-0.2053	0.0328	39.1769	3.8e-10	NA	NA	NA	NA		NA	NA	NA	NA	2
60	rs11210029	1	41865293	G/A	0.3678	0.203	0.0313	42.0633	8.92e-11	NA	NA	NA	NA		NA	NA	NA	NA	2
61	rs778124	1	56606206	A/G	0.3736	0.2965	0.0311	90.8926	1.45e-21	NA	NA	NA	NA		NA	NA	NA	NA	2
62	rs12136922	1	67007389	A/G	0.4949	0.2027	0.0304	44.4591	2.69e-11	NA	NA	NA	NA		NA	NA	NA	NA	2
63	rs76719272	1	156129796	T/C	0.1312	-0.2738	0.0461	35.2748	2.97e-09	NA	NA	NA	NA		NA	NA	NA	NA	2
64	rs263532	1	2164116	C/T	0.4245	-0.1798	0.0307	34.3007	4.72e-09	NA	NA	NA	NA		NA	NA	NA	NA	2
65	rs34079867	1	27407850	T/C	0.266	0.1992	0.0354	31.6645	1.78e-08	NA	NA	NA	NA		NA	NA	NA	NA	2
66	rs7514579	1	94051350	C/A	0.2288	-0.2243	0.0361	38.6051	5.45e-10	NA	NA	NA	NA		NA	NA	NA	NA	2
67	rs68085857	1	217737629	T/C	0.234	0.274	0.0357	58.9067	1.68e-14	NA	NA	NA	NA		NA	NA	NA	NA	2
68	rs4926499	1	249155909	C/G	0.8263	0.2965	0.0438	45.8249	1.33e-11	NA	NA	NA	NA		NA	NA	NA	NA	2
69	rs6699618	1	11881441	G/C	0.1599	-0.9115	0.041	494.249	1.68e-109	NA	NA	NA	NA		NA	NA	NA	NA	2
70	rs12063372	1	59621911	A/G	0.3846	0.1989	0.0318	39.1215	3.86e-10	NA	NA	NA	NA		NA	NA	NA	NA	2
71	rs658780	1	78555928	G/T	0.2553	0.2028	0.0347	34.1568	5.29e-09	NA	NA	NA	NA		NA	NA	NA	NA	2
72	rs10776752	1	113044328	T/G	0.0809	0.8211	0.0576	203.211	4.61e-46	NA	NA	NA	NA		NA	NA	NA	NA	2
73	rs10914124	1	180865798	C/T	0.3833	-0.234	0.0312	56.25	6.32e-14	NA	NA	NA	NA		NA	NA	NA	NA	2
74	rs1408945	1	42364877	T/G	0.4243	-0.3196	0.0304	110.526	8.33e-26	NA	NA	NA	NA		NA	NA	NA	NA	2
75	rs786923	1	89242954	T/C	0.6239	-0.3082	0.031	98.8421	2.82e-23	NA	NA	NA	NA		NA	NA	NA	NA	1
76	rs11120093	1	207211326	T/C	0.4082	-0.1792	0.0307	34.0721	5.13e-09	NA	NA	NA	NA		NA	NA	NA	NA	2
77	rs2493134	1	230849359	C/T	0.4071	0.3736	0.0309	146.183	1.1e-33	NA	NA	NA	NA		NA	NA	NA	NA	2
78	rs1565440	1	243387788	A/G	0.3752	0.1746	0.0311	31.5187	1.94e-08	NA	NA	NA	NA		NA	NA	NA	NA	2
79	rs13420463	2	37517566	G/A	0.2266	-0.3143	0.036	76.2226	2.72e-18	NA	NA	NA	NA		NA	NA	NA	NA	2
80	rs115262049	2	43196694	T/A	0.0868	-0.5893	0.0552	113.971	1.29e-26	NA	NA	NA	NA		NA	NA	NA	NA	2
81	rs2249105	2	65287896	G/A	0.3679	-0.2927	0.0313	87.4494	7.63e-21	NA	NA	NA	NA		NA	NA	NA	NA	2
82	rs6731373	2	68503044	A/G	0.3492	0.1913	0.0326	34.4346	4.18e-09	NA	NA	NA	NA		NA	NA	NA	NA	2
83	rs12694277	2	213188795	C/T	0.7054	0.2018	0.0335	36.2871	1.8e-09	NA	NA	NA	NA		NA	NA	NA	NA	2
84	rs2161967	2	218680529	G/T	0.5721	-0.2836	0.0307	85.3367	2.87e-20	NA	NA	NA	NA		NA	NA	NA	NA	2
85	rs17760259	2	19744462	C/T	0.4276	0.2654	0.0304	76.2175	2.25e-18	NA	NA	NA	NA		NA	NA	NA	NA	2
86	rs12693982	2	204085635	T/C	0.4024	0.2575	0.0309	69.4444	7.49e-17	NA	NA	NA	NA		NA	NA	NA	NA	2
87	rs17257081	2	135630498	G/A	0.1935	-0.2274	0.0392	33.6518	6.35e-09	NA	NA	NA	NA		NA	NA	NA	NA	1
88	rs268263	2	164954174	A/T	0.7498	0.5938	0.0353	282.964	1.77e-63	NA	NA	NA	NA		NA	NA	NA	NA	2
89	rs13412750	2	191634958	A/G	0.2708	-0.2889	0.0341	71.7772	2.32e-17	NA	NA	NA	NA		NA	NA	NA	NA	2
90	rs1044822	2	230629138	T/C	0.1482	-0.248	0.0424	34.2115	5.16e-09	NA	NA	NA	NA		NA	NA	NA	NA	2
91	rs13016772	2	55779476	T/C	0.7651	0.2522	0.0355	50.47	1.23e-12	NA	NA	NA	NA		NA	NA	NA	NA	2
92	rs6732123	2	69534650	C/G	0.4174	-0.1737	0.0307	32.0127	1.52e-08	NA	NA	NA	NA		NA	NA	NA	NA	2
93	rs4577304	2	73403040	C/T	0.4767	0.1767	0.0302	34.2341	4.99e-09	NA	NA	NA	NA		NA	NA	NA	NA	2
94	rs10207726	2	112744260	T/C	0.296	-0.2142	0.033	42.1319	8.06e-11	NA	NA	NA	NA		NA	NA	NA	NA	2
95	rs62170470	2	146989797	C/T	0.3983	-0.1972	0.0321	37.7402	7.68e-10	NA	NA	NA	NA		NA	NA	NA	NA	2
96	rs72847885	2	86326717	G/A	0.337	-0.2413	0.0318	57.5785	3.08e-14	NA	NA	NA	NA		NA	NA	NA	NA	2
97	rs6737318	2	114083120	G/A	0.2218	-0.2348	0.0364	41.6096	1.13e-10	NA	NA	NA	NA		NA	NA	NA	NA	2
98	rs34727427	2	177016728	C/T	0.3168	0.2353	0.0324	52.7417	4.02e-13	NA	NA	NA	NA		NA	NA	NA	NA	2
99	rs1882212	2	182981968	G/A	0.2207	-0.2753	0.0363	57.5174	3.34e-14	NA	NA	NA	NA		NA	NA	NA	NA	2
100	rs10804330	2	227185749	C/T	0.4332	-0.2351	0.0306	59.0286	1.62e-14	NA	NA	NA	NA		NA	NA	NA	NA	2
101	rs2643826	3	27562988	T/C	0.4505	0.4473	0.0306	213.676	1.74e-48	NA	NA	NA	NA		NA	NA	NA	NA	2
102	rs1375564	3	85656311	T/C	0.6395	0.2579	0.0315	67.0319	2.84e-16	NA	NA	NA	NA		NA	NA	NA	NA	2
103	rs1199330	3	138101529	G/A	0.1176	0.2654	0.047	31.8864	1.65e-08	NA	NA	NA	NA		NA	NA	NA	NA	2
104	rs4955575	3	169534538	C/A	0.2539	-0.2158	0.0348	38.4543	5.63e-10	NA	NA	NA	NA		NA	NA	NA	NA	1
105	rs13091418	3	185329756	G/C	0.3341	0.2234	0.0325	47.2498	6.15e-12	NA	NA	NA	NA		NA	NA	NA	NA	2
106	rs9869437	3	196228360	A/C	0.3523	-0.2001	0.0318	39.595	3.22e-10	NA	NA	NA	NA		NA	NA	NA	NA	2
107	rs189267552	3	20073193	A/T	0.0132	-0.8664	0.139	38.8515	4.55e-10	NA	NA	NA	NA		NA	NA	NA	NA	2
108	rs743395	3	37598382	T/C	0.3834	0.2597	0.0317	67.1159	2.55e-16	NA	NA	NA	NA		NA	NA	NA	NA	2
109	rs7618284	3	66422246	C/G	0.3394	-0.1891	0.0331	32.6383	1.1e-08	NA	NA	NA	NA		NA	NA	NA	NA	2
110	rs4499560	3	70920485	T/A	0.6829	0.2199	0.0326	45.5004	1.46e-11	NA	NA	NA	NA		NA	NA	NA	NA	2
111	rs9876694	3	141152017	T/C	0.0584	0.4713	0.0651	52.4123	4.64e-13	NA	NA	NA	NA		NA	NA	NA	NA	2
112	rs1290784	3	169096900	T/C	0.4483	0.4124	0.0303	185.247	2.97e-42	NA	NA	NA	NA		NA	NA	NA	NA	2
113	rs262986	3	183435713	A/G	0.4704	-0.2371	0.0305	60.4315	7.67e-15	NA	NA	NA	NA		NA	NA	NA	NA	2
114	rs6771917	3	48108442	C/T	0.7523	0.3793	0.0355	114.159	1.39e-26	NA	NA	NA	NA		NA	NA	NA	NA	2
115	rs7615099	3	53143901	G/A	0.3325	-0.1891	0.0321	34.7035	3.9e-09	NA	NA	NA	NA		NA	NA	NA	NA	2
116	rs9880098	3	133949366	A/G	0.3946	0.3081	0.0308	100.065	1.59e-23	NA	NA	NA	NA		NA	NA	NA	NA	2
117	rs6788907	3	158212823	A/G	0.2682	0.221	0.0339	42.4996	7.31e-11	NA	NA	NA	NA		NA	NA	NA	NA	2
118	rs4408839	3	153729768	G/A	0.2567	0.2301	0.0345	44.4831	2.42e-11	NA	NA	NA	NA		NA	NA	NA	NA	2
119	rs11925504	3	14943965	A/G	0.5721	-0.2901	0.0305	90.4682	1.78e-21	NA	NA	NA	NA		NA	NA	NA	NA	2
120	rs6445583	3	53562894	A/G	0.7465	0.2774	0.0349	63.1774	1.9e-15	NA	NA	NA	NA		NA	NA	NA	NA	2
121	rs6438857	3	124557643	C/T	0.4226	-0.2736	0.0305	80.4697	3.13e-19	NA	NA	NA	NA		NA	NA	NA	NA	2
122	rs2111557	3	169325621	T/C	0.4675	0.1764	0.0302	34.118	5.22e-09	NA	NA	NA	NA		NA	NA	NA	NA	2
123	rs72719160	4	144051276	T/A	0.3171	0.2243	0.0324	47.9257	4.34e-12	NA	NA	NA	NA		NA	NA	NA	NA	2
124	rs2610990	4	18008232	G/A	0.7359	0.2903	0.0343	71.6318	2.86e-17	NA	NA	NA	NA		NA	NA	NA	NA	2
125	rs62309747	4	48713862	A/G	0.4734	-0.2244	0.0304	54.4877	1.59e-13	NA	NA	NA	NA		NA	NA	NA	NA	2
126	rs1814951	4	111408718	A/G	0.8785	-0.3231	0.0466	48.0731	3.91e-12	NA	NA	NA	NA		NA	NA	NA	NA	2
127	rs7439567	4	138464842	T/C	0.4106	0.2537	0.0309	67.4099	2.31e-16	NA	NA	NA	NA		NA	NA	NA	NA	2
128	rs12643599	4	156639846	G/A	0.3605	-0.3134	0.0313	100.256	1.23e-23	NA	NA	NA	NA		NA	NA	NA	NA	2
129	rs2498323	4	3451109	A/G	0.098	0.3171	0.0517	37.6194	8.51e-10	NA	NA	NA	NA		NA	NA	NA	NA	2
130	rs2291434	4	38387244	T/G	0.5335	-0.2622	0.0303	74.8825	5.1e-18	NA	NA	NA	NA		NA	NA	NA	NA	2
131	rs12511987	4	46595623	G/T	0.1774	0.2329	0.0399	34.0717	5.39e-09	NA	NA	NA	NA		NA	NA	NA	NA	2
132	rs12509595	4	81182554	C/T	0.2923	0.8367	0.0334	627.548	2.55e-138	NA	NA	NA	NA		NA	NA	NA	NA	2
133	rs17010957	4	86719165	C/T	0.1463	0.534	0.043	154.222	1.78e-35	NA	NA	NA	NA		NA	NA	NA	NA	2
134	rs73855810	4	148383424	A/G	0.1406	0.2732	0.0434	39.6262	3.04e-10	NA	NA	NA	NA		NA	NA	NA	NA	2
135	rs7683728	4	156402654	T/C	0.5312	-0.3654	0.0304	144.474	2.43e-33	NA	NA	NA	NA		NA	NA	NA	NA	2
136	rs1290933	4	2668217	A/C	0.6919	-0.2847	0.0327	75.8018	3.17e-18	NA	NA	NA	NA		NA	NA	NA	NA	2
137	rs55924432	4	26812737	T/C	0.401	0.2651	0.0317	69.936	5.7e-17	NA	NA	NA	NA		NA	NA	NA	NA	2
138	rs10028284	4	89752913	T/A	0.1816	-0.2937	0.0398	54.4555	1.69e-13	NA	NA	NA	NA		NA	NA	NA	NA	2
139	rs1493132	4	108861082	C/T	0.3397	0.1766	0.0318	30.8409	2.73e-08	NA	NA	NA	NA		NA	NA	NA	NA	2
140	rs869396	4	169688000	A/C	0.4659	-0.2115	0.0305	48.0863	4.12e-12	NA	NA	NA	NA		NA	NA	NA	NA	2
141	rs34535756	4	2246927	T/C	0.0394	0.478	0.0786	36.9837	1.18e-09	NA	NA	NA	NA		NA	NA	NA	NA	2
142	rs13107261	4	63768826	A/G	0.3687	-0.1778	0.0314	32.063	1.57e-08	NA	NA	NA	NA		NA	NA	NA	NA	2
143	rs17035181	4	157678511	G/T	0.1448	-0.3074	0.0429	51.3444	7.61e-13	NA	NA	NA	NA		NA	NA	NA	NA	2
144	rs11241313	5	114428167	T/C	0.3112	-0.2071	0.0326	40.3576	2.23e-10	NA	NA	NA	NA		NA	NA	NA	NA	2
145	rs12656497	5	32831939	C/T	0.5966	0.6382	0.0307	432.152	7.14e-96	NA	NA	NA	NA		NA	NA	NA	NA	2
146	rs7722243	5	50818437	A/G	0.5043	-0.2048	0.0302	45.9882	1.21e-11	NA	NA	NA	NA		NA	NA	NA	NA	2
147	rs12657950	5	61940569	T/C	0.0744	0.455	0.059	59.4729	1.27e-14	NA	NA	NA	NA		NA	NA	NA	NA	2
148	rs1422279	5	122470209	T/C	0.3864	0.331	0.0309	114.746	1.05e-26	NA	NA	NA	NA		NA	NA	NA	NA	2
149	rs10045307	5	127411454	G/C	0.227	0.2024	0.0362	31.2611	2.21e-08	NA	NA	NA	NA		NA	NA	NA	NA	2
150	rs1957563	5	157474590	T/C	0.265	0.3629	0.0342	112.596	2.32e-26	NA	NA	NA	NA		NA	NA	NA	NA	2
151	rs13358657	5	157938070	G/A	0.1332	0.388	0.0445	76.0227	2.95e-18	NA	NA	NA	NA		NA	NA	NA	NA	2
152	rs3860770	5	173301427	A/G	0.2916	-0.2663	0.0333	63.952	1.2e-15	NA	NA	NA	NA		NA	NA	NA	NA	2
153	rs246973	5	68007803	T/C	0.2882	0.2479	0.0335	54.76	1.45e-13	NA	NA	NA	NA		NA	NA	NA	NA	2
154	rs9327297	5	122835051	G/C	0.3324	-0.2747	0.0319	74.1542	8.07e-18	NA	NA	NA	NA		NA	NA	NA	NA	2
155	rs10069690	5	1279790	T/C	0.2582	0.3098	0.0369	70.4872	4.47e-17	NA	NA	NA	NA		NA	NA	NA	NA	1
156	rs7725413	5	15695987	T/C	0.7699	-0.1985	0.0359	30.5726	3.07e-08	NA	NA	NA	NA		NA	NA	NA	NA	2
157	rs10941043	5	33194751	G/T	0.2902	0.2585	0.0332	60.624	6.42e-15	NA	NA	NA	NA		NA	NA	NA	NA	2
158	rs6870654	5	63831964	C/T	0.2546	-0.2136	0.0347	37.8917	7.58e-10	NA	NA	NA	NA		NA	NA	NA	NA	2
159	rs73103937	5	66280577	C/T	0.268	-0.2051	0.0344	35.5479	2.36e-09	NA	NA	NA	NA		NA	NA	NA	NA	2
160	rs7703560	5	67678506	G/A	0.2998	0.2246	0.0333	45.4916	1.51e-11	NA	NA	NA	NA		NA	NA	NA	NA	2
161	rs6452769	5	87389027	A/G	0.2053	-0.3143	0.0377	69.5034	7.82e-17	NA	NA	NA	NA		NA	NA	NA	NA	2
162	rs76443575	5	96211594	C/G	0.0359	-0.5233	0.0816	41.1264	1.4e-10	NA	NA	NA	NA		NA	NA	NA	NA	2
163	rs11960210	5	157817634	C/T	0.3755	-0.4727	0.0313	228.078	1.25e-51	NA	NA	NA	NA		NA	NA	NA	NA	2
164	rs12153395	5	179411477	A/G	0.1147	-0.3303	0.0486	46.1896	1.07e-11	NA	NA	NA	NA		NA	NA	NA	NA	2
165	rs4957026	5	361148	G/A	0.6601	-0.1982	0.0323	37.6532	8.12e-10	NA	NA	NA	NA		NA	NA	NA	NA	2
166	rs1871190	5	97953719	T/G	0.3349	0.1954	0.0324	36.3713	1.66e-09	NA	NA	NA	NA		NA	NA	NA	NA	2
167	rs6892983	5	127845030	A/C	0.4022	0.3427	0.0307	124.61	7.11e-29	NA	NA	NA	NA		NA	NA	NA	NA	2
168	rs2913920	5	141726983	T/C	0.765	0.2418	0.0359	45.3653	1.62e-11	NA	NA	NA	NA		NA	NA	NA	NA	2
169	rs9349379	6	12903957	G/A	0.407	-0.2664	0.0312	72.9053	1.31e-17	NA	NA	NA	NA		NA	NA	NA	NA	2
170	rs1984195	6	79657391	A/G	0.4887	0.2409	0.0303	63.2104	1.77e-15	NA	NA	NA	NA		NA	NA	NA	NA	2
171	rs9486916	6	109013930	T/C	0.1979	0.2657	0.0385	47.6279	5.42e-12	NA	NA	NA	NA		NA	NA	NA	NA	2
172	rs13204703	6	140692862	C/T	0.2489	-0.1967	0.035	31.5844	1.94e-08	NA	NA	NA	NA		NA	NA	NA	NA	2
173	rs1293969	6	151959945	C/T	0.2516	0.1988	0.0347	32.8227	1.03e-08	NA	NA	NA	NA		NA	NA	NA	NA	2
174	rs12661036	6	163737476	C/T	0.225	0.2104	0.0374	31.6481	1.82e-08	NA	NA	NA	NA		NA	NA	NA	NA	2
175	rs2745599	6	1613686	G/A	0.448	-0.2164	0.0317	46.6011	8.96e-12	NA	NA	NA	NA		NA	NA	NA	NA	2
176	rs2815063	6	39262535	A/C	0.1315	0.2755	0.0458	36.1836	1.76e-09	NA	NA	NA	NA		NA	NA	NA	NA	2
177	rs9401913	6	127159982	A/G	0.4387	0.5202	0.0305	290.898	3.66e-65	NA	NA	NA	NA		NA	NA	NA	NA	2
178	rs8180684	6	143200936	T/C	0.2896	0.2134	0.0335	40.5788	1.8e-10	NA	NA	NA	NA		NA	NA	NA	NA	2
179	rs12528975	6	30988017	A/G	0.0489	0.4751	0.0747	40.451	1.98e-10	NA	NA	NA	NA		NA	NA	NA	NA	2
180	rs9361836	6	82235408	T/C	0.3172	0.2196	0.0324	45.9383	1.25e-11	NA	NA	NA	NA		NA	NA	NA	NA	2
181	rs9285476	6	134159976	G/C	0.2929	-0.1844	0.0333	30.6643	3.07e-08	NA	NA	NA	NA		NA	NA	NA	NA	2
182	rs1575290	6	7715689	T/C	0.4733	0.1973	0.0301	42.9656	5.59e-11	NA	NA	NA	NA		NA	NA	NA	NA	2
183	rs7763558	6	43349215	A/G	0.3241	0.3363	0.0321	109.76	1.17e-25	NA	NA	NA	NA		NA	NA	NA	NA	2
184	rs78648104	6	50683009	C/T	0.0925	0.4287	0.0541	62.7932	2.36e-15	NA	NA	NA	NA		NA	NA	NA	NA	2
185	rs6921291	6	97066242	T/C	0.1907	0.3575	0.0385	86.2245	1.58e-20	NA	NA	NA	NA		NA	NA	NA	NA	2
186	rs17080102	6	151004770	C/G	0.0694	-0.8085	0.0594	185.262	3.52e-42	NA	NA	NA	NA		NA	NA	NA	NA	2
187	rs509833	6	159711515	G/A	0.8614	-0.329	0.044	55.9096	7.08e-14	NA	NA	NA	NA		NA	NA	NA	NA	2
188	rs7744902	6	166176722	A/G	0.0766	-0.4088	0.0593	47.5239	5.64e-12	NA	NA	NA	NA		NA	NA	NA	NA	2
189	rs67617547	7	90297177	G/C	0.3303	-0.1799	0.0322	31.2141	2.39e-08	NA	NA	NA	NA		NA	NA	NA	NA	2
190	rs2392929	7	106414069	G/T	0.2027	0.7507	0.0379	392.333	1.96e-87	NA	NA	NA	NA		NA	NA	NA	NA	2
191	rs34072724	7	130432469	A/G	0.4889	-0.2422	0.0303	63.8944	1.37e-15	NA	NA	NA	NA		NA	NA	NA	NA	2
192	rs73049928	7	4669949	G/A	0.1939	0.2382	0.0392	36.9242	1.2e-09	NA	NA	NA	NA		NA	NA	NA	NA	2
193	rs3807925	7	18543250	G/A	0.3504	0.1859	0.0319	33.9608	5.39e-09	NA	NA	NA	NA		NA	NA	NA	NA	2
194	rs12668436	7	47548893	C/T	0.2459	0.2151	0.035	37.7698	7.88e-10	NA	NA	NA	NA		NA	NA	NA	NA	2
195	rs35680304	7	130973495	T/C	0.5929	0.2694	0.031	75.5217	3.76e-18	NA	NA	NA	NA		NA	NA	NA	NA	2
196	rs28688791	7	19039605	C/T	0.1982	0.3222	0.038	71.8925	2.34e-17	NA	NA	NA	NA		NA	NA	NA	NA	2
197	rs73727605	7	149474622	A/G	0.0663	0.3616	0.0623	33.6884	6.6e-09	NA	NA	NA	NA		NA	NA	NA	NA	2
198	rs3735533	7	27245893	C/T	0.9257	0.91	0.0577	248.732	5.29e-56	NA	NA	NA	NA		NA	NA	NA	NA	2
199	rs6961048	7	27328187	G/C	0.104	0.5304	0.0497	113.892	1.43e-26	NA	NA	NA	NA		NA	NA	NA	NA	2
200	rs11977526	7	46008110	A/G	0.4009	-0.3213	0.0312	106.05	6.62e-25	NA	NA	NA	NA		NA	NA	NA	NA	2
201	rs848445	7	77572461	C/T	0.7149	0.2025	0.0339	35.6821	2.28e-09	NA	NA	NA	NA		NA	NA	NA	NA	2
202	rs42032	7	92237426	A/G	0.2641	-0.3231	0.0345	87.7073	7.39e-21	NA	NA	NA	NA		NA	NA	NA	NA	2
203	rs75672964	7	131321010	T/C	0.0418	0.5885	0.0839	49.2004	2.35e-12	NA	NA	NA	NA		NA	NA	NA	NA	2
204	rs7821832	8	25889446	G/T	0.2553	-0.4222	0.0348	147.19	6.67e-34	NA	NA	NA	NA		NA	NA	NA	NA	2
205	rs4440615	8	141057641	A/G	0.6321	-0.2201	0.0312	49.7658	1.87e-12	NA	NA	NA	NA		NA	NA	NA	NA	2
206	rs148401029	8	81386066	A/C	0.0352	-0.4623	0.0848	29.7205	4.97e-08	NA	NA	NA	NA		NA	NA	NA	NA	2
207	rs1821002	8	10640065	G/C	0.5892	-0.3794	0.0307	152.728	5.19e-35	NA	NA	NA	NA		NA	NA	NA	NA	2
208	rs77375686	8	26043622	G/A	0.1117	0.3467	0.0485	51.1004	8.38e-13	NA	NA	NA	NA		NA	NA	NA	NA	2
209	rs2354862	8	64501744	C/A	0.3593	-0.2507	0.0317	62.5446	2.42e-15	NA	NA	NA	NA		NA	NA	NA	NA	2
210	rs1786345	8	101674751	C/A	0.4338	-0.2073	0.0307	45.5955	1.34e-11	NA	NA	NA	NA		NA	NA	NA	NA	2
211	rs4260863	8	129386613	G/C	0.3837	-0.1911	0.0314	37.0392	1.17e-09	NA	NA	NA	NA		NA	NA	NA	NA	2
212	rs4873492	8	51947549	T/C	0.1724	0.3431	0.0403	72.4822	1.61e-17	NA	NA	NA	NA		NA	NA	NA	NA	2
213	rs34917849	8	95278307	C/G	0.1268	0.3124	0.0454	47.3489	5.97e-12	NA	NA	NA	NA		NA	NA	NA	NA	2
214	rs13253358	8	68920135	T/C	0.2979	0.2127	0.033	41.5439	1.13e-10	NA	NA	NA	NA		NA	NA	NA	NA	2
215	rs2126474	8	76878957	T/G	0.4125	-0.2601	0.0306	72.25	1.87e-17	NA	NA	NA	NA		NA	NA	NA	NA	2
216	rs79069610	8	105921209	C/T	0.05	0.4005	0.0727	30.3484	3.68e-08	NA	NA	NA	NA		NA	NA	NA	NA	2
217	rs35783704	8	105966258	A/G	0.1042	-0.4619	0.0507	83.0004	8.81e-20	NA	NA	NA	NA		NA	NA	NA	NA	2
218	rs7012866	8	135616959	G/T	0.5009	0.2325	0.0301	59.6641	1.21e-14	NA	NA	NA	NA		NA	NA	NA	NA	2
219	rs4961293	8	141812374	T/C	0.4513	0.2268	0.0303	56.0274	7.35e-14	NA	NA	NA	NA		NA	NA	NA	NA	2
220	rs9886665	9	22942770	C/T	0.7329	-0.2048	0.0343	35.651	2.47e-09	NA	NA	NA	NA		NA	NA	NA	NA	2
221	rs1410222	9	77239540	T/C	0.8166	0.2173	0.0388	31.3658	2.17e-08	NA	NA	NA	NA		NA	NA	NA	NA	2
222	rs1332813	9	9350706	C/T	0.6486	-0.2203	0.0314	49.2232	2.32e-12	NA	NA	NA	NA		NA	NA	NA	NA	2
223	rs10980408	9	113249071	C/T	0.0359	0.7606	0.0827	84.5866	3.83e-20	NA	NA	NA	NA		NA	NA	NA	NA	2
224	rs60191654	9	753648	G/A	0.1882	0.2382	0.0385	38.2791	5.88e-10	NA	NA	NA	NA		NA	NA	NA	NA	2
225	rs76452347	9	35906471	T/C	0.205	-0.2974	0.0397	56.1178	7.13e-14	NA	NA	NA	NA		NA	NA	NA	NA	2
226	rs7026176	9	116670743	T/G	0.5118	-0.1869	0.0299	39.073	4.01e-10	NA	NA	NA	NA		NA	NA	NA	NA	2
227	rs4553000	9	34223553	T/C	0.5141	-0.2035	0.03	46.0136	1.09e-11	NA	NA	NA	NA		NA	NA	NA	NA	2
228	rs7045409	9	95201540	A/T	0.3669	-0.1862	0.0313	35.3892	2.55e-09	NA	NA	NA	NA		NA	NA	NA	NA	2
229	rs34025993	9	123516572	G/A	0.586	-0.223	0.0308	52.4214	4.71e-13	NA	NA	NA	NA		NA	NA	NA	NA	2
230	rs6271	9	136522274	T/C	0.0735	-0.5547	0.0611	82.4202	1.18e-19	NA	NA	NA	NA		NA	NA	NA	NA	2
231	rs11145807	9	139520789	G/A	0.5943	-0.2135	0.0322	43.9627	3.54e-11	NA	NA	NA	NA		NA	NA	NA	NA	2
232	rs4284362	10	45377839	A/C	0.7181	-0.2256	0.0338	44.5497	2.61e-11	NA	NA	NA	NA		NA	NA	NA	NA	1
233	rs10749572	10	82136664	T/G	0.5444	-0.203	0.0302	45.1833	1.88e-11	NA	NA	NA	NA		NA	NA	NA	NA	2
234	rs2689690	10	95899706	T/C	0.3678	-0.2702	0.0316	73.1133	1.15e-17	NA	NA	NA	NA		NA	NA	NA	NA	2
235	rs11252324	10	4124568	T/G	0.0771	-0.4164	0.0573	52.8095	3.61e-13	NA	NA	NA	NA		NA	NA	NA	NA	2
236	rs57946343	10	63499951	C/T	0.1473	-0.716	0.0426	282.492	2.1e-63	NA	NA	NA	NA		NA	NA	NA	NA	2
237	rs111866816	10	94441507	T/C	0.0709	0.3569	0.0597	35.7392	2.29e-09	NA	NA	NA	NA		NA	NA	NA	NA	2
238	rs11191580	10	104906211	C/T	0.0824	-1.0995	0.055	399.636	7.74e-89	NA	NA	NA	NA		NA	NA	NA	NA	2
239	rs12264186	10	32289986	T/C	0.1871	0.2135	0.0387	30.435	3.58e-08	NA	NA	NA	NA		NA	NA	NA	NA	2
240	rs2177843	10	75409877	T/C	0.1505	0.4394	0.0432	103.455	2.8e-24	NA	NA	NA	NA		NA	NA	NA	NA	2
241	rs1006545	10	102553647	T/G	0.8872	0.6846	0.048	203.419	3.5e-46	NA	NA	NA	NA		NA	NA	NA	NA	2
242	rs740746	10	115792787	A/G	0.7318	0.4557	0.0342	177.544	1.42e-40	NA	NA	NA	NA		NA	NA	NA	NA	2
243	rs7912283	10	133773019	A/G	0.6468	-0.2144	0.0322	44.3341	2.94e-11	NA	NA	NA	NA		NA	NA	NA	NA	2
244	rs12255372	10	114808902	T/G	0.2883	0.2358	0.0335	49.5448	1.94e-12	NA	NA	NA	NA		NA	NA	NA	NA	2
245	rs1623474	10	18471794	T/C	0.3303	0.3827	0.0321	142.137	7.66e-33	NA	NA	NA	NA		NA	NA	NA	NA	2
246	rs2236295	10	64564892	T/G	0.3978	-0.3028	0.0309	96.0273	1.04e-22	NA	NA	NA	NA		NA	NA	NA	NA	2
247	rs57866767	10	96023077	C/T	0.4322	-0.4501	0.0304	219.215	1.14e-49	NA	NA	NA	NA		NA	NA	NA	NA	2
248	rs117464403	10	107158054	A/G	0.0183	0.864	0.1199	51.9265	5.8e-13	NA	NA	NA	NA		NA	NA	NA	NA	2
249	rs60444686	10	115717311	A/G	0.0406	0.5905	0.0782	57.0199	4.42e-14	NA	NA	NA	NA		NA	NA	NA	NA	2
250	rs7093894	10	124234880	A/C	0.1512	0.236	0.0427	30.547	3.16e-08	NA	NA	NA	NA		NA	NA	NA	NA	2
251	rs1133400	10	134459388	G/A	0.214	0.2975	0.0376	62.6034	2.53e-15	NA	NA	NA	NA		NA	NA	NA	NA	2
252	rs871004	11	28512458	A/G	0.3481	0.2336	0.0317	54.3034	1.65e-13	NA	NA	NA	NA		NA	NA	NA	NA	2
253	rs2904315	11	48109948	G/A	0.6869	0.2081	0.0325	40.9994	1.58e-10	NA	NA	NA	NA		NA	NA	NA	NA	2
254	rs67885470	11	99998431	T/C	0.2094	-0.2087	0.038	30.1632	4.12e-08	NA	NA	NA	NA		NA	NA	NA	NA	2
255	rs604723	11	100610546	C/T	0.7244	0.655	0.0339	373.322	2.55e-83	NA	NA	NA	NA		NA	NA	NA	NA	2
256	rs7926110	11	107086143	G/T	0.3267	-0.2603	0.0321	65.7564	5.71e-16	NA	NA	NA	NA		NA	NA	NA	NA	2
257	rs74048190	11	2114221	C/T	0.0478	0.4404	0.0757	33.8457	6.07e-09	NA	NA	NA	NA		NA	NA	NA	NA	2
258	rs11604357	11	45351729	A/C	0.1622	-0.277	0.0411	45.423	1.6e-11	NA	NA	NA	NA		NA	NA	NA	NA	2
259	rs66864335	11	65390803	A/G	0.2211	-0.3963	0.0365	117.886	1.79e-27	NA	NA	NA	NA		NA	NA	NA	NA	2
260	rs2289124	11	89224477	A/G	0.1673	-0.308	0.0415	55.0814	1.14e-13	NA	NA	NA	NA		NA	NA	NA	NA	2
261	rs10750441	11	130469044	T/C	0.6621	0.1754	0.0319	30.2328	3.74e-08	NA	NA	NA	NA		NA	NA	NA	NA	2
262	rs4980379	11	1888614	T/C	0.3719	0.5764	0.032	324.45	2.47e-72	NA	NA	NA	NA		NA	NA	NA	NA	2
263	rs2957688	11	10364963	A/G	0.4707	0.3472	0.0304	130.44	2.74e-30	NA	NA	NA	NA		NA	NA	NA	NA	1
264	rs17762	11	22492454	A/G	0.0777	0.4117	0.0571	51.9864	5.6e-13	NA	NA	NA	NA		NA	NA	NA	NA	2
265	rs1382472	11	27273967	A/G	0.4041	-0.1917	0.0307	38.9913	4.47e-10	NA	NA	NA	NA		NA	NA	NA	NA	2
266	rs2276153	11	58407740	G/C	0.243	-0.3296	0.0351	88.178	6.56e-21	NA	NA	NA	NA		NA	NA	NA	NA	2
267	rs72931748	11	69825414	G/A	0.0985	-0.3967	0.0529	56.2358	6.4e-14	NA	NA	NA	NA		NA	NA	NA	NA	2
268	rs2014408	11	16365282	T/C	0.2087	0.5169	0.0373	192.042	1.26e-43	NA	NA	NA	NA		NA	NA	NA	NA	2
269	rs177551	11	16930289	A/C	0.1344	0.373	0.0442	71.2153	3.47e-17	NA	NA	NA	NA		NA	NA	NA	NA	2
270	rs74538877	11	67976593	C/G	0.0557	-0.3855	0.0707	29.731	4.97e-08	NA	NA	NA	NA		NA	NA	NA	NA	2
271	rs11222084	11	130273230	T/A	0.3621	0.3363	0.0316	113.261	1.8e-26	NA	NA	NA	NA		NA	NA	NA	NA	2
272	rs10501410	11	72088806	A/G	0.0692	0.4122	0.0607	46.1146	1.1e-11	NA	NA	NA	NA		NA	NA	NA	NA	2
273	rs78998485	12	434755	G/C	0.2557	0.2449	0.0346	50.0986	1.48e-12	NA	NA	NA	NA		NA	NA	NA	NA	2
274	rs7134440	12	53450097	T/C	0.0822	0.4788	0.0562	72.5831	1.58e-17	NA	NA	NA	NA		NA	NA	NA	NA	2
275	rs17249754	12	90060586	A/G	0.1683	-0.8446	0.0403	439.23	1.25e-97	NA	NA	NA	NA		NA	NA	NA	NA	2
276	rs10777213	12	90349999	A/G	0.5244	-0.1786	0.0299	35.6796	2.45e-09	NA	NA	NA	NA		NA	NA	NA	NA	2
277	rs1010064	12	20000315	C/A	0.1837	-0.3571	0.0387	85.1447	3.02e-20	NA	NA	NA	NA		NA	NA	NA	NA	2
278	rs2129869	12	26457650	T/A	0.2222	0.2643	0.0361	53.6019	2.44e-13	NA	NA	NA	NA		NA	NA	NA	NA	2
279	rs7134677	12	54441498	T/C	0.2978	-0.3851	0.0332	134.546	4.46e-31	NA	NA	NA	NA		NA	NA	NA	NA	2
280	rs7980644	12	79959658	G/A	0.8334	-0.2641	0.0404	42.7341	6.3e-11	NA	NA	NA	NA		NA	NA	NA	NA	2
281	rs73075659	12	20373541	G/A	0.3346	-0.3962	0.0321	152.342	5.52e-35	NA	NA	NA	NA		NA	NA	NA	NA	2
282	rs4143175	12	67782397	C/T	0.7591	-0.2187	0.0352	38.6022	5.1e-10	NA	NA	NA	NA		NA	NA	NA	NA	2
283	rs7963801	12	79685226	C/T	0.5779	0.2362	0.0311	57.6818	2.87e-14	NA	NA	NA	NA		NA	NA	NA	NA	2
284	rs1169078	12	122416254	G/C	0.3121	0.1971	0.0327	36.331	1.68e-09	NA	NA	NA	NA		NA	NA	NA	NA	2
285	rs6490019	12	115920472	G/A	0.6204	0.2897	0.0309	87.8982	6.61e-21	NA	NA	NA	NA		NA	NA	NA	NA	2
286	rs7306710	12	66376091	C/T	0.519	0.2429	0.0303	64.2643	1.02e-15	NA	NA	NA	NA		NA	NA	NA	NA	2
287	rs1896326	12	115342956	A/G	0.2291	-0.2797	0.0371	56.8378	4.4e-14	NA	NA	NA	NA		NA	NA	NA	NA	2
288	rs35444	12	115552437	G/A	0.3862	-0.4368	0.031	198.537	3.47e-45	NA	NA	NA	NA		NA	NA	NA	NA	2
289	rs17245822	13	73131694	C/A	0.3733	0.1899	0.0312	37.046	1.15e-09	NA	NA	NA	NA		NA	NA	NA	NA	2
290	rs7331680	13	115000650	T/G	0.1491	0.4101	0.0423	93.9937	3.35e-22	NA	NA	NA	NA		NA	NA	NA	NA	2
291	rs75961402	13	56398286	A/G	0.1534	0.2659	0.0418	40.4654	1.95e-10	NA	NA	NA	NA		NA	NA	NA	NA	2
292	rs9507885	13	27951090	T/C	0.0953	-0.3208	0.0542	35.0324	3.23e-09	NA	NA	NA	NA		NA	NA	NA	NA	2
293	rs9508495	13	30146201	T/C	0.7565	-0.3557	0.0353	101.536	6.34e-24	NA	NA	NA	NA		NA	NA	NA	NA	2
294	rs7491248	13	47180671	A/G	0.2239	0.2163	0.0362	35.7023	2.37e-09	NA	NA	NA	NA		NA	NA	NA	NA	2
295	rs9526707	13	51489186	A/G	0.3216	-0.2039	0.0323	39.8501	2.77e-10	NA	NA	NA	NA		NA	NA	NA	NA	2
296	rs78474310	13	73826901	G/A	0.0448	0.4699	0.0734	40.9844	1.51e-10	NA	NA	NA	NA		NA	NA	NA	NA	2
297	rs6562778	13	74223828	G/A	0.5411	-0.178	0.0304	34.2841	4.95e-09	NA	NA	NA	NA		NA	NA	NA	NA	2
298	rs9549627	13	113652369	A/G	0.1175	0.2846	0.05	32.3989	1.25e-08	NA	NA	NA	NA		NA	NA	NA	NA	2
299	rs365990	14	23861811	G/A	0.3658	-0.225	0.0312	52.0063	5.95e-13	NA	NA	NA	NA		NA	NA	NA	NA	2
300	rs57786342	14	69260028	A/G	0.2059	0.2317	0.0374	38.3803	5.63e-10	NA	NA	NA	NA		NA	NA	NA	NA	2
301	rs7154723	14	98590629	A/G	0.385	0.253	0.0309	67.0385	2.72e-16	NA	NA	NA	NA		NA	NA	NA	NA	2
302	rs8904	14	35871217	A/G	0.3678	0.3061	0.0314	95.0315	1.71e-22	NA	NA	NA	NA		NA	NA	NA	NA	2
303	rs72683923	14	50735947	C/T	0.0212	-0.9587	0.1101	75.8212	3.08e-18	NA	NA	NA	NA		NA	NA	NA	NA	2
304	rs3815460	14	73422259	G/C	0.1024	0.285	0.05	32.49	1.21e-08	NA	NA	NA	NA		NA	NA	NA	NA	2
305	rs7493678	14	39400917	T/A	0.3486	0.189	0.0316	35.7725	2.31e-09	NA	NA	NA	NA		NA	NA	NA	NA	2
306	rs35413927	14	53420358	G/A	0.3054	0.3002	0.0328	83.7671	5.25e-20	NA	NA	NA	NA		NA	NA	NA	NA	2
307	rs12883810	14	68032235	T/C	0.1462	-0.2382	0.0428	30.9739	2.7e-08	NA	NA	NA	NA		NA	NA	NA	NA	2
308	rs11159091	14	75074316	A/G	0.4615	0.1978	0.0303	42.6155	6.79e-11	NA	NA	NA	NA		NA	NA	NA	NA	2
309	rs75016974	14	100197940	T/C	0.1423	-0.2513	0.0439	32.7685	1.05e-08	NA	NA	NA	NA		NA	NA	NA	NA	2
310	rs12885878	14	104007555	G/A	0.7663	0.2291	0.0367	38.9689	4.32e-10	NA	NA	NA	NA		NA	NA	NA	NA	1
311	rs8003103	14	71451265	A/G	0.3447	-0.1755	0.0319	30.2672	3.6e-08	NA	NA	NA	NA		NA	NA	NA	NA	2
312	rs17562391	14	100133250	T/C	0.4186	0.1967	0.0306	41.3205	1.35e-10	NA	NA	NA	NA		NA	NA	NA	NA	2
313	rs2652812	15	63406170	T/C	0.7544	-0.2516	0.0353	50.801	1.03e-12	NA	NA	NA	NA		NA	NA	NA	NA	2
314	rs11636952	15	75114322	C/T	0.6859	-0.5313	0.0328	262.381	4.22e-59	NA	NA	NA	NA		NA	NA	NA	NA	2
315	rs1994158	15	86064327	G/A	0.1807	-0.2513	0.0391	41.3077	1.23e-10	NA	NA	NA	NA		NA	NA	NA	NA	2
316	rs4932373	15	91429287	C/A	0.3258	0.635	0.0328	374.8	2.49e-83	NA	NA	NA	NA		NA	NA	NA	NA	2
317	rs12906962	15	95312071	C/T	0.324	0.2653	0.0325	66.6358	3.28e-16	NA	NA	NA	NA		NA	NA	NA	NA	2
318	rs4606697	15	100087596	A/G	0.1041	-0.3196	0.0523	37.3431	9.71e-10	NA	NA	NA	NA		NA	NA	NA	NA	2
319	rs28866311	15	41442195	G/T	0.4737	0.2762	0.0302	83.6437	5.45e-20	NA	NA	NA	NA		NA	NA	NA	NA	2
320	rs28429256	15	66931617	A/G	0.3342	0.215	0.0325	43.7633	3.89e-11	NA	NA	NA	NA		NA	NA	NA	NA	2
321	rs2627313	15	81006712	T/C	0.4454	0.3208	0.0303	112.094	3.55e-26	NA	NA	NA	NA		NA	NA	NA	NA	2
322	rs4775769	15	48939888	G/T	0.9055	0.4162	0.0517	64.8072	7.76e-16	NA	NA	NA	NA		NA	NA	NA	NA	2
323	rs3098186	15	50810621	T/C	0.5156	-0.2422	0.0303	63.8944	1.41e-15	NA	NA	NA	NA		NA	NA	NA	NA	2
324	rs4784541	16	51704452	C/T	0.5252	0.2015	0.0307	43.0798	4.93e-11	NA	NA	NA	NA		NA	NA	NA	NA	2
325	rs6540119	16	87984477	T/A	0.666	-0.2016	0.0322	39.1985	3.93e-10	NA	NA	NA	NA		NA	NA	NA	NA	2
326	rs1049212	16	4932929	G/A	0.5693	0.299	0.0302	98.0231	4.59e-23	NA	NA	NA	NA		NA	NA	NA	NA	2
327	rs35098810	16	60635748	C/A	0.2317	-0.1967	0.0356	30.5287	3.2e-08	NA	NA	NA	NA		NA	NA	NA	NA	2
328	rs146550789	16	66781040	C/T	0.0417	0.4824	0.0778	38.4464	5.64e-10	NA	NA	NA	NA		NA	NA	NA	NA	2
329	rs12596630	16	2065666	T/C	0.0903	0.4278	0.0547	61.1656	5.01e-15	NA	NA	NA	NA		NA	NA	NA	NA	2
330	rs2283500	16	4138378	C/A	0.1102	-0.3106	0.0481	41.6978	1.08e-10	NA	NA	NA	NA		NA	NA	NA	NA	2
331	rs62047964	16	70729954	T/C	0.0622	0.5115	0.0686	55.5959	9.29e-14	NA	NA	NA	NA		NA	NA	NA	NA	1
332	rs3950627	16	86436343	A/C	0.531	0.1851	0.0308	36.117	1.82e-09	NA	NA	NA	NA		NA	NA	NA	NA	2
333	rs11641374	16	1347717	A/C	0.5995	-0.1943	0.0309	39.5393	3.26e-10	NA	NA	NA	NA		NA	NA	NA	NA	2
334	rs7186298	16	21088031	T/C	0.4295	-0.2315	0.0302	58.7609	1.88e-14	NA	NA	NA	NA		NA	NA	NA	NA	2
335	rs4888408	16	75432824	A/G	0.5855	0.3653	0.0307	141.587	1.42e-32	NA	NA	NA	NA		NA	NA	NA	NA	2
336	rs12926550	16	81510155	A/G	0.3156	-0.2548	0.0324	61.8456	3.43e-15	NA	NA	NA	NA		NA	NA	NA	NA	2
337	rs77924615	16	20392332	A/G	0.1986	-0.4081	0.039	109.497	1.12e-25	NA	NA	NA	NA		NA	NA	NA	NA	2
338	rs8044992	16	24811207	C/T	0.2877	-0.2138	0.0331	41.7215	1.07e-10	NA	NA	NA	NA		NA	NA	NA	NA	2
339	rs34941092	16	50550137	A/G	0.1498	-0.3225	0.0425	57.5813	3.23e-14	NA	NA	NA	NA		NA	NA	NA	NA	2
340	rs9302885	17	76799898	G/A	0.5548	-0.2242	0.0302	55.1134	1.03e-13	NA	NA	NA	NA		NA	NA	NA	NA	2
341	rs8079811	17	1371473	G/C	0.6521	0.2101	0.0325	41.7913	1.03e-10	NA	NA	NA	NA		NA	NA	NA	NA	2
342	rs4925159	17	18185510	A/G	0.4246	0.2174	0.0305	50.8065	9.66e-13	NA	NA	NA	NA		NA	NA	NA	NA	2
343	rs9899540	17	30777924	T/A	0.6001	-0.2011	0.0316	40.4995	1.87e-10	NA	NA	NA	NA		NA	NA	NA	NA	2
344	rs7213273	17	43155914	A/G	0.655	-0.4	0.0315	161.25	6.24e-37	NA	NA	NA	NA		NA	NA	NA	NA	2
345	rs17608766	17	45013271	C/T	0.1445	0.6903	0.0433	254.156	2.48e-57	NA	NA	NA	NA		NA	NA	NA	NA	2
346	rs62076622	17	61090958	G/A	0.1987	-0.2363	0.0377	39.2866	3.79e-10	NA	NA	NA	NA		NA	NA	NA	NA	2
347	rs4511593	17	7455536	T/C	0.6528	-0.2881	0.0318	82.079	1.28e-19	NA	NA	NA	NA		NA	NA	NA	NA	2
348	rs1551355	17	30032420	T/C	0.2334	0.2098	0.0356	34.7305	3.89e-09	NA	NA	NA	NA		NA	NA	NA	NA	2
349	rs9897429	17	47518378	A/G	0.52	0.2645	0.0319	68.7496	1.19e-16	NA	NA	NA	NA		NA	NA	NA	NA	2
350	rs1000423	17	59475642	T/C	0.7316	0.4138	0.0346	143.031	6.5e-33	NA	NA	NA	NA		NA	NA	NA	NA	2
351	rs56288724	17	60767135	G/A	0.4169	0.2178	0.031	49.362	2.01e-12	NA	NA	NA	NA		NA	NA	NA	NA	2
352	rs3764400	17	46123932	C/T	0.1365	-0.3748	0.0445	70.938	3.69e-17	NA	NA	NA	NA		NA	NA	NA	NA	2
353	rs11655604	17	79365861	T/C	0.3579	-0.2033	0.0333	37.2723	1.09e-09	NA	NA	NA	NA		NA	NA	NA	NA	2
354	rs2760748	17	2001604	A/T	0.0981	0.3626	0.0509	50.7481	1.05e-12	NA	NA	NA	NA		NA	NA	NA	NA	2
355	rs113086489	17	7171356	T/C	0.5525	0.3249	0.0307	112.001	3.8e-26	NA	NA	NA	NA		NA	NA	NA	NA	2
356	rs1436138	17	75316880	G/A	0.3633	-0.3119	0.0315	98.0414	4.73e-23	NA	NA	NA	NA		NA	NA	NA	NA	2
357	rs34413141	18	777282	A/T	0.1822	-0.3531	0.0393	80.7254	2.47e-19	NA	NA	NA	NA		NA	NA	NA	NA	2
358	rs10048404	18	54578482	T/C	0.3701	-0.2607	0.0317	67.6338	1.91e-16	NA	NA	NA	NA		NA	NA	NA	NA	2
359	rs56407827	18	42179819	T/C	0.2687	0.3603	0.034	112.298	2.78e-26	NA	NA	NA	NA		NA	NA	NA	NA	2
360	rs665445	18	51842682	A/C	0.2794	-0.1909	0.0334	32.6677	1.15e-08	NA	NA	NA	NA		NA	NA	NA	NA	1
361	rs62082230	18	22676071	A/T	0.2773	-0.1884	0.0345	29.8211	4.69e-08	NA	NA	NA	NA		NA	NA	NA	NA	2
362	rs1437649	18	48132646	A/G	0.2345	-0.2189	0.0357	37.5972	8.57e-10	NA	NA	NA	NA		NA	NA	NA	NA	2
363	rs10460108	18	73034151	G/A	0.5199	-0.2141	0.0301	50.5942	1.12e-12	NA	NA	NA	NA		NA	NA	NA	NA	2
364	rs1154214	18	24546824	G/T	0.6037	0.2031	0.0306	44.0532	3.27e-11	NA	NA	NA	NA		NA	NA	NA	NA	2
365	rs141958336	19	2165383	A/G	0.043	0.7807	0.078	100.18	1.36e-23	NA	NA	NA	NA		NA	NA	NA	NA	2
366	rs34518929	19	18455444	A/G	0.2623	-0.22	0.0345	40.6637	1.79e-10	NA	NA	NA	NA		NA	NA	NA	NA	2
367	rs11672660	19	46180184	T/C	0.1996	0.2212	0.0381	33.707	6.32e-09	NA	NA	NA	NA		NA	NA	NA	NA	2
368	rs12610654	19	5006598	G/A	0.3436	-0.2315	0.032	52.3362	4.41e-13	NA	NA	NA	NA		NA	NA	NA	NA	2
369	rs12978472	19	7257990	G/C	0.1241	-0.845	0.049	297.387	1.23e-66	NA	NA	NA	NA		NA	NA	NA	NA	2
370	rs2291516	19	11508177	A/G	0.103	0.3708	0.0505	53.9134	2.17e-13	NA	NA	NA	NA		NA	NA	NA	NA	2
371	rs10420519	19	45298461	T/G	0.0347	-0.4921	0.0887	30.7794	2.86e-08	NA	NA	NA	NA		NA	NA	NA	NA	2
372	rs571689	19	49207554	T/C	0.5196	0.228	0.0304	56.25	6.77e-14	NA	NA	NA	NA		NA	NA	NA	NA	2
373	rs8113613	19	10350649	T/C	0.1813	-0.2334	0.0398	34.3903	4.59e-09	NA	NA	NA	NA		NA	NA	NA	NA	2
374	rs1848994	19	22111366	A/G	0.2828	0.2012	0.0334	36.288	1.79e-09	NA	NA	NA	NA		NA	NA	NA	NA	2
375	rs28572357	19	31867447	C/A	0.3977	0.2733	0.0308	78.7368	6.34e-19	NA	NA	NA	NA		NA	NA	NA	NA	2
376	rs73046792	19	49605705	A/G	0.1588	-0.3554	0.0426	69.601	7.23e-17	NA	NA	NA	NA		NA	NA	NA	NA	2
377	rs2801008	20	51788718	G/T	0.3183	0.1876	0.0324	33.5255	7.37e-09	NA	NA	NA	NA		NA	NA	NA	NA	2
378	rs6054139	20	6327810	A/G	0.606	0.2094	0.0306	46.8285	8.23e-12	NA	NA	NA	NA		NA	NA	NA	NA	2
379	rs2423514	20	10693337	G/A	0.4589	-0.3011	0.0302	99.4049	1.77e-23	NA	NA	NA	NA		NA	NA	NA	NA	2
380	rs6078093	20	11168669	A/G	0.428	-0.1849	0.0304	36.9936	1.2e-09	NA	NA	NA	NA		NA	NA	NA	NA	2
381	rs8125763	20	17883531	A/C	0.4717	0.1761	0.0301	34.2283	4.84e-09	NA	NA	NA	NA		NA	NA	NA	NA	2
382	rs6058088	20	30139886	G/T	0.1561	-0.2832	0.0417	46.1227	1.14e-11	NA	NA	NA	NA		NA	NA	NA	NA	1
383	rs6029756	20	40266681	A/G	0.3225	-0.2712	0.033	67.5385	1.88e-16	NA	NA	NA	NA		NA	NA	NA	NA	2
384	rs2598	20	47241618	G/A	0.467	-0.168	0.0303	30.7421	2.87e-08	NA	NA	NA	NA		NA	NA	NA	NA	2
385	rs6090907	20	47410231	A/G	0.147	-0.3854	0.0425	82.2329	1.29e-19	NA	NA	NA	NA		NA	NA	NA	NA	2
386	rs6026578	20	57463472	G/C	0.6269	0.185	0.0316	34.2744	4.59e-09	NA	NA	NA	NA		NA	NA	NA	NA	2
387	rs79384779	20	31214944	T/C	0.1512	0.3179	0.0428	55.1688	1.08e-13	NA	NA	NA	NA		NA	NA	NA	NA	2
388	rs17812022	20	19007099	T/C	0.0958	-0.3613	0.0525	47.3606	5.65e-12	NA	NA	NA	NA		NA	NA	NA	NA	2
389	rs6062324	20	62446351	A/G	0.2364	-0.3294	0.0363	82.3444	1.18e-19	NA	NA	NA	NA		NA	NA	NA	NA	2
390	rs2833834	21	33814378	A/C	0.2765	0.2177	0.0338	41.4843	1.22e-10	NA	NA	NA	NA		NA	NA	NA	NA	2
391	rs12627651	21	44760603	A/G	0.2872	0.3498	0.0341	105.228	1.02e-24	NA	NA	NA	NA		NA	NA	NA	NA	2
392	rs2776037	21	16317933	C/T	0.5849	0.1851	0.0309	35.8836	2.15e-09	NA	NA	NA	NA		NA	NA	NA	NA	2
393	rs7278003	21	44966069	C/T	0.5622	0.1876	0.0304	38.0819	6.63e-10	NA	NA	NA	NA		NA	NA	NA	NA	2
394	rs112854918	22	30588910	G/C	0.0255	0.5577	0.1004	30.8556	2.77e-08	NA	NA	NA	NA		NA	NA	NA	NA	2
395	rs2238787	22	19976406	A/G	0.292	0.2552	0.0332	59.0861	1.45e-14	NA	NA	NA	NA		NA	NA	NA	NA	2
396	rs28578714	22	50727921	C/T	0.3938	-0.2066	0.0327	39.9177	2.53e-10	NA	NA	NA	NA		NA	NA	NA	NA	2
397	rs8142376	22	32001037	T/C	0.491	0.1676	0.03	31.2108	2.19e-08	NA	NA	NA	NA		NA	NA	NA	NA	2
398	rs148140538	22	50228044	T/C	0.0808	-0.3252	0.0562	33.4833	7.39e-09	NA	NA	NA	NA		NA	NA	NA	NA	2
399	rs2580350	2	121996007	A/G	0.5609	0.1769	0.0307	33.2031	8.39e-09	NA	NA	NA	NA		NA	NA	NA	NA	3
400	rs10188003	2	66773469	T/C	0.393	0.1883	0.0307	37.6204	8.8e-10	NA	NA	NA	NA		NA	NA	NA	NA	3
401	rs12637573	3	121682388	G/A	0.5282	0.1731	0.0302	32.8534	9.95e-09	NA	NA	NA	NA		NA	NA	NA	NA	3
402	rs28650790	5	55861464	T/C	0.1891	0.2287	0.0387	34.9229	3.3e-09	NA	NA	NA	NA		NA	NA	NA	NA	3
403	rs79782817	6	25882678	T/G	0.1027	0.5324	0.0499	113.835	1.43e-26	NA	NA	NA	NA		NA	NA	NA	NA	3
404	rs4245599	10	60365755	G/A	0.5416	0.1794	0.0305	34.5975	4.03e-09	NA	NA	NA	NA		NA	NA	NA	NA	3
405	rs908951	16	89697625	T/C	0.4378	-0.2261	0.0315	51.5205	7.14e-13	NA	NA	NA	NA		NA	NA	NA	NA	3
406	rs79930761	17	7815712	T/C	0.0872	-0.4688	0.0559	70.3318	4.9e-17	NA	NA	NA	NA		NA	NA	NA	NA	3
DBP as exposure
1	rs4926901	1	48025824	A/G	0.355	0.098	0.018	29.642	4.82e-08	NA	NA	NA	NA		NA	NA	NA	NA	2
2	rs2169137	1	204497913	C/G	0.729	0.159	0.019	70.0305	3.17e-16	NA	NA	NA	NA		NA	NA	NA	NA	2
3	rs2421200	2	61711815	T/G	0.488	-0.11	0.017	41.8685	2.59e-10	NA	NA	NA	NA		NA	NA	NA	NA	2
4	rs1039897	2	220337196	A/G	0.65	-0.109	0.018	36.6698	3.26e-09	NA	NA	NA	NA		NA	NA	NA	NA	2
5	rs824523	2	19707855	A/C	0.334	0.123	0.018	46.6944	2.26e-11	NA	NA	NA	NA		NA	NA	NA	NA	2
6	rs1044822	2	230629138	T/C	0.149	-0.133	0.024	30.7101	4.14e-08	NA	NA	NA	NA		NA	NA	NA	NA	2
7	rs2643826	3	27562988	T/C	0.451	0.186	0.018	106.778	2.83e-26	NA	NA	NA	NA		NA	NA	NA	NA	2
8	rs6795735	3	64705365	T/C	0.411	-0.144	0.018	64	3.05e-16	NA	NA	NA	NA		NA	NA	NA	NA	2
9	rs347585	3	11286220	T/C	0.701	0.151	0.019	63.1607	1.57e-15	NA	NA	NA	NA		NA	NA	NA	NA	2
10	rs3774702	3	63856870	A/G	0.177	0.147	0.023	40.8488	1.18e-10	NA	NA	NA	NA		NA	NA	NA	NA	2
11	rs3864004	3	41240177	A/G	0.469	0.1	0.017	34.6021	6.28e-09	NA	NA	NA	NA		NA	NA	NA	NA	2
12	rs12509595	4	81182554	C/T	0.292	0.497	0.019	684.235	1.58e-148	NA	NA	NA	NA		NA	NA	NA	NA	2
13	rs13139571	4	156645513	A/C	0.237	-0.241	0.02	145.202	2.29e-32	NA	NA	NA	NA		NA	NA	NA	NA	2
14	rs13118687	4	111406496	A/G	0.47	-0.15	0.018	69.4444	1.37e-17	NA	NA	NA	NA		NA	NA	NA	NA	2
15	rs2921604	5	14867948	C/T	0.463	0.096	0.018	28.4444	4.46e-08	NA	NA	NA	NA		NA	NA	NA	NA	2
16	rs9326869	5	112349070	C/T	0.751	-0.11	0.02	30.25	3.99e-08	NA	NA	NA	NA		NA	NA	NA	NA	2
17	rs1114347	6	51834297	G/A	0.482	0.179	0.017	110.869	3.32e-25	NA	NA	NA	NA		NA	NA	NA	NA	2
18	rs76785130	6	121813835	G/A	0.02	0.429	0.066	42.25	9.36e-11	NA	NA	NA	NA		NA	NA	NA	NA	2
19	rs62434124	6	150999751	T/C	0.071	-0.485	0.034	203.482	7.83e-47	NA	NA	NA	NA		NA	NA	NA	NA	2
20	rs17432462	7	18548613	C/T	0.377	0.104	0.018	33.3827	7.31e-09	NA	NA	NA	NA		NA	NA	NA	NA	2
21	rs1178979	7	72856430	C/T	0.195	-0.15	0.022	46.4876	9.96e-12	NA	NA	NA	NA		NA	NA	NA	NA	2
22	rs1044608	7	150502016	G/C	0.077	0.202	0.034	35.2976	2.76e-09	NA	NA	NA	NA		NA	NA	NA	NA	2
23	rs1534338	7	156315173	A/G	0.603	-0.114	0.018	40.1111	1.24e-10	NA	NA	NA	NA		NA	NA	NA	NA	2
24	rs35091929	8	10693492	C/T	0.603	-0.183	0.018	103.361	6.46e-25	NA	NA	NA	NA		NA	NA	NA	NA	2
25	rs951914	8	25878995	C/G	0.713	0.19	0.019	100	5.06e-23	NA	NA	NA	NA		NA	NA	NA	NA	2
26	rs10491713	9	2506236	T/G	0.198	-0.122	0.022	30.7521	2.05e-08	NA	NA	NA	NA		NA	NA	NA	NA	2
27	rs11252324	10	4124568	T/G	0.077	-0.234	0.033	50.281	1.03e-12	NA	NA	NA	NA		NA	NA	NA	NA	2
28	rs72842207	10	121433675	T/C	0.215	-0.211	0.021	100.955	1.1e-23	NA	NA	NA	NA		NA	NA	NA	NA	2
29	rs11245631	11	50279561	T/C	0.196	-0.147	0.022	44.6467	3.99e-11	NA	NA	NA	NA		NA	NA	NA	NA	2
30	rs962369	11	27734420	C/T	0.301	-0.168	0.019	78.1828	6.02e-19	NA	NA	NA	NA		NA	NA	NA	NA	2
31	rs504217	11	72006086	T/C	0.074	0.275	0.034	65.4196	2.51e-16	NA	NA	NA	NA		NA	NA	NA	NA	2
32	rs75507123	12	5417856	T/G	0.127	-0.143	0.026	30.25	3.94e-08	NA	NA	NA	NA		NA	NA	NA	NA	2
33	rs7967705	12	50511408	C/T	0.62	-0.269	0.018	223.336	1.54e-51	NA	NA	NA	NA		NA	NA	NA	NA	2
34	rs7324697	13	58259492	A/C	0.325	0.105	0.019	30.5402	1.59e-08	NA	NA	NA	NA		NA	NA	NA	NA	2
35	rs1215469	13	80707408	C/A	0.771	0.138	0.021	43.1837	5.23e-11	NA	NA	NA	NA		NA	NA	NA	NA	2
36	rs4424827	14	35110857	T/C	0.567	-0.098	0.018	29.642	2.11e-08	NA	NA	NA	NA		NA	NA	NA	NA	2
37	rs2627313	15	81006712	T/C	0.446	0.151	0.018	70.3735	5.85e-18	NA	NA	NA	NA		NA	NA	NA	NA	2
38	rs9937801	16	21088130	C/T	0.431	-0.155	0.017	83.1315	4.81e-19	NA	NA	NA	NA		NA	NA	NA	NA	2
39	rs58693787	18	48141710	G/A	0.246	-0.158	0.02	62.41	3.82e-15	NA	NA	NA	NA		NA	NA	NA	NA	2
40	rs7235890	18	55732115	T/G	0.896	-0.169	0.029	33.9608	4.12e-09	NA	NA	NA	NA		NA	NA	NA	NA	2
41	rs12978472	19	7257990	G/C	0.125	-0.478	0.028	291.434	8.46e-65	NA	NA	NA	NA		NA	NA	NA	NA	2
42	rs2291516	19	11508177	A/G	0.103	0.242	0.029	69.6361	9.88e-17	NA	NA	NA	NA		NA	NA	NA	NA	2
43	rs6078393	20	11908101	G/T	0.411	-0.121	0.018	45.1883	7.66e-12	NA	NA	NA	NA		NA	NA	NA	NA	2
44	rs12728150	1	27268737	G/A	0.081	0.205	0.032	41.04	1.28e-10	NA	NA	NA	NA		NA	NA	NA	NA	2
45	rs786921	1	89286673	A/G	0.596	-0.115	0.018	40.8179	8.63e-11	NA	NA	NA	NA		NA	NA	NA	NA	1
46	rs17396055	1	94730954	A/G	0.332	-0.115	0.018	40.8179	4.13e-10	NA	NA	NA	NA		NA	NA	NA	NA	2
47	rs72704264	1	145713305	C/G	0.217	0.117	0.021	31.0408	3.6e-08	NA	NA	NA	NA		NA	NA	NA	NA	2
48	rs7524019	1	167367193	T/C	0.492	0.104	0.017	37.4256	2.6e-09	NA	NA	NA	NA		NA	NA	NA	NA	2
49	rs882624	1	201735913	T/C	0.333	-0.157	0.019	68.2798	2.33e-17	NA	NA	NA	NA		NA	NA	NA	NA	2
50	rs602521	1	227311066	A/G	0.266	0.135	0.02	45.5625	3.97e-12	NA	NA	NA	NA		NA	NA	NA	NA	2
51	rs10493408	1	66992054	A/C	0.133	0.158	0.026	36.929	5.09e-10	NA	NA	NA	NA		NA	NA	NA	NA	2
52	rs1819663	1	154025891	G/A	0.493	-0.115	0.017	45.7612	4.62e-11	NA	NA	NA	NA		NA	NA	NA	NA	2
53	rs150816167	1	179571862	C/T	0.045	0.287	0.045	40.676	1.17e-10	NA	NA	NA	NA		NA	NA	NA	NA	2
54	rs4926499	1	249155909	C/G	0.826	0.169	0.025	45.6976	9.37e-12	NA	NA	NA	NA		NA	NA	NA	NA	2
55	rs488834	1	10767902	T/C	0.764	-0.193	0.021	84.4649	1.94e-20	NA	NA	NA	NA		NA	NA	NA	NA	2
56	rs10776752	1	113044328	T/G	0.081	0.457	0.033	191.781	1.25e-43	NA	NA	NA	NA		NA	NA	NA	NA	2
57	rs12405515	1	172357441	T/G	0.57	-0.17	0.017	100	1.92e-22	NA	NA	NA	NA		NA	NA	NA	NA	2
58	rs68085857	1	217737629	T/C	0.234	0.191	0.021	82.7234	9.82e-21	NA	NA	NA	NA		NA	NA	NA	NA	2
59	rs12088448	1	218546170	C/A	0.356	0.154	0.018	73.1975	2.53e-17	NA	NA	NA	NA		NA	NA	NA	NA	2
60	rs3943093	1	243458502	T/C	0.323	0.248	0.018	189.827	3.94e-41	NA	NA	NA	NA		NA	NA	NA	NA	2
61	rs2493296	1	3327032	T/C	0.142	0.25	0.025	100	7.45e-23	NA	NA	NA	NA		NA	NA	NA	NA	2
62	rs2146315	1	42050366	T/C	0.232	-0.12	0.021	32.6531	5.03e-09	NA	NA	NA	NA		NA	NA	NA	NA	2
63	rs1502358	1	217324932	A/G	0.681	-0.113	0.019	35.3712	1.13e-09	NA	NA	NA	NA		NA	NA	NA	NA	2
64	rs964941	1	228193857	A/G	0.518	0.173	0.017	103.561	3.31e-23	NA	NA	NA	NA		NA	NA	NA	NA	2
65	rs55857306	1	11895795	A/G	0.16	-0.522	0.024	473.062	5.05e-109	NA	NA	NA	NA		NA	NA	NA	NA	2
66	rs6686889	1	25030470	T/C	0.253	0.192	0.02	92.16	6.95e-22	NA	NA	NA	NA		NA	NA	NA	NA	2
67	rs4926923	1	48109225	C/T	0.088	-0.192	0.031	38.36	4.75e-10	NA	NA	NA	NA		NA	NA	NA	NA	2
68	rs34517439	1	78450517	A/C	0.12	-0.251	0.028	80.3584	2.02e-19	NA	NA	NA	NA		NA	NA	NA	NA	2
69	rs57748895	1	115826169	T/A	0.018	0.663	0.067	97.9214	2.49e-23	NA	NA	NA	NA		NA	NA	NA	NA	2
70	rs2493136	1	230851536	T/C	0.408	0.235	0.018	170.448	1.92e-40	NA	NA	NA	NA		NA	NA	NA	NA	2
71	rs2384061	2	25135620	A/G	0.422	-0.174	0.018	93.4444	2.25e-23	NA	NA	NA	NA		NA	NA	NA	NA	2
72	rs2160236	2	40557276	C/G	0.379	-0.142	0.018	62.2346	4.31e-15	NA	NA	NA	NA		NA	NA	NA	NA	2
73	rs2586970	2	55829967	G/A	0.564	0.149	0.018	68.5216	1.56e-17	NA	NA	NA	NA		NA	NA	NA	NA	2
74	rs1876490	2	73052351	A/G	0.717	0.136	0.019	51.2355	1.16e-12	NA	NA	NA	NA		NA	NA	NA	NA	2
75	rs311564	2	86293498	A/G	0.346	-0.133	0.018	54.5957	4.23e-13	NA	NA	NA	NA		NA	NA	NA	NA	2
76	rs62158170	2	114082175	G/A	0.217	-0.165	0.021	61.7347	6.63e-15	NA	NA	NA	NA		NA	NA	NA	NA	2
77	rs6715901	2	179650954	A/G	0.496	-0.138	0.017	65.8962	2.76e-15	NA	NA	NA	NA		NA	NA	NA	NA	2
78	rs10804330	2	227185749	C/T	0.433	-0.133	0.018	54.5957	4.6e-14	NA	NA	NA	NA		NA	NA	NA	NA	2
79	rs112393817	2	9807226	G/C	0.217	-0.116	0.021	30.5125	3.8e-08	NA	NA	NA	NA		NA	NA	NA	NA	2
80	rs4952668	2	43386568	A/G	0.624	-0.192	0.018	113.778	1.13e-26	NA	NA	NA	NA		NA	NA	NA	NA	2
81	rs12990959	2	148572160	C/T	0.313	0.127	0.019	44.6787	1.11e-11	NA	NA	NA	NA		NA	NA	NA	NA	2
82	rs2444769	2	158494100	A/C	0.795	0.158	0.022	51.5785	4.85e-13	NA	NA	NA	NA		NA	NA	NA	NA	2
83	rs1035673	2	218675533	C/T	0.603	-0.163	0.018	82.0031	3e-20	NA	NA	NA	NA		NA	NA	NA	NA	2
84	rs4507125	2	239864732	C/A	0.214	0.124	0.021	34.8662	3.6e-09	NA	NA	NA	NA		NA	NA	NA	NA	2
85	rs1373780	2	19501029	C/G	0.185	0.125	0.022	32.2831	2.58e-08	NA	NA	NA	NA		NA	NA	NA	NA	2
86	rs62155750	2	96491456	G/A	0.307	0.218	0.02	118.81	8.27e-29	NA	NA	NA	NA		NA	NA	NA	NA	2
87	rs7569128	2	191446691	A/C	0.819	0.198	0.023	74.1096	1.22e-18	NA	NA	NA	NA		NA	NA	NA	NA	2
88	rs4675682	2	208402750	C/T	0.462	0.141	0.017	68.7924	4.49e-16	NA	NA	NA	NA		NA	NA	NA	NA	2
89	rs1275985	2	26911745	T/C	0.613	-0.294	0.018	266.778	2.77e-62	NA	NA	NA	NA		NA	NA	NA	NA	2
90	rs56809883	2	37886495	T/G	0.26	0.11	0.02	30.25	3.03e-08	NA	NA	NA	NA		NA	NA	NA	NA	2
91	rs4954192	2	135632981	T/C	0.387	-0.123	0.018	46.6944	8.15e-12	NA	NA	NA	NA		NA	NA	NA	NA	1
92	rs7572130	2	164460947	G/A	0.104	0.18	0.029	38.5256	4.12e-10	NA	NA	NA	NA		NA	NA	NA	NA	2
93	rs7576060	2	188073163	T/C	0.35	-0.102	0.018	32.1111	2.05e-08	NA	NA	NA	NA		NA	NA	NA	NA	2
94	rs11692619	2	205084439	T/C	0.361	-0.128	0.018	50.5679	3.31e-12	NA	NA	NA	NA		NA	NA	NA	NA	2
95	rs13004222	2	219560492	G/C	0.051	-0.294	0.039	56.8284	7.11e-14	NA	NA	NA	NA		NA	NA	NA	NA	2
96	rs76326501	2	43167878	C/A	0.091	-0.362	0.031	136.362	2.17e-32	NA	NA	NA	NA		NA	NA	NA	NA	2
97	rs6546810	2	73389716	C/T	0.353	0.12	0.018	44.4444	3.16e-11	NA	NA	NA	NA		NA	NA	NA	NA	2
98	rs28377357	2	112769721	A/G	0.294	-0.124	0.019	42.5928	6.03e-11	NA	NA	NA	NA		NA	NA	NA	NA	2
99	rs1446468	2	164963486	C/T	0.546	0.253	0.017	221.484	1.21e-47	NA	NA	NA	NA		NA	NA	NA	NA	2
100	rs6735275	2	174013819	C/T	0.271	-0.123	0.019	41.9086	2.62e-10	NA	NA	NA	NA		NA	NA	NA	NA	2
101	rs12693302	2	183211443	A/G	0.652	-0.238	0.018	174.827	2.15e-39	NA	NA	NA	NA		NA	NA	NA	NA	2
102	rs1263671	2	207996447	C/T	0.163	0.139	0.024	33.5434	4.69e-09	NA	NA	NA	NA		NA	NA	NA	NA	2
103	rs1687295	3	14889756	C/T	0.73	-0.206	0.019	117.551	2.99e-26	NA	NA	NA	NA		NA	NA	NA	NA	2
104	rs11923667	3	101268080	A/T	0.407	0.118	0.018	42.9753	3.1e-11	NA	NA	NA	NA		NA	NA	NA	NA	2
105	rs6777317	3	197070959	A/G	0.29	0.125	0.02	39.0625	1.51e-10	NA	NA	NA	NA		NA	NA	NA	NA	2
106	rs7427249	3	37572489	A/G	0.58	-0.11	0.018	37.3457	4.34e-10	NA	NA	NA	NA		NA	NA	NA	NA	2
107	rs6800730	3	48174210	G/A	0.67	0.248	0.019	170.371	8e-41	NA	NA	NA	NA		NA	NA	NA	NA	2
108	rs9289557	3	138071604	T/C	0.26	-0.119	0.021	32.1111	8.68e-09	NA	NA	NA	NA		NA	NA	NA	NA	2
109	rs78151625	3	158316726	C/T	0.166	0.187	0.023	66.104	1.04e-15	NA	NA	NA	NA		NA	NA	NA	NA	2
110	rs16853198	3	168840179	G/A	0.076	-0.339	0.033	105.529	4.44e-25	NA	NA	NA	NA		NA	NA	NA	NA	2
111	rs147501096	3	186180253	C/G	0.072	-0.196	0.034	33.2318	9.94e-09	NA	NA	NA	NA		NA	NA	NA	NA	2
112	rs4244200	3	196226059	C/G	0.28	-0.122	0.019	41.2299	3.23e-10	NA	NA	NA	NA		NA	NA	NA	NA	2
113	rs62234672	3	16592069	A/C	0.175	0.125	0.023	29.5369	4.92e-08	NA	NA	NA	NA		NA	NA	NA	NA	2
114	rs114714860	3	41882905	C/G	0.168	0.33	0.024	189.062	1.42e-44	NA	NA	NA	NA		NA	NA	NA	NA	2
115	rs9841978	3	53730735	A/G	0.325	0.177	0.019	86.7839	1.12e-21	NA	NA	NA	NA		NA	NA	NA	NA	2
116	rs11130602	3	57947168	A/G	0.443	0.147	0.018	66.6944	4.27e-17	NA	NA	NA	NA		NA	NA	NA	NA	2
117	rs11923343	3	85668570	G/A	0.64	0.114	0.018	40.1111	3.1e-10	NA	NA	NA	NA		NA	NA	NA	NA	2
118	rs28675079	3	111500002	A/G	0.187	-0.144	0.022	42.843	8.34e-11	NA	NA	NA	NA		NA	NA	NA	NA	2
119	rs4141663	3	124551967	T/C	0.422	-0.15	0.018	69.4444	1.41e-17	NA	NA	NA	NA		NA	NA	NA	NA	2
120	rs4077158	3	133942941	C/T	0.529	0.183	0.017	115.879	3.09e-26	NA	NA	NA	NA		NA	NA	NA	NA	2
121	rs1527797	3	153860652	T/C	0.74	-0.141	0.02	49.7025	8.68e-13	NA	NA	NA	NA		NA	NA	NA	NA	2
122	rs6779368	3	185298868	G/A	0.342	0.179	0.018	98.892	2.28e-22	NA	NA	NA	NA		NA	NA	NA	NA	2
123	rs7623706	3	74712754	G/A	0.435	-0.098	0.018	29.642	2.83e-08	NA	NA	NA	NA		NA	NA	NA	NA	2
124	rs7611674	3	179169230	G/T	0.196	-0.158	0.022	51.5785	1.67e-12	NA	NA	NA	NA		NA	NA	NA	NA	2
125	rs12152463	3	122100447	T/C	0.425	0.101	0.017	35.2976	8.01e-09	NA	NA	NA	NA		NA	NA	NA	NA	2
126	rs78809139	3	154674943	A/G	0.101	-0.228	0.029	61.8121	2.58e-15	NA	NA	NA	NA		NA	NA	NA	NA	2
127	rs11721984	4	38343935	T/C	0.453	-0.141	0.018	61.3611	1.89e-15	NA	NA	NA	NA		NA	NA	NA	NA	2
128	rs72719149	4	144043336	C/T	0.316	0.128	0.019	45.385	6.34e-12	NA	NA	NA	NA		NA	NA	NA	NA	2
129	rs13107325	4	103188709	T/C	0.074	-0.675	0.034	394.139	3.72e-88	NA	NA	NA	NA		NA	NA	NA	NA	2
130	rs1425486	4	157683685	T/C	0.321	-0.133	0.019	49	1.11e-12	NA	NA	NA	NA		NA	NA	NA	NA	2
131	rs16896276	4	18015156	A/T	0.263	-0.131	0.02	42.9025	3.82e-11	NA	NA	NA	NA		NA	NA	NA	NA	2
132	rs62301873	4	40603821	G/A	0.106	0.173	0.028	38.1747	1.06e-09	NA	NA	NA	NA		NA	NA	NA	NA	2
133	rs11945489	4	56463775	T/C	0.291	-0.139	0.019	53.5208	3.99e-13	NA	NA	NA	NA		NA	NA	NA	NA	2
134	rs12503341	4	106925311	A/G	0.039	-0.299	0.046	42.25	9.43e-11	NA	NA	NA	NA		NA	NA	NA	NA	2
135	rs28667801	4	26785356	T/A	0.407	0.162	0.018	81	1.9e-19	NA	NA	NA	NA		NA	NA	NA	NA	2
136	rs61789369	4	2265295	G/A	0.044	0.304	0.044	47.7355	3.06e-12	NA	NA	NA	NA		NA	NA	NA	NA	2
137	rs72976750	4	86725684	C/T	0.14	0.172	0.025	47.3344	7.37e-12	NA	NA	NA	NA		NA	NA	NA	NA	2
138	rs66887589	4	120509279	C/T	0.478	0.161	0.017	89.692	1.83e-20	NA	NA	NA	NA		NA	NA	NA	NA	2
139	rs9286351	4	138441530	G/A	0.419	0.141	0.018	61.3611	1.61e-15	NA	NA	NA	NA		NA	NA	NA	NA	2
140	rs13124515	4	145403713	C/T	0.687	0.105	0.019	30.5402	1.98e-08	NA	NA	NA	NA		NA	NA	NA	NA	2
141	rs13355146	5	92023661	T/C	0.383	0.122	0.018	45.9383	6.39e-12	NA	NA	NA	NA		NA	NA	NA	NA	2
142	rs11745207	5	131856033	G/C	0.258	-0.113	0.02	31.9225	1.29e-08	NA	NA	NA	NA		NA	NA	NA	NA	2
143	rs11960210	5	157817634	C/T	0.375	-0.247	0.018	188.299	3.36e-43	NA	NA	NA	NA		NA	NA	NA	NA	2
144	rs10941043	5	33194751	G/T	0.291	0.127	0.019	44.6787	2.52e-11	NA	NA	NA	NA		NA	NA	NA	NA	2
145	rs2307111	5	75003678	C/T	0.397	0.174	0.018	93.4444	1.62e-22	NA	NA	NA	NA		NA	NA	NA	NA	2
146	rs3776299	5	142507651	A/G	0.456	0.127	0.018	49.7809	5.06e-13	NA	NA	NA	NA		NA	NA	NA	NA	2
147	rs78909293	5	148335250	C/T	0.045	-0.321	0.043	55.728	7.31e-14	NA	NA	NA	NA		NA	NA	NA	NA	2
148	rs13358657	5	157938070	G/A	0.133	0.224	0.026	74.2249	1.7e-18	NA	NA	NA	NA		NA	NA	NA	NA	2
149	rs114503346	5	172192350	T/C	0.046	-0.268	0.043	38.8448	3.1e-10	NA	NA	NA	NA		NA	NA	NA	NA	2
150	rs12656497	5	32831939	C/T	0.597	0.306	0.018	289	1.47e-67	NA	NA	NA	NA		NA	NA	NA	NA	2
151	rs1871190	5	97953719	T/G	0.334	0.108	0.019	32.3102	6.63e-09	NA	NA	NA	NA		NA	NA	NA	NA	2
152	rs335170	5	122482243	C/A	0.592	-0.113	0.018	39.4105	1.61e-10	NA	NA	NA	NA		NA	NA	NA	NA	2
153	rs17677603	5	127857493	G/A	0.384	0.2	0.018	123.457	3.9e-29	NA	NA	NA	NA		NA	NA	NA	NA	2
154	rs1212061	5	141723403	C/G	0.732	0.128	0.02	40.96	7.91e-11	NA	NA	NA	NA		NA	NA	NA	NA	2
155	rs3117736	5	157462999	T/C	0.266	0.237	0.02	140.422	9.71e-34	NA	NA	NA	NA		NA	NA	NA	NA	2
156	rs10069690	5	1279790	T/C	0.258	0.162	0.021	59.5102	1.42e-14	NA	NA	NA	NA		NA	NA	NA	NA	1
157	rs4645335	5	3704761	G/A	0.664	-0.114	0.019	36	7.04e-10	NA	NA	NA	NA		NA	NA	NA	NA	2
158	rs6875967	5	50878292	G/A	0.648	-0.134	0.018	55.4198	1.21e-13	NA	NA	NA	NA		NA	NA	NA	NA	2
159	rs10054208	5	55688992	T/C	0.362	0.119	0.019	39.2271	1.49e-10	NA	NA	NA	NA		NA	NA	NA	NA	2
160	rs62378003	5	89514206	T/C	0.114	-0.171	0.028	37.2972	8.9e-10	NA	NA	NA	NA		NA	NA	NA	NA	2
161	rs55770741	5	96220087	T/C	0.561	-0.128	0.018	50.5679	2.2e-13	NA	NA	NA	NA		NA	NA	NA	NA	2
162	rs1467049	5	42440062	G/T	0.195	-0.124	0.022	31.7686	1.35e-08	NA	NA	NA	NA		NA	NA	NA	NA	2
163	rs12515541	5	57095011	T/G	0.607	0.116	0.018	41.5309	6.23e-11	NA	NA	NA	NA		NA	NA	NA	NA	2
164	rs10062049	5	61553881	T/C	0.136	0.221	0.026	72.25	4.5e-18	NA	NA	NA	NA		NA	NA	NA	NA	2
165	rs4704514	5	77820081	T/C	0.283	0.109	0.019	32.9114	1.71e-08	NA	NA	NA	NA		NA	NA	NA	NA	2
166	rs1582931	5	122657199	A/G	0.475	0.216	0.018	144	4.51e-35	NA	NA	NA	NA		NA	NA	NA	NA	2
167	rs6556384	5	158418952	A/C	0.811	-0.152	0.022	47.7355	5.91e-12	NA	NA	NA	NA		NA	NA	NA	NA	2
168	rs55993676	5	173303392	T/G	0.292	-0.21	0.019	122.161	3.82e-28	NA	NA	NA	NA		NA	NA	NA	NA	2
169	rs509067	6	117462040	C/T	0.586	0.144	0.018	64	2.65e-16	NA	NA	NA	NA		NA	NA	NA	NA	2
170	rs2569882	6	1620147	C/T	0.434	-0.12	0.018	44.4444	4.28e-11	NA	NA	NA	NA		NA	NA	NA	NA	2
171	rs440454	6	31927342	G/A	0.684	0.26	0.019	187.258	7.52e-42	NA	NA	NA	NA		NA	NA	NA	NA	2
172	rs62413546	6	56012664	T/C	0.085	-0.188	0.032	34.5156	4.58e-09	NA	NA	NA	NA		NA	NA	NA	NA	2
173	rs504691	6	72206620	A/C	0.4	-0.118	0.018	42.9753	3.14e-11	NA	NA	NA	NA		NA	NA	NA	NA	2
174	rs11153730	6	118667522	C/T	0.491	-0.155	0.017	83.1315	2.57e-19	NA	NA	NA	NA		NA	NA	NA	NA	2
175	rs13215166	6	127164360	G/A	0.442	0.309	0.017	330.384	1.79e-70	NA	NA	NA	NA		NA	NA	NA	NA	2
176	rs9365555	6	163757127	G/A	0.326	-0.125	0.019	43.2825	1.96e-11	NA	NA	NA	NA		NA	NA	NA	NA	2
177	rs11961593	6	166164137	T/C	0.069	-0.316	0.035	81.5151	1.49e-19	NA	NA	NA	NA		NA	NA	NA	NA	2
178	rs35261542	6	20675792	A/C	0.268	0.12	0.02	36	9.29e-10	NA	NA	NA	NA		NA	NA	NA	NA	2
179	rs2744133	6	22392260	G/A	0.275	-0.144	0.019	57.4404	1.17e-13	NA	NA	NA	NA		NA	NA	NA	NA	2
180	rs3798293	6	97033370	G/A	0.217	0.133	0.021	40.1111	2.7e-10	NA	NA	NA	NA		NA	NA	NA	NA	2
181	rs1322639	6	169587103	A/G	0.777	-0.158	0.021	56.6077	3.87e-14	NA	NA	NA	NA		NA	NA	NA	NA	2
182	rs6905288	6	43758873	A/G	0.568	0.176	0.018	95.6049	7.79e-23	NA	NA	NA	NA		NA	NA	NA	NA	1
183	rs1984195	6	79657391	A/G	0.488	0.174	0.017	104.761	1.43e-23	NA	NA	NA	NA		NA	NA	NA	NA	2
184	rs16875357	6	85652904	G/T	0.243	0.121	0.02	36.6025	2.7e-09	NA	NA	NA	NA		NA	NA	NA	NA	2
185	rs72613227	6	106320771	T/A	0.127	0.188	0.029	42.0262	3.87e-11	NA	NA	NA	NA		NA	NA	NA	NA	2
186	rs9478282	6	152398669	T/C	0.112	-0.199	0.028	50.5115	8.7e-13	NA	NA	NA	NA		NA	NA	NA	NA	2
187	rs9406076	6	8023804	T/C	0.328	0.101	0.019	28.2576	4.65e-08	NA	NA	NA	NA		NA	NA	NA	NA	2
188	rs2397060	6	51611470	C/T	0.141	0.161	0.025	41.4736	1.46e-10	NA	NA	NA	NA		NA	NA	NA	NA	2
189	rs5012479	6	109630096	G/T	0.521	-0.096	0.017	31.8893	3.66e-08	NA	NA	NA	NA		NA	NA	NA	NA	1
190	rs11153590	6	116322381	A/G	0.383	-0.115	0.018	40.8179	1.12e-10	NA	NA	NA	NA		NA	NA	NA	NA	2
191	rs10279432	7	7279010	A/C	0.623	0.118	0.018	42.9753	5.73e-11	NA	NA	NA	NA		NA	NA	NA	NA	2
192	rs3807101	7	80393418	T/C	0.123	-0.174	0.027	41.5309	4.57e-11	NA	NA	NA	NA		NA	NA	NA	NA	1
193	rs73033340	7	1195692	G/A	0.036	-0.531	0.053	100.378	5.06e-24	NA	NA	NA	NA		NA	NA	NA	NA	2
194	rs342977	7	35459888	A/G	0.772	-0.158	0.021	56.6077	1.67e-14	NA	NA	NA	NA		NA	NA	NA	NA	2
195	rs17454517	7	50915776	G/A	0.506	-0.122	0.017	51.5017	2.65e-12	NA	NA	NA	NA		NA	NA	NA	NA	2
196	rs310597	7	150873046	G/A	0.37	0.115	0.018	40.8179	2.18e-10	NA	NA	NA	NA		NA	NA	NA	NA	2
197	rs7805035	7	25965890	A/T	0.412	0.134	0.018	55.4198	2.4e-14	NA	NA	NA	NA		NA	NA	NA	NA	2
198	rs3735533	7	27245893	C/T	0.926	0.487	0.033	217.786	6.32e-49	NA	NA	NA	NA		NA	NA	NA	NA	2
199	rs6961048	7	27328187	G/C	0.104	0.273	0.029	88.6195	1.28e-21	NA	NA	NA	NA		NA	NA	NA	NA	2
200	rs2854746	7	45960645	C/G	0.4	0.113	0.018	39.4105	3.26e-10	NA	NA	NA	NA		NA	NA	NA	NA	2
201	rs1449596	7	96395096	G/C	0.646	0.109	0.018	36.6698	1.92e-09	NA	NA	NA	NA		NA	NA	NA	NA	2
202	rs13237249	7	131151783	T/C	0.398	0.137	0.018	57.929	1.02e-14	NA	NA	NA	NA		NA	NA	NA	NA	2
203	rs75511781	7	131323710	G/A	0.043	0.372	0.047	62.6455	2.45e-15	NA	NA	NA	NA		NA	NA	NA	NA	2
204	rs4507656	7	22156538	G/C	0.307	0.149	0.02	55.5025	8.69e-14	NA	NA	NA	NA		NA	NA	NA	NA	2
205	rs2906152	7	2523003	A/G	0.63	-0.187	0.018	107.929	5.55e-25	NA	NA	NA	NA		NA	NA	NA	NA	2
206	rs7788746	7	99612405	T/G	0.669	-0.164	0.018	83.0123	3.19e-19	NA	NA	NA	NA		NA	NA	NA	NA	2
207	rs4556017	7	100632790	T/C	0.852	-0.16	0.025	40.96	9.66e-11	NA	NA	NA	NA		NA	NA	NA	NA	1
208	rs2191046	7	107834075	G/T	0.265	-0.118	0.02	34.81	1.78e-09	NA	NA	NA	NA		NA	NA	NA	NA	2
209	rs7800558	7	140242661	C/T	0.422	-0.096	0.018	28.4444	4.46e-08	NA	NA	NA	NA		NA	NA	NA	NA	2
210	rs3918226	7	150690176	T/C	0.081	0.612	0.033	343.934	5.31e-77	NA	NA	NA	NA		NA	NA	NA	NA	2
211	rs17321041	8	26445194	T/C	0.063	0.231	0.036	41.1736	1.78e-10	NA	NA	NA	NA		NA	NA	NA	NA	2
212	rs11778153	8	64503942	C/T	0.357	-0.119	0.018	43.7068	5.84e-11	NA	NA	NA	NA		NA	NA	NA	NA	2
213	rs2515424	8	6372965	T/C	0.434	0.128	0.017	56.692	2.18e-13	NA	NA	NA	NA		NA	NA	NA	NA	2
214	rs1693560	8	101680292	G/A	0.46	-0.153	0.018	72.25	3.41e-18	NA	NA	NA	NA		NA	NA	NA	NA	2
215	rs142449193	8	102750597	T/C	0.046	-0.257	0.043	35.7215	1.51e-09	NA	NA	NA	NA		NA	NA	NA	NA	2
216	rs2957468	8	106325360	G/A	0.665	-0.138	0.019	52.7535	8.43e-14	NA	NA	NA	NA		NA	NA	NA	NA	2
217	rs722783	8	120442287	A/G	0.222	-0.209	0.021	99.0499	9.03e-24	NA	NA	NA	NA		NA	NA	NA	NA	2
218	rs1906672	8	38130025	A/G	0.232	0.14	0.021	44.4444	8.47e-12	NA	NA	NA	NA		NA	NA	NA	NA	2
219	rs148401029	8	81386066	A/C	0.035	-0.312	0.049	40.5431	1.32e-10	NA	NA	NA	NA		NA	NA	NA	NA	2
220	rs4739832	8	82812019	C/A	0.417	-0.132	0.018	53.7778	5.81e-14	NA	NA	NA	NA		NA	NA	NA	NA	2
221	rs62503324	8	23400615	T/C	0.24	0.203	0.02	103.023	2.11e-23	NA	NA	NA	NA		NA	NA	NA	NA	2
222	rs10087280	8	49391836	G/A	0.168	-0.138	0.023	36	2.54e-09	NA	NA	NA	NA		NA	NA	NA	NA	2
223	rs6983239	8	72507296	T/G	0.219	0.116	0.021	30.5125	3.71e-08	NA	NA	NA	NA		NA	NA	NA	NA	2
224	rs4909314	8	135623798	A/T	0.395	0.134	0.018	55.4198	3.41e-14	NA	NA	NA	NA		NA	NA	NA	NA	2
225	rs4074812	8	141883529	A/G	0.554	-0.134	0.018	55.4198	2.07e-14	NA	NA	NA	NA		NA	NA	NA	NA	2
226	rs17832905	8	26038759	A/C	0.072	0.192	0.035	30.0931	2.8e-08	NA	NA	NA	NA		NA	NA	NA	NA	2
227	rs4873492	8	51947549	T/C	0.173	0.14	0.023	37.051	1.28e-09	NA	NA	NA	NA		NA	NA	NA	NA	2
228	rs7012891	8	126514676	C/T	0.237	0.139	0.021	43.8118	1.2e-11	NA	NA	NA	NA		NA	NA	NA	NA	2
229	rs3802230	8	143992864	A/C	0.545	-0.161	0.017	89.692	2.75e-20	NA	NA	NA	NA		NA	NA	NA	NA	2
230	rs2133386	9	128173838	A/C	0.433	-0.132	0.018	53.7778	5.21e-14	NA	NA	NA	NA		NA	NA	NA	NA	2
231	rs4615669	9	21818674	G/A	0.44	0.114	0.017	44.9689	6.1e-11	NA	NA	NA	NA		NA	NA	NA	NA	2
232	rs4743021	9	109414561	C/T	0.315	0.108	0.019	32.3102	2.41e-08	NA	NA	NA	NA		NA	NA	NA	NA	2
233	rs10759697	9	117172307	A/G	0.491	0.131	0.017	59.3806	3.93e-14	NA	NA	NA	NA		NA	NA	NA	NA	2
234	rs6271	9	136522274	T/C	0.074	-0.431	0.035	151.642	1.72e-34	NA	NA	NA	NA		NA	NA	NA	NA	2
235	rs1243876	9	35693104	T/C	0.701	-0.106	0.019	31.1247	2.14e-08	NA	NA	NA	NA		NA	NA	NA	NA	2
236	rs76452347	9	35906471	T/C	0.205	-0.225	0.023	95.6994	9.37e-23	NA	NA	NA	NA		NA	NA	NA	NA	2
237	rs11145807	9	139520789	G/A	0.594	-0.155	0.018	74.1512	4.1e-17	NA	NA	NA	NA		NA	NA	NA	NA	2
238	rs12337056	9	628670	T/C	0.176	0.136	0.023	34.9641	2.18e-09	NA	NA	NA	NA		NA	NA	NA	NA	2
239	rs1332812	9	9350986	A/T	0.647	-0.115	0.018	40.8179	2.71e-10	NA	NA	NA	NA		NA	NA	NA	NA	2
240	rs11141731	9	89888472	T/C	0.228	-0.126	0.021	36	1.31e-09	NA	NA	NA	NA		NA	NA	NA	NA	2
241	rs10980408	9	113249071	C/T	0.036	0.375	0.048	61.0352	4.17e-15	NA	NA	NA	NA		NA	NA	NA	NA	2
242	rs2236295	10	64564892	T/G	0.399	-0.207	0.018	132.25	1.42e-31	NA	NA	NA	NA		NA	NA	NA	NA	2
243	rs12247028	10	75410052	A/G	0.632	-0.14	0.019	54.2936	1.18e-13	NA	NA	NA	NA		NA	NA	NA	NA	2
244	rs2484294	10	115792062	A/G	0.733	0.317	0.02	251.222	1.17e-58	NA	NA	NA	NA		NA	NA	NA	NA	2
245	rs11592107	10	122968964	A/G	0.309	0.12	0.019	39.8892	1.23e-10	NA	NA	NA	NA		NA	NA	NA	NA	2
246	rs10490923	10	124214251	A/G	0.126	0.153	0.026	34.6287	5.02e-09	NA	NA	NA	NA		NA	NA	NA	NA	2
247	rs6602177	10	17167141	T/C	0.707	-0.12	0.021	32.6531	6.52e-09	NA	NA	NA	NA		NA	NA	NA	NA	2
248	rs12258967	10	18727959	G/C	0.296	-0.354	0.019	347.136	3.27e-75	NA	NA	NA	NA		NA	NA	NA	NA	2
249	rs2067831	10	105643223	C/G	0.272	-0.128	0.02	40.96	5.08e-11	NA	NA	NA	NA		NA	NA	NA	NA	1
250	rs1623474	10	18471794	T/C	0.33	0.223	0.018	153.485	6.24e-34	NA	NA	NA	NA		NA	NA	NA	NA	2
251	rs3006583	10	31280845	C/T	0.189	0.13	0.022	34.9174	4.66e-09	NA	NA	NA	NA		NA	NA	NA	NA	2
252	rs4284362	10	45377839	A/C	0.718	-0.159	0.019	70.0305	3.24e-16	NA	NA	NA	NA		NA	NA	NA	NA	1
253	rs11187838	10	96038686	A/G	0.432	-0.278	0.017	267.419	2.55e-57	NA	NA	NA	NA		NA	NA	NA	NA	2
254	rs11191580	10	104906211	C/T	0.082	-0.507	0.032	251.024	6.63e-58	NA	NA	NA	NA		NA	NA	NA	NA	2
255	rs9419374	10	133729749	G/A	0.646	-0.116	0.019	37.2742	3.44e-10	NA	NA	NA	NA		NA	NA	NA	NA	2
256	rs1265842	10	28924901	C/T	0.517	-0.111	0.017	42.6332	1.7e-10	NA	NA	NA	NA		NA	NA	NA	NA	2
257	rs2487926	10	30300787	G/A	0.43	-0.097	0.018	29.0401	3.31e-08	NA	NA	NA	NA		NA	NA	NA	NA	2
258	rs72831343	10	63515681	G/T	0.142	-0.494	0.025	390.458	4.77e-88	NA	NA	NA	NA		NA	NA	NA	NA	2
259	rs35506078	10	65210552	C/T	0.337	0.135	0.018	56.25	1.54e-13	NA	NA	NA	NA		NA	NA	NA	NA	2
260	rs1006545	10	102553647	T/G	0.888	0.363	0.028	168.073	7.96e-40	NA	NA	NA	NA		NA	NA	NA	NA	2
261	rs4756779	11	14225304	G/A	0.176	0.146	0.023	40.2949	1.48e-10	NA	NA	NA	NA		NA	NA	NA	NA	2
262	rs10500932	11	22501446	A/G	0.074	0.278	0.033	70.9679	5.79e-17	NA	NA	NA	NA		NA	NA	NA	NA	2
263	rs7115331	11	76218590	G/T	0.286	0.127	0.019	44.6787	3.91e-11	NA	NA	NA	NA		NA	NA	NA	NA	2
264	rs604723	11	100610546	C/T	0.725	0.385	0.019	410.596	2.32e-87	NA	NA	NA	NA		NA	NA	NA	NA	2
265	rs7938342	11	1887806	A/T	0.588	0.267	0.018	220.028	1.92e-49	NA	NA	NA	NA		NA	NA	NA	NA	2
266	rs10838702	11	47410888	T/G	0.388	0.238	0.018	174.827	1.27e-40	NA	NA	NA	NA		NA	NA	NA	NA	2
267	rs11231693	11	63862612	A/G	0.057	0.222	0.038	34.1302	4.02e-09	NA	NA	NA	NA		NA	NA	NA	NA	1
268	rs11021221	11	95308854	A/T	0.167	-0.188	0.023	66.8129	6.93e-16	NA	NA	NA	NA		NA	NA	NA	NA	2
269	rs79889784	11	1702117	T/G	0.018	-0.394	0.072	29.9452	3.86e-08	NA	NA	NA	NA		NA	NA	NA	NA	2
270	rs145422110	11	1830431	T/C	0.016	0.536	0.075	51.0748	6.41e-13	NA	NA	NA	NA		NA	NA	NA	NA	2
271	rs4930295	11	65390554	G/C	0.222	-0.242	0.021	132.798	5.54e-31	NA	NA	NA	NA		NA	NA	NA	NA	2
272	rs7926335	11	16917869	T/C	0.27	0.18	0.02	81	2.05e-20	NA	NA	NA	NA		NA	NA	NA	NA	2
273	rs61909958	11	96151677	G/C	0.188	-0.128	0.023	30.9716	2.21e-08	NA	NA	NA	NA		NA	NA	NA	NA	2
274	rs66682451	11	107097540	G/A	0.275	-0.135	0.019	50.4848	3.44e-12	NA	NA	NA	NA		NA	NA	NA	NA	2
275	rs7106104	11	111635655	C/T	0.281	0.119	0.019	39.2271	7.72e-10	NA	NA	NA	NA		NA	NA	NA	NA	2
276	rs12790943	11	120058623	T/C	0.421	-0.1	0.018	30.8642	1.14e-08	NA	NA	NA	NA		NA	NA	NA	NA	2
277	rs12574332	11	122521123	T/C	0.123	0.207	0.027	58.7778	6.14e-15	NA	NA	NA	NA		NA	NA	NA	NA	2
278	rs4936099	11	130280725	A/C	0.599	0.175	0.018	94.5216	1.16e-22	NA	NA	NA	NA		NA	NA	NA	NA	2
279	rs10832586	11	16304089	C/A	0.202	0.308	0.022	196	2.53e-46	NA	NA	NA	NA		NA	NA	NA	NA	2
280	rs751984	11	61278246	C/T	0.117	-0.394	0.028	198.005	1.38e-46	NA	NA	NA	NA		NA	NA	NA	NA	2
281	rs9368	12	56988342	A/C	0.387	0.112	0.018	38.716	3.24e-10	NA	NA	NA	NA		NA	NA	NA	NA	2
282	rs1732664	12	79747487	C/T	0.678	0.108	0.019	32.3102	2.58e-08	NA	NA	NA	NA		NA	NA	NA	NA	2
283	rs6487076	12	20470857	G/A	0.223	-0.174	0.021	68.6531	8.69e-17	NA	NA	NA	NA		NA	NA	NA	NA	2
284	rs11112548	12	105871914	T/A	0.044	-0.274	0.044	38.7789	5.8e-10	NA	NA	NA	NA		NA	NA	NA	NA	2
285	rs4306343	12	20190630	T/A	0.721	0.317	0.019	278.363	8.22e-61	NA	NA	NA	NA		NA	NA	NA	NA	2
286	rs6580970	12	54434277	T/C	0.299	-0.166	0.019	76.3324	4.03e-18	NA	NA	NA	NA		NA	NA	NA	NA	2
287	rs520592	12	69939355	G/T	0.141	0.173	0.025	47.8864	3.51e-12	NA	NA	NA	NA		NA	NA	NA	NA	2
288	rs2681485	12	90025622	A/G	0.598	0.295	0.018	268.596	1.31e-62	NA	NA	NA	NA		NA	NA	NA	NA	2
289	rs1948151	12	26459071	A/G	0.278	-0.136	0.019	51.2355	2.12e-12	NA	NA	NA	NA		NA	NA	NA	NA	2
290	rs1669907	12	42777933	G/T	0.697	-0.116	0.019	37.2742	1.36e-09	NA	NA	NA	NA		NA	NA	NA	NA	2
291	rs61917655	12	48210787	T/C	0.101	0.225	0.03	56.25	3.72e-14	NA	NA	NA	NA		NA	NA	NA	NA	2
292	rs7959649	12	67783108	C/T	0.758	-0.117	0.02	34.2225	8.14e-09	NA	NA	NA	NA		NA	NA	NA	NA	2
293	rs710698	12	70369918	G/A	0.414	-0.106	0.018	34.679	1.88e-09	NA	NA	NA	NA		NA	NA	NA	NA	2
294	rs11108209	12	96109855	C/T	0.093	0.19	0.03	40.1111	2.4e-10	NA	NA	NA	NA		NA	NA	NA	NA	2
295	rs116063464	12	109860182	A/G	0.06	0.202	0.037	29.8057	4.68e-08	NA	NA	NA	NA		NA	NA	NA	NA	2
296	rs35443	12	115552878	C/G	0.386	-0.266	0.018	218.383	1.2e-50	NA	NA	NA	NA		NA	NA	NA	NA	2
297	rs1790123	12	123659542	T/C	0.803	0.199	0.022	81.8202	6.87e-20	NA	NA	NA	NA		NA	NA	NA	NA	2
298	rs682681	13	22294062	C/T	0.667	0.145	0.019	58.241	4.47e-15	NA	NA	NA	NA		NA	NA	NA	NA	2
299	rs56256111	13	41478963	A/G	0.144	0.193	0.026	55.1021	2.6e-13	NA	NA	NA	NA		NA	NA	NA	NA	1
300	rs7992292	13	41968013	A/G	0.824	0.137	0.023	35.4802	3.19e-09	NA	NA	NA	NA		NA	NA	NA	NA	2
301	rs544012	13	110878639	G/T	0.734	-0.114	0.02	32.49	1.37e-08	NA	NA	NA	NA		NA	NA	NA	NA	2
302	rs7321688	13	115000365	A/C	0.233	0.151	0.021	51.7029	1.99e-13	NA	NA	NA	NA		NA	NA	NA	NA	2
303	rs9526707	13	51489186	A/G	0.322	-0.122	0.019	41.2299	6.59e-11	NA	NA	NA	NA		NA	NA	NA	NA	2
304	rs12866098	13	73119617	A/G	0.342	0.103	0.019	29.3878	2.73e-08	NA	NA	NA	NA		NA	NA	NA	NA	2
305	rs55684003	13	97988689	G/A	0.304	-0.122	0.019	41.2299	1.01e-10	NA	NA	NA	NA		NA	NA	NA	NA	2
306	rs61948065	13	25255052	C/A	0.121	0.174	0.027	41.5309	1.17e-10	NA	NA	NA	NA		NA	NA	NA	NA	2
307	rs9508495	13	30146201	T/C	0.757	-0.194	0.02	94.09	1.34e-21	NA	NA	NA	NA		NA	NA	NA	NA	2
308	rs3861113	13	72364382	A/C	0.083	0.213	0.032	44.3057	3.95e-11	NA	NA	NA	NA		NA	NA	NA	NA	2
309	rs36169093	13	114442187	A/G	0.504	0.123	0.018	46.6944	5.56e-12	NA	NA	NA	NA		NA	NA	NA	NA	2
310	rs227426	14	70456664	T/G	0.562	0.112	0.018	38.716	1.75e-10	NA	NA	NA	NA		NA	NA	NA	NA	2
311	rs7350752	14	21841154	A/G	0.124	-0.15	0.027	30.8642	1.97e-08	NA	NA	NA	NA		NA	NA	NA	NA	2
312	rs1950500	14	24830850	C/T	0.708	-0.14	0.019	54.2936	2.2e-13	NA	NA	NA	NA		NA	NA	NA	NA	2
313	rs35413927	14	53420358	G/A	0.305	0.127	0.019	44.6787	1.77e-11	NA	NA	NA	NA		NA	NA	NA	NA	2
314	rs72683923	14	50735947	C/T	0.021	-0.533	0.064	69.3577	5.02e-17	NA	NA	NA	NA		NA	NA	NA	NA	2
315	rs4903064	14	73279420	C/T	0.236	-0.154	0.021	53.7778	7.84e-14	NA	NA	NA	NA		NA	NA	NA	NA	2
316	rs8014182	14	103859962	T/C	0.132	-0.194	0.026	55.6746	3.94e-14	NA	NA	NA	NA		NA	NA	NA	NA	2
317	rs17880989	14	23313633	A/G	0.026	0.401	0.059	46.1939	1.11e-11	NA	NA	NA	NA		NA	NA	NA	NA	2
318	rs2239268	14	72469591	A/G	0.701	0.11	0.019	33.518	7.4e-09	NA	NA	NA	NA		NA	NA	NA	NA	2
319	rs28429256	15	66931617	A/G	0.334	0.164	0.019	74.5042	2.83e-18	NA	NA	NA	NA		NA	NA	NA	NA	2
320	rs11636952	15	75114322	C/T	0.687	-0.4	0.019	443.213	5.21e-99	NA	NA	NA	NA		NA	NA	NA	NA	2
321	rs2589218	15	96785017	C/T	0.27	0.121	0.02	36.6025	6.9e-10	NA	NA	NA	NA		NA	NA	NA	NA	2
322	rs11070245	15	40317792	G/T	0.532	0.129	0.017	57.5813	1.57e-13	NA	NA	NA	NA		NA	NA	NA	NA	2
323	rs4932373	15	91429287	C/A	0.326	0.366	0.019	371.069	7.71e-84	NA	NA	NA	NA		NA	NA	NA	NA	2
324	rs2925345	15	41311799	C/T	0.532	-0.189	0.017	123.602	1.6e-27	NA	NA	NA	NA		NA	NA	NA	NA	2
325	rs12906962	15	95312071	C/T	0.323	0.238	0.019	156.909	8.73e-37	NA	NA	NA	NA		NA	NA	NA	NA	2
326	rs10873612	15	26105602	T/C	0.596	-0.11	0.018	37.3457	9.51e-10	NA	NA	NA	NA		NA	NA	NA	NA	2
327	rs2469141	15	66967398	C/T	0.163	-0.135	0.024	31.6406	1.39e-08	NA	NA	NA	NA		NA	NA	NA	NA	2
328	rs3743111	15	71587373	A/G	0.613	0.152	0.018	71.3086	1.62e-17	NA	NA	NA	NA		NA	NA	NA	NA	2
329	rs57708073	15	79066653	G/A	0.261	-0.191	0.021	82.7234	4.73e-19	NA	NA	NA	NA		NA	NA	NA	NA	2
330	rs3743369	15	92707569	A/G	0.628	0.104	0.018	33.3827	6.82e-09	NA	NA	NA	NA		NA	NA	NA	NA	2
331	rs12596630	16	2065666	T/C	0.091	0.261	0.031	70.8855	1.03e-16	NA	NA	NA	NA		NA	NA	NA	NA	2
332	rs12929303	16	81602264	A/G	0.533	0.157	0.017	85.2907	1.58e-19	NA	NA	NA	NA		NA	NA	NA	NA	2
333	rs1049212	16	4932929	G/A	0.569	0.179	0.018	98.892	1.3e-24	NA	NA	NA	NA		NA	NA	NA	NA	2
334	rs9932220	16	51758116	A/G	0.218	-0.159	0.021	57.3265	3.76e-14	NA	NA	NA	NA		NA	NA	NA	NA	2
335	rs7192407	16	49783926	C/T	0.528	-0.102	0.017	36	4.53e-09	NA	NA	NA	NA		NA	NA	NA	NA	2
336	rs17696749	16	75403062	G/C	0.586	0.126	0.018	49	9.43e-13	NA	NA	NA	NA		NA	NA	NA	NA	2
337	rs62030049	16	50572709	G/A	0.24	-0.134	0.021	40.7166	1.55e-10	NA	NA	NA	NA		NA	NA	NA	NA	2
338	rs12149254	16	71458851	A/G	0.17	-0.132	0.023	32.9376	1.14e-08	NA	NA	NA	NA		NA	NA	NA	NA	2
339	rs11859505	16	74195719	G/A	0.581	0.104	0.018	33.3827	9.76e-09	NA	NA	NA	NA		NA	NA	NA	NA	2
340	rs79286081	16	86555837	A/G	0.102	-0.163	0.03	29.5211	4.83e-08	NA	NA	NA	NA		NA	NA	NA	NA	2
341	rs917522	16	4097222	T/C	0.885	0.167	0.027	38.2565	1.04e-09	NA	NA	NA	NA		NA	NA	NA	NA	2
342	rs77924615	16	20392332	A/G	0.198	-0.316	0.022	206.314	3.72e-45	NA	NA	NA	NA		NA	NA	NA	NA	2
343	rs80095680	16	30902353	G/A	0.263	0.157	0.02	61.6225	2.81e-15	NA	NA	NA	NA		NA	NA	NA	NA	1
344	rs12919839	16	56859216	T/C	0.284	-0.11	0.019	33.518	1.04e-08	NA	NA	NA	NA		NA	NA	NA	NA	2
345	rs45474499	16	66914492	T/C	0.047	0.356	0.042	71.8458	8.5e-18	NA	NA	NA	NA		NA	NA	NA	NA	2
346	rs28544928	16	69329268	G/T	0.254	-0.154	0.02	59.29	9.13e-15	NA	NA	NA	NA		NA	NA	NA	NA	2
347	rs4362428	17	2090341	A/C	0.409	-0.113	0.018	39.4105	1.45e-10	NA	NA	NA	NA		NA	NA	NA	NA	2
348	rs9900637	17	3951975	A/C	0.496	0.099	0.018	30.25	1.73e-08	NA	NA	NA	NA		NA	NA	NA	NA	2
349	rs138420351	17	7700063	T/C	0.016	0.557	0.085	42.941	7.11e-11	NA	NA	NA	NA		NA	NA	NA	NA	1
350	rs74439044	17	7781019	C/T	0.098	0.35	0.029	145.66	1.38e-32	NA	NA	NA	NA		NA	NA	NA	NA	2
351	rs9889262	17	47398070	A/T	0.367	0.228	0.018	160.444	7.11e-37	NA	NA	NA	NA		NA	NA	NA	NA	2
352	rs4295	17	61556298	G/C	0.62	-0.18	0.018	100	1.71e-23	NA	NA	NA	NA		NA	NA	NA	NA	2
353	rs7217916	17	76769434	G/A	0.615	-0.111	0.018	38.0278	5.63e-10	NA	NA	NA	NA		NA	NA	NA	NA	2
354	rs76954792	17	30033514	T/C	0.232	0.121	0.021	33.1995	5.06e-09	NA	NA	NA	NA		NA	NA	NA	NA	2
355	rs28661492	17	30609932	T/C	0.202	-0.136	0.022	38.2149	9.56e-10	NA	NA	NA	NA		NA	NA	NA	NA	2
356	rs11077961	17	81012749	G/A	0.368	-0.107	0.019	31.7147	8.55e-09	NA	NA	NA	NA		NA	NA	NA	NA	2
357	rs2239917	17	43165887	C/T	0.575	-0.173	0.018	92.3735	9.69e-23	NA	NA	NA	NA		NA	NA	NA	NA	2
358	rs8078510	17	47045862	A/G	0.269	-0.128	0.02	40.96	9.84e-11	NA	NA	NA	NA		NA	NA	NA	NA	2
359	rs1867624	17	62387091	T/C	0.615	0.141	0.018	61.3611	2.08e-15	NA	NA	NA	NA		NA	NA	NA	NA	2
360	rs1436138	17	75316880	G/A	0.363	-0.199	0.018	122.225	7.33e-28	NA	NA	NA	NA		NA	NA	NA	NA	2
361	rs11661473	18	42177123	A/G	0.268	0.201	0.02	101.003	1.54e-24	NA	NA	NA	NA		NA	NA	NA	NA	2
362	rs4890499	18	42585761	A/G	0.255	0.113	0.02	31.9225	1.33e-08	NA	NA	NA	NA		NA	NA	NA	NA	2
363	rs11665020	18	10879503	C/G	0.322	-0.142	0.019	55.856	2.78e-14	NA	NA	NA	NA		NA	NA	NA	NA	2
364	rs10048404	18	54578482	T/C	0.369	-0.11	0.018	37.3457	2e-09	NA	NA	NA	NA		NA	NA	NA	NA	2
365	rs34413141	18	777282	A/T	0.182	-0.181	0.023	61.9301	1.49e-15	NA	NA	NA	NA		NA	NA	NA	NA	2
366	rs1903752	18	7129327	T/C	0.539	-0.099	0.018	30.25	3.2e-08	NA	NA	NA	NA		NA	NA	NA	NA	2
367	rs4891258	18	72995537	G/A	0.317	0.116	0.019	37.2742	5.72e-10	NA	NA	NA	NA		NA	NA	NA	NA	2
368	rs10164193	18	31161426	G/T	0.078	0.22	0.033	44.4444	1.87e-11	NA	NA	NA	NA		NA	NA	NA	NA	2
369	rs12609484	19	4970593	T/G	0.316	-0.14	0.019	54.2936	1.16e-13	NA	NA	NA	NA		NA	NA	NA	NA	2
370	rs73046792	19	49605705	A/G	0.159	-0.152	0.025	36.9664	5.87e-10	NA	NA	NA	NA		NA	NA	NA	NA	2
371	rs2548459	19	49209339	C/T	0.52	0.132	0.018	53.7778	5.95e-14	NA	NA	NA	NA		NA	NA	NA	NA	2
372	rs7259285	19	17153149	A/G	0.447	0.105	0.018	34.0278	2.65e-09	NA	NA	NA	NA		NA	NA	NA	NA	2
373	rs7257694	19	30314666	T/C	0.4	0.184	0.018	104.494	6.28e-25	NA	NA	NA	NA		NA	NA	NA	NA	2
374	rs1390754	19	31866105	T/C	0.399	0.126	0.018	49	1.19e-12	NA	NA	NA	NA		NA	NA	NA	NA	2
375	rs318712	19	11478847	C/T	0.076	0.239	0.033	52.4527	9.17e-13	NA	NA	NA	NA		NA	NA	NA	NA	2
376	rs6108168	20	8626271	A/C	0.255	-0.19	0.02	90.25	1.1e-21	NA	NA	NA	NA		NA	NA	NA	NA	2
377	rs672272	20	10488159	T/C	0.604	-0.185	0.018	105.633	2.77e-25	NA	NA	NA	NA		NA	NA	NA	NA	2
378	rs6058261	20	30235470	A/C	0.274	-0.12	0.02	36	6.83e-10	NA	NA	NA	NA		NA	NA	NA	NA	1
379	rs34587839	20	32300671	A/G	0.154	-0.167	0.024	48.4184	8.22e-12	NA	NA	NA	NA		NA	NA	NA	NA	2
380	rs6031431	20	42795152	G/A	0.462	0.115	0.018	40.8179	4.94e-11	NA	NA	NA	NA		NA	NA	NA	NA	2
381	rs4814837	20	19241680	T/C	0.342	-0.1	0.018	30.8642	4.62e-08	NA	NA	NA	NA		NA	NA	NA	NA	2
382	rs1327235	20	10969030	G/A	0.471	0.302	0.017	315.585	4.76e-68	NA	NA	NA	NA		NA	NA	NA	NA	2
383	rs234616	20	57494858	A/G	0.311	-0.115	0.019	36.6343	8.79e-10	NA	NA	NA	NA		NA	NA	NA	NA	2
384	rs6026739	20	57739469	T/A	0.123	0.503	0.027	347.063	1.49e-79	NA	NA	NA	NA		NA	NA	NA	NA	2
385	rs7265695	20	40043096	C/T	0.197	-0.197	0.022	80.1839	2.48e-19	NA	NA	NA	NA		NA	NA	NA	NA	2
386	rs2598	20	47241618	G/A	0.467	-0.139	0.018	59.6327	1.94e-15	NA	NA	NA	NA		NA	NA	NA	NA	2
387	rs79044887	20	47427831	G/C	0.148	-0.243	0.025	94.4784	4.01e-23	NA	NA	NA	NA		NA	NA	NA	NA	2
388	rs6062477	20	62287600	T/C	0.576	0.119	0.018	43.7068	1.81e-11	NA	NA	NA	NA		NA	NA	NA	NA	2
389	rs35213536	20	62694319	T/G	0.247	0.204	0.021	94.3673	2.54e-23	NA	NA	NA	NA		NA	NA	NA	NA	2
390	rs7278003	21	44966069	C/T	0.562	0.129	0.018	51.3611	1.78e-13	NA	NA	NA	NA		NA	NA	NA	NA	2
391	rs12627514	21	44759440	G/C	0.29	0.216	0.02	116.64	1.99e-28	NA	NA	NA	NA		NA	NA	NA	NA	2
392	rs34487963	21	44838330	A/C	0.019	-0.573	0.071	65.1317	8.18e-16	NA	NA	NA	NA		NA	NA	NA	NA	2
393	rs2070527	21	40067495	C/A	0.751	0.147	0.02	54.0225	3.08e-13	NA	NA	NA	NA		NA	NA	NA	NA	2
394	rs135023	22	32442776	G/A	0.578	0.104	0.018	33.3827	3.53e-09	NA	NA	NA	NA		NA	NA	NA	NA	2
395	rs5992929	22	18451977	T/C	0.283	0.168	0.019	78.1828	3.07e-18	NA	NA	NA	NA		NA	NA	NA	NA	2
396	rs926335	22	28046423	T/C	0.476	-0.122	0.018	45.9383	3.37e-12	NA	NA	NA	NA		NA	NA	NA	NA	2
397	rs9467545	6	25638464	T/A	0.1572	0.2545	0.0237	115.313	7.39e-27	NA	NA	NA	NA		NA	NA	NA	NA	3
398	rs34645159	1	1724366	A/G	0.5013	-0.133	0.0174	58.4258	2.07e-14	NA	NA	NA	NA		NA	NA	NA	NA	3
399	rs55944332	2	145726621	G/A	0.2368	0.2365	0.0204	134.401	3.27e-31	NA	NA	NA	NA		NA	NA	NA	NA	3
400	rs1799945	6	26091179	G/C	0.1497	0.3888	0.0244	253.906	3.88e-57	NA	NA	NA	NA		NA	NA	NA	NA	3
401	rs1265157	6	31142265	G/C	0.3521	-0.1444	0.0187	59.6281	1.18e-14	NA	NA	NA	NA		NA	NA	NA	NA	3
402	rs11556924	7	129663496	T/C	0.3827	-0.181	0.0181	100	1.83e-23	NA	NA	NA	NA		NA	NA	NA	NA	3
403	rs9918907	8	124816862	G/A	0.2162	0.1188	0.021	32.0033	1.59e-08	NA	NA	NA	NA		NA	NA	NA	NA	3
404	rs12363520	11	10692172	A/T	0.229	0.1672	0.0213	61.6188	4.24e-15	NA	NA	NA	NA		NA	NA	NA	NA	3
405	rs7137828	12	111932800	T/C	0.5183	-0.5027	0.0176	815.816	4.8e-180	NA	NA	NA	NA		NA	NA	NA	NA	3
406	rs908951	16	89697625	T/C	0.437	-0.1983	0.0181	120.03	7.73e-28	NA	NA	NA	NA		NA	NA	NA	NA	3
NO., number; SNP, single nucleotide polymorphism; CHR, chromosome; EA, effect allele; OA, other allele; EAF, effect allele frequency; BETA, effect size; SE, standard error.

## Sheet: Table S5
Table S5. STROBE-MR Checklist of Recommended Items to Address in Reports of Mendelian Randomization Studies a
Item No.	Section	Checklist item	Reported on page#
Title and Abstract
1	Title and abstract	Indicate mendelian randomization (MR) as the study’s design in the title and/or the abstract if that is a main purpose of the study.	Title and abstract
Introduction
2	Background	Explain the scientific background and rationale for the reported study. What is the exposure? Is a potential causal relationship between exposure and outcome plausible? Justify why MR is a helpful method to address the study question.	Introduction
3	Objectives	State specific objectives clearly, including prespecified causal hypotheses (if any). State that MR is a method that, under specific assumptions, intends to estimate causal effects.	Introduction
Methods
4	Study design and data sources	Present key elements of the study design early in the article. Consider including a table listing sources of data for all phases of the study. For each data source contributing to the analysis, describe the following:	Table S2
	a	Setting: Describe the study design and the underlying population, if possible. Describe the setting, locations, and relevant dates, including periods of recruitment, exposure, follow-up, and data collection, when available.	Data sources, Table S2, Figure 1
	b	Participants: Report the eligibility criteria and the sources and methods of selection of participants. Report the sample size and whether any power or sample size calculations were carried out prior to the main analysis.	Data sources, Table S2, Figure 1
	c	Describe measurement, quality control, and selection of genetic variants.	Instrument selection, Figure 1, Table S3 & S4
	d	For each exposure, outcome, and other relevant variables, describe methods of assessment and diagnostic criteria for diseases.	Exposure data, Outcome data, Table S2
	e	Provide details of ethics committee approval and participant informed consent, if relevant.	Study population
5	Assumptions	Explicitly state the 3 core instrumental variable (IV) assumptions for the main analysis (relevance, independence, and exclusion restriction), as well assumptions for any additional or sensitivity analysis.	Mendelian randomization rationale
6	Statistical methods: main analysis	Describe statistical methods and statistics used.	Statistical analysis
	a	Describe how quantitative variables were handled in the analyses (ie, scale, units, model).	Outcome data
	b	Describe how genetic variants were handled in the analyses and, if applicable, how their weights were selected.	Statistical analysis
	c	Describe the MR estimator (eg, 2-stage least squares, Wald ratio) and related statistics. Detail the included covariates and, in case of 2-sample MR, whether the same covariate set was used for adjustment in the 2 samples.	Statistical analysis, Table S2
	d	Explain how missing data were addressed.	Instrument selection
	e	If applicable, indicate how multiple testing was addressed.	Statistical analysis
7	Assessment of assumptions	Describe any methods or prior knowledge used to assess the assumptions or justify their validity.	Statistical analysis
8	Sensitivity analyses and additional analyses	Describe any sensitivity analyses or additional analyses performed (eg, comparison of effect estimates from different approaches, independent replication, bias analytic techniques, validation of instruments, simulations).	Statistical analysis
9	Software and preregistration
	a	Name statistical software and package(s), including version and settings used.	Statistical analysis
	b	State whether the study protocol and details were preregistered (as well as when and where).	Not applicable
Results
10	Descriptive data
	a	Report the numbers of individuals at each stage of included studies and reasons for exclusion. Consider use of a flow diagram.	Figure 1
	b	Report summary statistics for phenotypic exposure(s), outcome(s), and other relevant variables (eg, means, SDs, proportions).	Table S2
	c	If the data sources include meta-analyses of previous studies, provide the assessments of heterogeneity across these studies.	Not applicable
	d	For 2-sample MR:
		i. Provide justification of the similarity of the genetic variant–exposure associations between the exposure and outcome samples.	Not applicable
		ii. Provide information on the number of individuals who overlap between the exposure and outcome studies.	Not applicable
11	Main results
	a	Report the associations between genetic variant and exposure and between genetic variant and outcome, preferably on an interpretable scale.	Table S3 & S4
	b	Report MR estimates of the relationship between exposure and outcome and the measures of uncertainty from the MR analysis, on an interpretable scale, such as odds ratio or relative risk per SD difference.	MR results, Table S9
	c	If relevant, consider translating estimates of relative risk into absolute risk for a meaningful time period.	Not applicable
	d	Consider plots to visualize results (eg, forest plot, scatterplot of associations between genetic variants and outcome vs between genetic variants and exposure).	Figure 2, 3, S4 & S5
12	Assessment of assumptions
	a	Report the assessment of the validity of the assumptions.	MR results
	b	Report any additional statistics (eg, assessments of heterogeneity across genetic variants, such as I2, Q statistic, or E-value).	MR results, Table S9 & S10
13	Sensitivity analyses and additional analyses
	a	Report any sensitivity analyses to assess the robustness of the main results to violations of the assumptions.	MR results
	b	Report results from other sensitivity analyses or additional analyses.	MR results
	c	Report any assessment of the direction of the causal relationship (eg, bidirectional MR).	MR results
	d	When relevant, report and compare with estimates from non-MR analyses.	Results
	e	Consider additional plots to visualize results (eg, leave-one-out analyses).	Figure S6-S13
Discussion
14	Key results	Summarize key results with reference to study objectives.	Discussion
15	Limitations	Discuss limitations of the study, taking into account the validity of the IV assumptions, other sources of potential bias, and imprecision. Discuss both direction and magnitude of any potential bias and any efforts to address them.	Discussion
16	Interpretation
	a	Meaning: Give a cautious overall interpretation of results in the context of their limitations and in comparison with other studies.	Discussion
	b	Mechanism: Discuss underlying biological mechanisms that could drive a potential causal relationship between the investigated exposure and the outcome, and whether the gene-environment equivalence assumption is reasonable. Use causal language carefully, clarifying that IV estimates may provide causal effects only under certain assumptions.	Discussion
	c	Clinical relevance: Discuss whether the results have clinical or public policy relevance, and to what extent they inform effect sizes of possible interventions.	Discussion
17	Generalizability	Discuss the generalizability of the study results (a) to other populations, (b) across other exposure periods/timings, and (c) across other levels of exposure.	Discussion
Other Information
18	Funding	Describe sources of funding and the role of funders in the present study and, if applicable, sources of funding for the databases and original study or studies on which the present study is based.	Funding Source
19	Data and data sharing	Provide the data used to perform all analyses or report where and how the data can be accessed, and reference these sources in the article. Provide the statistical code needed to reproduce the results in the article or report whether the code is publicly accessible and, if so, where.	Table S3 & S4
20	Conflicts of interest	All authors should declare all potential conflicts of interest.	Disclosures
a Republished with permission from the Equator Network. This checklist is copyrighted by the Equator Network under the Creative Commons Attribution 3.0 Unported (CC BY 3.0) license.

## Sheet: Table S6
Table S6. Participant characteristics of the Lifelines Cohort Study.
		Level	Adult data (n=152 728)	Final sample with complete data (n=109 135)
Sociodemographic	Age, y		44.00 [36.00, 52.00]	45.00 [37.00, 53.00]
	Sex, n (%)	Female	89340 (58.5)	64852 (59.4)
		Male	63388 (41.5)	44283 (40.6)
	Marital status, n (%)	In a relationship	113784 (85.1)	89501 (86.2)
		Not in a relationship	19918 (14.9)	14361 (13.8)
	Education, n (%)	No college degree	102533 (68.6)	72585 (66.5)
		College degree or higher	46863 (31.4)	36550 (33.5)
	Ethnicity, n (%)	European	120486 (98.0)	107062 (98.1)
		Non-European	2481 (2.0)	2073 (1.9)
Anthropometrics	Weight, kg		78.00 [68.50, 89.00]	78.00 [68.50, 89.00]
	Height, cm		174.79 ± 9.43	174.84 ± 9.31
	BMI, kg/m2		25.40 [23.10, 28.30]	25.40 [23.10, 28.10]
Lifestyle	Non-occupational physical activity, minutes/week		185.00 [60.00, 365.00]	195.00 [70.00, 375.00]
	Smoking, n (%)	never smoker	67586 (46.2)	50892 (46.6)
		ex smoker	48319 (33.1)	37421 (34.3)
		current smoker	30264 (20.7)	20822 (19.1)
Blood biomarkers	RBC count, ×1012/L		4.71 ± 0.40	4.71 ± 0.40
	Hemoglobin, g/dL		14.13 ± 1.27	14.11 ± 1.27
	eGFR, ml/min/1.73 m2		96.17 ± 15.07	96.13 ± 14.98
	HbA1c, mmol/mol		37.00 [35.00, 39.00]	37.00 [35.00, 39.00]
Outcomes	SBP, mm Hg		125.00 [115.00, 137.00]	125.00 [115.00, 137.00]
	DBP, mm Hg		74.00 [67.00, 81.00]	74.00 [68.00, 81.00]
	Hypertension, n (%)	No	111701 (73.8)	80651 (73.9)
		Yes	39646 (26.2)	28484 (26.1)
Data are presented as number (%), mean ± standard deviation, or in case of non-normal distributions, as median [interquartile range]. RBC, red blood cell; eGFR, estimated glomerular filtration rate; SBP, systolic blood pressure; DBP, diastolic blood pressure; n, sample size; HbA1c, glycated hemoglobin.

## Sheet: Table S7
Table S7. Results from multivariable logistic and robust linear regression for hemoglobin and red blood cell count as exposure in the Lifelines Cohort Study
	Logistic regression (HTN as outcome, ESC/ESH)					Logistic regression (HTN as outcome, ACC/AHA)					Robust linear regression (SBP as outcome)					Robust linear regression (DBP as outcome)
		95% CI					95% CI					95% CI					95% CI
Model	OR	Lower	Upper	P		OR	Lower	Upper	P		Beta	Lower	Upper	P		Beta	Lower	Upper	P
hemoglobin (g/dL) as exposure (n=109 135)
Crude	1.299a	1.284	1.313	<0.001		1.463a	1.4482	1.47808	<0.001		3.569b	3.496	3.643	<0.001		2.014b	1.967	2.062	<0.001
Age+sex	1.212a	1.193	1.231	<0.001		1.257a	1.23969	1.2751	<0.001		1.895b	1.799	1.99	<0.001		1.072b	1.012	1.132	<0.001
MSAS	1.138a	1.12	1.157	<0.001		1.187a	1.17033	1.20492	<0.001		1.350b	1.258	1.443	<0.001		0.803b	0.744	0.862	<0.001
red blood cell count (×1012/L) as exposure (n=109 135)
Crude	1.973a	1.907	2.043	<0.001		2.938a	2.84566	3.03335	<0.001		10.669b	10.435	10.904	<0.001		5.625b	5.473	5.777	<0.001
Age+sex	1.843a	1.76	1.93	<0.001		2.140a	2.05295	2.23108	<0.001		6.653b	6.369	6.937	<0.001		3.200b	3.023	3.376	<0.001
MSAS	1.403a	1.337	1.472	<0.001		1.650a	1.58027	1.72308	<0.001		4.290b	4.014	4.566	<0.001		2.033b	1.858	2.208	<0.001
hemoglobin (SD) as exposure (n=109 135)
Crude	1.394c	1.374	1.413	<0.001		1.621c	1.59998	1.64176	<0.001		0.285d	0.28	0.291	<0.001		0.258d	0.252	0.264	<0.001
Age+sex	1.277c	1.252	1.303	<0.001		1.340c	1.31608	1.3636	<0.001		0.154d	0.147	0.162	<0.001		0.139d	0.132	0.147	<0.001
MSAS	1.180c	1.155	1.204	<0.001		1.247c	1.22381	1.26964	<0.001		0.112d	0.105	0.119	<0.001		0.105d	0.098	0.113	<0.001
red blood cell count (SD) as exposure (n=109 135)
Crude	1.312c	1.294	1.33	<0.001		1.531c	1.51133	1.5501	<0.001		0.266d	0.261	0.272	<0.001		0.225d	0.219	0.231	<0.001
Age+sex	1.272c	1.249	1.296	<0.001		1.347c	1.32532	1.36948	<0.001		0.168d	0.161	0.174	<0.001		0.129d	0.122	0.136	<0.001
MSAS	1.141c	1.119	1.163	<0.001		1.215c	1.19455	1.236	<0.001		0.111d	0.104	0.117	<0.001		0.084d	0.077	0.09	<0.001
MSAS included age, sex, BMI, education, physical exercise, eGFR and smoking; HGB, hemoglobin; RBC#, red blood cell count; HTN, hypertension; SBP, systolic blood pressure; DBP, diastolic blood pressure; SD, standard deviation; ESC/ESH, greater than or equal to 140/90 mmHg; ACC/AHA, greater than or equal to 130/80 mmHg; a, per 1 unit difference in exposures; b, mmHg per 1 unit difference in exposur…

## Sheet: Table S8
Table S8. Results from reverse robust linear regression for HTN/SBP/DBP as exposure in the Lifelines Cohort Study
	Robust linear regression (HTN as exposure, ESC/ESH)					Robust linear regression (HTN as exposure, ACC/AHA)					Robust linear regression (SBP as exposure)					Robust linear regression (DBP as exposure)
		95% CI					95% CI					95% CI					95% CI
Model	Beta	Lower	Upper	P		Beta	Lower	Upper	P		Beta	Lower	Upper	P		Beta	Lower	Upper	P
hemoglobin (g/dL) as outcome (n=109 135)
Crude	0.428a	0.411	0.445	<0.001		0.609a	0.593667	0.623553	<0.001		0.020b	0.0194	0.0203	<0.001		0.032b	0.031	0.033	<0.001
Age+sex	0.167a	0.153	0.181	<0.001		0.211a	0.198829	0.22226	<0.001		0.008b	0.0072	0.0079	<0.001		0.011b	0.0105	0.0117	<0.001
MSAS	0.113a	0.099	0.127	<0.001		0.159a	0.147165	0.171025	<0.001		0.006b	0.0055	0.0063	<0.001		0.009b	0.008	0.0092	<0.001
red blood cell count (×1012/L) as outcome (n=109 135)
Crude	0.113a	0.107	0.118	<0.001		0.171a	0.165792	0.175294	<0.001		0.006b	0.0056	0.0059	<0.001		0.009b	0.0085	0.0089	<0.001
Age+sex	0.062a	0.057	0.067	<0.001		0.078a	0.0739005	0.0820714	<0.001		0.003b	0.0029	0.0031	<0.001		0.004b	0.0036	0.004	<0.001
MSAS	0.032a	0.027	0.037	<0.001		0.050a	0.0461585	0.0544262	<0.001		0.002b	0.0019	0.0022	<0.001		0.002b	0.0022	0.0026	<0.001
hemoglobin (SD) as outcome (n=109 135)
Crude	0.339c	0.325	0.353	<0.001		0.482c	0.469819	0.493467	<0.001		0.287d	0.281	0.293	<0.001		0.264d	0.259	0.27	<0.001
Age+sex	0.134c	0.123	0.145	<0.001		0.170c	0.160051	0.178964	<0.001		0.111d	0.106	0.115	<0.001		0.094d	0.09	0.099	<0.001
MSAS	0.090c	0.079	0.101	<0.001		0.128c	0.117973	0.137238	<0.001		0.087d	0.082	0.093	<0.001		0.073d	0.068	0.078	<0.001
red blood cell count (SD) as outcome (n=109 135)
Crude	0.283c	0.27	0.297	<0.001		0.428c	0.416543	0.440348	<0.001		0.268d	0.262	0.273	<0.001		0.232d	0.226	0.238	<0.001
Age+sex	0.156c	0.144	0.168	<0.001		0.197c	0.186935	0.207539	<0.001		0.139d	0.133	0.144	<0.001		0.102d	0.097	0.108	<0.001
MSAS	0.080c	0.068	0.092	<0.001		0.127c	0.116315	0.137173	<0.001		0.097d	0.092	0.103	<0.001		0.067d	0.061	0.072	<0.001
Minimally sufficient adjustment set (MSAS) included age, sex, BMI, education, physical exercise, eGFR and smoking; HGB, hemoglobin; RBC#, red blood cell count; HTN, hypertension; SBP, systolic blood pressure; DBP, diastolic blood pressure; SD, standard deviation; ESC/ESH, greater than or equal to 140/90 mmHg; ACC/AHA, greater than or equal to 130/80 mmHg; a, per 1 unit difference of HTN vs non-HT…

## Sheet: Table S9
Table S9. Observational and MR estimates of the effect of HGB and RBC# on blood pressure
nsnp	Exposures	Outcomes	Beta (per SD)	95% CI		Databases	Methods	Sample size (exposure)	Sample size (outcome)	MR-Egger intercept P-value	Cochran’s Q P-value
				Lower	Upper
-	HGB	SBP	0.112	0.105	0.119	Lifelines observational	Robust linear regression	109135	-	-	-
225	HGB	SBP	0.00139651	-0.0383572	0.0411502	UKB-ICBP	Inverse variance weighted	350474	757601	-	<0.001
225	HGB	SBP	-0.00647859	-0.081988	0.0690308	UKB-ICBP	MR-Egger	350474	757601	0.81	<0.001
225	HGB	SBP	-0.0524246	-0.0808291	-0.02402	UKB-ICBP	Weighted median	350474	757601	-	-
169	HGB	SBP	-0.0176343	-0.0425935	0.00732498	UKB-ICBP	MR PRESSO (corrected)	350474	757601	-	-
77	HGB	SBP	-0.0209277	-0.0668403	0.0249849	UKB-ICBP	Multivariable MR (adjusted for BMI)	350474	757601	-	-
185	HGB	SBP	-0.0166898	-0.0704569	0.0370772	UKB-ICBP	Multivariable MR (adjusted for RBC#)	350474	757601	-	-
247	HGB	SBP	-0.00742223	-0.0404215	0.0255771	UKB only	Inverse variance weighted	350474	436419	-	-
221	HGB	SBP	0.0125654	-0.0274736	0.0526044	ICBP only	Inverse variance weighted	350474	299024	-	-
-	SBP	HGB	0.087	0.082	0.093	Lifelines observational	Robust linear regression	109135	-	-	-
398	SBP	HGB	0.0183518	-0.00999669	0.0467003	UKB-ICBP	Inverse variance weighted	757601	350474	-	<0.001
398	SBP	HGB	-0.0231671	-0.0939038	0.0475695	UKB-ICBP	MR-Egger	757601	350474	0.21	<0.001
398	SBP	HGB	0.0191696	-0.00712031	0.0454595	UKB-ICBP	Weighted median	757601	350474	-	-
346	SBP	HGB	0.0252997	0.00373452	0.0468648	UKB-ICBP	MR PRESSO (corrected)	757601	350474	-	-
187	SBP	HGB	-0.00622405	-0.050432	0.037984	UKB-ICBP	Multivariable MR (adjusted for BMI)	757601	350474	-	-
343	SBP	HGB	-0.127948	-0.229651	-0.0262451	UKB-ICBP	Multivariable MR (adjusted for DBP)	757601	350474	-	-
223	SBP	HGB	0.0313	-0.00458991	0.0671899	UKB only	Inverse variance weighted	436419	350474	-	-
114	SBP	HGB	0.0032731	-0.0447898	0.051336	ICBP only	Inverse variance weighted	299024	350474	-	-
-	HGB	DBP	0.105	0.098	0.113	Lifelines observational	Robust linear regression	109135	-	-	-
228	HGB	DBP	0.11323	0.0664434	0.160016	UKB-ICBP	Inverse variance weighted	350474	757601	-	<0.001
228	HGB	DBP	0.0889419	0.000357964	0.177526	UKB-ICBP	MR-Egger	350474	757601	0.527	<0.001
228	HGB	DBP	0.0386881	0.00813548	0.0692406	UKB-ICBP	Weighted median	350474	757601	-	-
157	HGB	DBP	0.0980416	0.0688391	0.127244	UKB-ICBP	MR PRESSO (corrected)	350474	757601	-	-
77	HGB	DBP	0.122861	0.0724193	0.173302	UKB-ICBP	Multivariable MR (adjusted for BMI)	350474	757601	-	-
185	HGB	DBP	0.0770847	0.0150698	0.139099	UKB-ICBP	Multivariable MR (adjusted for RBC#)	350474	757601	-	-
172	HGB	DBP	0.0911589	0.048012	0.134306	UKB-ICBP	Inverse variance weighted by removing SNPs based on PheWAS	350474	757601	-	-
246	HGB	DBP	0.12514	0.0859038	0.164376	UKB only	Inverse variance weighted	350474	436424	-	-
223	HGB	DBP	0.0955411	0.052666	0.138416	ICBP only	Inverse variance weighted	350474	299024	-	-
-	DBP	HGB	0.073	0.068	0.078	Lifelines observational	Robust linear regression	109135	-	-	-
396	DBP	HGB	0.0593362	0.031755	0.0869174	UKB-ICBP	Inverse variance weighted	757601	350474	-	<0.001
396	DBP	HGB	0.0322184	-0.0350865	0.0995232	UKB-ICBP	MR-Egger	757601	350474	0.387	<0.001
396	DBP	HGB	0.0583116	0.0329824	0.0836409	UKB-ICBP	Weighted median	757601	350474	-	-
353	DBP	HGB	0.0666772	0.0439243	0.0894302	UKB-ICBP	MR PRESSO (corrected)	757601	350474	-	-
196	DBP	HGB	0.149108	0.095112	0.203105	UKB-ICBP	Multivariable MR (adjusted for BMI)	757601	350474	-	-
372	DBP	HGB	0.234014	0.135472	0.332555	UKB-ICBP	Multivariable MR (adjusted for SBP)	757601	350474	-	-
343	DBP	HGB	0.0662922	0.0384767	0.0941076	UKB-ICBP	Inverse variance weighted by removing SNPs based on PheWAS	757601	350474	-	-
228	DBP	HGB	0.106	0.0690515	0.142948	UKB only	Inverse variance weighted	436424	350474	-	-
115	DBP	HGB	0.0316447	-0.015978	0.0792674	ICBP only	Inverse variance weighted	299024	350474	-	-
-	RBC#	SBP	0.111	0.104	0.117	Lifelines observational	Robust linear regression	109135	-	-	-
270	RBC#	SBP	0.024807	-0.00298033	0.0525943	UKB-ICBP	Inverse variance weighted	350475	757601	-	<0.001
270	RBC#	SBP	-0.0268147	-0.0785447	0.0249152	UKB-ICBP	MR-Egger	350475	757601	0.022	<0.001
270	RBC#	SBP	0.0187984	-0.00408064	0.0416774	UKB-ICBP	Weighted median	350475	757601	-	-
212	RBC#	SBP	0.0249419	0.00950291	0.0403809	UKB-ICBP	MR PRESSO (corrected)	350475	757601	-	-
108	RBC#	SBP	0.0143642	-0.0208835	0.0496118	UKB-ICBP	Multivariable MR (adjusted for BMI)	350475	757601	-	-
261	RBC#	SBP	0.0194855	-0.0210583	0.0600292	UKB-ICBP	Multivariable MR (adjusted for HGB)	350475	757601	-	-
292	RBC#	SBP	0.0132719	-0.0116675	0.0382114	UKB only	Inverse variance weighted	350475	436419	-	-
278	RBC#	SBP	0.0386615	0.011029	0.066294	ICBP only	Inverse variance weighted	350475	299024	-	-
-	SBP	RBC#	0.097	0.092	0.103	Lifelines observational	Robust linear regression	109135	-	-	-
396	SBP	RBC#	0.0236618	-0.00796106	0.0552846	UKB-ICBP	Inverse variance weighted	757601	350475	-	<0.001
396	SBP	RBC#	0.00288664	-0.0754873	0.0812606	UKB-ICBP	MR-Egger	757601	350475	0.57	<0.001
396	SBP	RBC#	0.0224172	-0.00711402	0.0519485	UKB-ICBP	Weighted median	757601	350475	-	-
344	SBP	RBC#	0.0247428	-0.000353942	0.0498395	UKB-ICBP	MR PRESSO (corrected)	757601	350475	-	-
187	SBP	RBC#	0.00776457	-0.0393265	0.0548557	UKB-ICBP	Multivariable MR (adjusted for BMI)	757601	350475	-	-
343	SBP	RBC#	-0.0784469	-0.182358	0.0254636	UKB-ICBP	Multivariable MR (adjusted for DBP)	757601	350475	-	-
223	SBP	RBC#	0.0551	0.012326	0.097874	UKB only	Inverse variance weighted	436419	350475	-	-
114	SBP	RBC#	0.0214308	-0.0326989	0.0755606	ICBP only	Inverse variance weighted	299024	350475	-	-
-	RBC#	DBP	0.084	0.077	0.09	Lifelines observational	Robust linear regression	109135	-	-	-
268	RBC#	DBP	0.0694168	0.0411569	0.0976767	UKB-ICBP	Inverse variance weighted	350475	757601	-	<0.001
268	RBC#	DBP	0.0263735	-0.0262344	0.0789813	UKB-ICBP	MR-Egger	350475	757601	0.059	<0.001
268	RBC#	DBP	0.0709989	0.0492875	0.0927103	UKB-ICBP	Weighted median	350475	757601	-	-
210	RBC#	DBP	0.0630579	0.0447879	0.0813279	UKB-ICBP	MR PRESSO (corrected)	350475	757601	-	-
108	RBC#	DBP	0.0732037	0.0353711	0.111036	UKB-ICBP	Multivariable MR (adjusted for BMI)	350475	757601	-	-
262	RBC#	DBP	0.0387702	-0.00797274	0.0855132	UKB-ICBP	Multivariable MR (adjusted for HGB)	350475	757601	-	-
224	RBC#	DBP	0.0678203	0.0400277	0.095613	UKB-ICBP	Inverse variance weighted by removing SNPs based on PheWAS	350475	757601	-	-
286	RBC#	DBP	0.0900496	0.0627464	0.117353	UKB only	Inverse variance weighted	350475	436424	-	-
278	RBC#	DBP	0.0743411	0.0436745	0.105008	ICBP only	Inverse variance weighted	350475	299024	-	-
-	DBP	RBC#	0.067	0.061	0.072	Lifelines observational	Robust linear regression	109135	-	-	-
392	DBP	RBC#	0.0752017	0.0414537	0.10895	UKB-ICBP	Inverse variance weighted	757601	350475	-	<0.001
392	DBP	RBC#	0.0948856	0.0143433	0.175428	UKB-ICBP	MR-Egger	757601	350475	0.598	<0.001
392	DBP	RBC#	0.0642079	0.0355581	0.0928578	UKB-ICBP	Weighted median	757601	350475	-	-
337	DBP	RBC#	0.0688183	0.0438459	0.0937907	UKB-ICBP	MR PRESSO (corrected)	757601	350475	-	-
196	DBP	RBC#	0.147306	0.0737072	0.220905	UKB-ICBP	Multivariable MR (adjusted for BMI)	757601	350475	-	-
372	DBP	RBC#	0.179735	0.0790509	0.280419	UKB-ICBP	Multivariable MR (adjusted for SBP)	757601	350475	-	-
334	DBP	RBC#	0.0645768	0.0318538	0.0972997	UKB-ICBP	Inverse variance weighted by removing SNPs based on PheWAS	757601	350475	-	-
227	DBP	RBC#	0.103	0.0577442	0.148256	UKB only	Inverse variance weighted	436424	350475	-	-
119	DBP	RBC#	0.0437325	-0.0146435	0.102108	ICBP only	Inverse variance weighted	299024	350475	-	-
Secondary analysis on Hematocrit (inverse normally transformed) and blood pressure (non-transfered)
Crude	Hematocrit	SBP	4.5395	4.4473	4.6318	Lifelines observational	Robust linear regression	109135	-	-	-
Age+sex	Hematocrit	SBP	2.2161	2.1004	2.3318	Lifelines observational	Robust linear regression	109135	-	-	-
MSAS	Hematocrit	SBP	1.5029	1.3912	1.6146	Lifelines observational	Robust linear regression	109135	-	-	-
Crude	SBP	Hematocrit	0.0157	0.0154	0.0161	Lifelines observational	Robust linear regression	109135	-	-	-
Age+sex	SBP	Hematocrit	0.0059	0.0056	0.0062	Lifelines observational	Robust linear regression	109135	-	-	-
MSAS	SBP	Hematocrit	0.0043	0.004	0.0046	Lifelines observational	Robust linear regression	109135	-	-	-
Crude	Hematocrit	DBP	2.5256	2.4659	2.5854	Lifelines observational	Robust linear regression	109135	-	-	-
Age+sex	Hematocrit	DBP	1.1967	1.1246	1.2689	Lifelines observational	Robust linear regression	109135	-	-	-
MSAS	Hematocrit	DBP	0.8431	0.7721	0.9142	Lifelines observational	Robust linear regression	109135	-	-	-
Crude	DBP	Hematocrit	0.0246	0.024	0.0252	Lifelines observational	Robust linear regression	109135	-	-	-
Age+sex	DBP	Hematocrit	0.0083	0.0078	0.0088	Lifelines observational	Robust linear regression	109135	-	-	-
MSAS	DBP	Hematocrit	0.006	0.0055	0.0065	Lifelines observational	Robust linear regression	109135	-	-	-
UKB, UK Biobank; ICBP, International Consortium of Blood Pressure; HGB, hemoglobin; RBC#, red blood cell counts; MSAS included age, sex, BMI, education, non-occupational physical activity, eGFR and smoking; Lifelines observational study using robust linear regression by adjusting for MSAS when HGB or RBC# as exposure or outcome; UKB-ICBP, blood pressure data is from UKB and ICBP; UKB only, blood …

## Sheet: Table S10
Table S10. SNP associations from PheWAS (filtered on yellow highlighted traits)
Exposure-outcome	chr	position	beta	se	p	n	id	rsid	ea	nea	eaf	trait
HGB-DBP	1	230304051	0.011615	0.002002	0	NA	ieu-b-4808	rs11122454	T	C	0.611059	25 hydroxyvitamin D level
HGB-DBP	15	58723426	0.117785	0.00230192	0	NA	ieu-b-109	rs1077835	G	A	0.220469	HDL cholesterol
HGB-DBP	15	58723426	0.138624	0.00236899	0	NA	ieu-b-107	rs1077835	G	A	0.21998	apolipoprotein A-I
HGB-DBP	15	58723426	-0.029276	0.002357	0	NA	ieu-b-4808	rs1077835	G	A	0.218333	25 hydroxyvitamin D level
HGB-DBP	15	58723426	0.14016	0.0027925	0	313387	ukb-d-30630_irnt	rs1077835	G	A	0.21913	Apoliprotein A
HGB-DBP	15	58723426	0.12041	0.0027455	0	315133	ukb-d-30760_irnt	rs1077835	G	A	0.21965	HDL cholesterol
HGB-DBP	15	58723426	0.046617	0.0010565	0	315133	ukb-d-30760_raw	rs1077835	G	A	0.21965	HDL cholesterol
HGB-DBP	15	58723426	0.038191	0.00075734	0	313387	ukb-d-30630_raw	rs1077835	G	A	0.21913	Apoliprotein A
HGB-DBP	15	58723426	0.308095	0.00477098	0	NA	met-d-L_HDL_TG	rs1077835	G	A	0.219721	Triglycerides in large HDL
HGB-DBP	15	58723426	0.219419	0.00489905	0	NA	met-d-XS_VLDL_L	rs1077835	G	A	0.219721	Total lipids in very small VLDL
HGB-DBP	15	58723426	0.218633	0.00490748	0	NA	met-d-XS_VLDL_TG	rs1077835	G	A	0.219721	Triglycerides in very small VLDL
HGB-DBP	15	58723426	0.202115	0.00489926	0	NA	met-d-XS_VLDL_FC	rs1077835	G	A	0.219721	Free cholesterol in very small VLDL
HGB-DBP	15	58723426	-0.20767	0.00498997	0	NA	met-d-L_LDL_PL_pct	rs1077835	G	A	0.219721	Phospholipids to total lipids ratio in large LDL
HGB-DBP	15	58723426	0.266859	0.00491824	0	NA	met-d-IDL_TG	rs1077835	G	A	0.219721	Triglycerides in IDL
HGB-DBP	15	58723426	0.20934	0.00493077	0	NA	met-d-LDL_TG	rs1077835	G	A	0.219721	Triglycerides in LDL
HGB-DBP	15	58723426	0.206031	0.00491924	0	NA	met-d-XS_VLDL_P	rs1077835	G	A	0.219721	Concentration of very small VLDL particles
HGB-DBP	15	58723426	0.197875	0.00441362	0	NA	met-d-HDL_size	rs1077835	G	A	0.219721	Average diameter for HDL particles
HGB-DBP	15	58723426	0.170809	0.00438853	0	NA	met-d-L_HDL_PL	rs1077835	G	A	0.219721	Phospholipids in large HDL
HGB-DBP	15	58723426	0.226496	0.00491354	0	NA	met-d-XS_VLDL_PL	rs1077835	G	A	0.219721	Phospholipids in very small VLDL
HGB-DBP	15	58723426	0.17508	0.0043696	0	NA	met-d-L_HDL_FC	rs1077835	G	A	0.219721	Free cholesterol in large HDL
HGB-DBP	15	58723426	0.202727	0.00491694	0	NA	met-d-HDL_TG	rs1077835	G	A	0.219721	Triglycerides in HDL
HGB-DBP	15	58723426	0.17462	0.0043667	0	NA	met-d-L_HDL_P	rs1077835	G	A	0.219721	Concentration of large HDL particles
HGB-DBP	15	58723426	0.171207	0.00437521	0	NA	met-d-L_HDL_L	rs1077835	G	A	0.219721	Total lipids in large HDL
HGB-DBP	15	58723426	-0.186621	0.00441634	0	NA	met-d-XL_HDL_FC_pct	rs1077835	G	A	0.219738	Free cholesterol to total lipids ratio in very large HDL
HGB-DBP	15	58723426	0.189175	0.00447933	0	NA	met-d-XL_HDL_L	rs1077835	G	A	0.219721	Total lipids in very large HDL
HGB-DBP	15	58723426	0.272073	0.00489001	0	NA	met-d-XL_HDL_TG	rs1077835	G	A	0.219721	Triglycerides in very large HDL
HGB-DBP	15	58723426	0.263015	0.00471893	0	NA	met-d-S_HDL_FC_pct	rs1077835	G	A	0.219721	Free cholesterol to total lipids ratio in small HDL
HGB-DBP	15	58723426	0.23883	0.00493613	0	NA	met-d-L_LDL_TG	rs1077835	G	A	0.219721	Triglycerides in large LDL
HGB-DBP	15	58723426	0.194839	0.0045776	0	NA	met-d-XL_HDL_PL_pct	rs1077835	G	A	0.219738	Phospholipids to total lipids ratio in very large HDL
HGB-DBP	15	58723426	0.193353	0.00447988	0	NA	met-d-XL_HDL_PL	rs1077835	G	A	0.219721	Phospholipids in very large HDL
HGB-DBP	15	58723426	0.198553	0.00488841	0	NA	met-d-L_LDL_TG_pct	rs1077835	G	A	0.219721	Triglycerides to total lipids ratio in large LDL
HGB-DBP	15	58723426	-0.254631	0.00475424	0	NA	met-d-XL_HDL_C_pct	rs1077835	G	A	0.219738	Cholesterol to total lipids ratio in very large HDL
HGB-DBP	15	58723426	0.205767	0.00448298	0	NA	met-d-XL_HDL_P	rs1077835	G	A	0.219721	Concentration of very large HDL particles
HGB-DBP	15	58723426	-0.248312	0.00491045	0	NA	met-d-S_HDL_CE_pct	rs1077835	G	A	0.219721	Cholesteryl esters to total lipids ratio in small HDL
HGB-DBP	15	58723426	0.215604	0.00492131	0	NA	met-d-M_LDL_TG_pct	rs1077835	G	A	0.219721	Triglycerides to total lipids ratio in medium LDL
HGB-DBP	15	58723426	0.177052	0.00467304	1.09899962260927e-319	NA	met-d-Phosphatidylc	rs1077835	G	A	0.219724	Phosphatidylcholines
HGB-DBP	15	58723426	0.163464	0.00441903	4.60256999997713e-313	NA	met-d-HDL_FC	rs1077835	G	A	0.219721	Free cholesterol in HDL
HGB-DBP	15	58723426	0.181711	0.00484107	3.30370000000019e-311	NA	met-d-XS_VLDL_C	rs1077835	G	A	0.219721	Cholesterol in very small VLDL
HGB-DBP	7	44808223	0.597371	0.0108256	3.27340999999998e-310	31599	eqtl-a-ENSG00000122515	rs1050338	A	G	0.462958	ENSG00000122515
HGB-DBP	1	10271688	1.27064	0.0141254	3.27340999999998e-310	31144	eqtl-a-ENSG00000054523	rs11121529	G	C	0.129656	ENSG00000054523
HGB-DBP	1	213079400	0.640071	0.0116419	3.27340999999998e-310	20025	eqtl-a-ENSG00000198468	rs10864030	A	G	0.686384	ENSG00000198468
HGB-DBP	15	58723426	0.179462	0.00492691	1.30017e-297	NA	met-d-M_HDL_TG	rs1077835	G	A	0.219721	Triglycerides in medium HDL
HGB-DBP	15	58723426	0.163246	0.00449936	1.1995e-296	NA	met-d-XL_HDL_C	rs1077835	G	A	0.219721	Cholesterol in very large HDL
HGB-DBP	15	58723426	-0.175572	0.00487123	2.69774e-295	NA	met-d-IDL_C_pct	rs1077835	G	A	0.219721	Cholesterol to total lipids ratio in IDL
HGB-DBP	15	58723426	0.160562	0.0044688	1.59956e-291	NA	met-d-XL_HDL_CE	rs1077835	G	A	0.219721	Cholesteryl esters in very large HDL
HGB-DBP	15	58723426	0.167261	0.00464855	6.19441e-291	NA	met-d-XL_HDL_FC	rs1077835	G	A	0.219721	Free cholesterol in very large HDL
HGB-DBP	15	58723426	-0.171519	0.00489562	1.09901e-277	NA	met-d-IDL_CE_pct	rs1077835	G	A	0.219721	Cholesteryl esters to total lipids ratio in IDL
HGB-DBP	15	58723426	0.174248	0.00491675	1.39959e-277	NA	met-d-M_LDL_TG	rs1077835	G	A	0.219721	Triglycerides in medium LDL
HGB-DBP	15	58723426	0.153631	0.00442378	7.60326e-277	NA	met-d-M_HDL_FC_pct	rs1077835	G	A	0.219721	Free cholesterol to total lipids ratio in medium HDL
HGB-DBP	15	58723426	0.170161	0.00481373	2.09894e-276	NA	met-d-XS_VLDL_CE	rs1077835	G	A	0.219721	Cholesteryl esters in very small VLDL
HGB-DBP	15	58723426	0.151424	0.00439479	8.20352e-275	NA	met-d-L_HDL_C	rs1077835	G	A	0.219721	Cholesterol in large HDL
HGB-DBP	15	58723426	-0.171277	0.0049301	4.39542e-273	NA	met-d-S_HDL_C_pct	rs1077835	G	A	0.219721	Cholesterol to total lipids ratio in small HDL
HGB-DBP	15	58723426	0.158198	0.00463639	4.89779e-263	NA	met-d-L_HDL_FC_pct	rs1077835	G	A	0.219721	Free cholesterol to total lipids ratio in large HDL
HGB-DBP	15	58723426	0.163628	0.00482117	2.39883e-262	NA	met-d-IDL_TG_pct	rs1077835	G	A	0.219721	Triglycerides to total lipids ratio in IDL
HGB-DBP	15	58723426	0.159575	0.00472574	5.10505e-254	NA	met-d-Phosphoglyc	rs1077835	G	A	0.219724	Phosphoglycerides
HGB-DBP	15	58723426	-0.166364	0.00496627	2.79898e-253	NA	met-d-L_VLDL_TG_pct	rs1077835	G	A	0.219698	Triglycerides to total lipids ratio in large VLDL
HGB-DBP	15	58723426	0.143976	0.00440803	3.69828e-247	NA	met-d-L_HDL_CE	rs1077835	G	A	0.219721	Cholesteryl esters in large HDL
HGB-DBP	7	151414329	-0.068623	0.002054	1.30918e-244	562259	ebi-a-GCST90002304	rs10265221	C	T	0.286059	Hematocrit
HGB-DBP	15	58723426	0.155283	0.00469249	3.39625e-244	NA	met-d-Cholines	rs1077835	G	A	0.219724	Total cholines
HGB-DBP	15	58723426	-0.159246	0.00498626	2.50035e-229	NA	met-d-XL_HDL_CE_pct	rs1077835	G	A	0.219738	Cholesteryl esters to total lipids ratio in very large HDL
HGB-DBP	18	43747153	0.0757257	0.00238445	5.05825e-221	350473	ukb-d-30070_irnt	rs11082513	T	C	0.546628	Red blood cell (erythrocyte) distribution width
HGB-DBP	15	58723426	0.139796	0.00451135	2.60016e-220	NA	met-d-HDL_PL	rs1077835	G	A	0.219721	Phospholipids in HDL
HGB-DBP	15	58723426	0.138676	0.00448169	3.39625e-220	NA	met-d-HDL_L	rs1077835	G	A	0.219721	Total lipids in HDL
HGB-DBP	15	58723426	0.154199	0.00500983	2.99916e-214	NA	met-d-IDL_PL_pct	rs1077835	G	A	0.219721	Phospholipids to total lipids ratio in IDL
HGB-DBP	15	58723426	0.152122	0.0050393	9.09913e-205	NA	met-d-XXL_VLDL_PL_pct	rs1077835	G	A	0.218162	Phospholipids to total lipids ratio in chylomicrons and extremely large VLDL
HGB-DBP	1	230304051	0.0592662	0.00195282	2.60016e-202	NA	ieu-b-109	rs11122454	T	C	0.612408	HDL cholesterol
HGB-DBP	15	58723426	0.139203	0.00477612	2.30144e-194	NA	met-d-L_VLDL_CE_pct	rs1077835	G	A	0.219698	Cholesteryl esters to total lipids ratio in large VLDL
HGB-DBP	15	58723426	0.140993	0.00482455	2.99916e-194	NA	met-d-S_HDL_PL_pct	rs1077835	G	A	0.219721	Phospholipids to total lipids ratio in small HDL
HGB-DBP	15	58723426	0.139176	0.00487519	1.09901e-185	NA	met-d-L_VLDL_C_pct	rs1077835	G	A	0.219698	Cholesterol to total lipids ratio in large VLDL
HGB-DBP	15	58723426	0.1358	0.00475325	2.99916e-181	NA	met-d-Total_PL	rs1077835	G	A	0.219721	Total phospholipids in lipoprotein particles
HGB-DBP	15	58723426	0.13715	0.00481651	2.79898e-180	NA	met-d-IDL_PL	rs1077835	G	A	0.219721	Phospholipids in IDL
HGB-DBP	8	95992473	-0.329521	0.011605	2.33346e-177	31559	eqtl-a-ENSG00000164938	rs10956934	A	C	0.465559	ENSG00000164938
HGB-DBP	15	58723426	-0.127973	0.0046551	1.59956e-175	NA	met-d-VLDL_size	rs1077835	G	A	0.219721	Average diameter for VLDL particles
HGB-DBP	15	58723426	-0.139451	0.00500063	7.99834e-174	NA	met-d-S_HDL_CE	rs1077835	G	A	0.219721	Cholesteryl esters in small HDL
HGB-DBP	15	58723426	0.133816	0.00484798	1.39959e-173	NA	met-d-L_VLDL_PL_pct	rs1077835	G	A	0.219698	Phospholipids to total lipids ratio in large VLDL
HGB-DBP	15	58723426	0.13157	0.00483902	1.49968e-169	NA	met-d-S_LDL_TG_pct	rs1077835	G	A	0.219721	Triglycerides to total lipids ratio in small LDL
HGB-DBP	15	58723426	0.121882	0.00454334	2.30144e-165	NA	met-d-M_HDL_FC	rs1077835	G	A	0.219721	Free cholesterol in medium HDL
HGB-DBP	15	58723426	0.119876	0.00456905	1.69824e-157	NA	met-d-ApoA1	rs1077835	G	A	0.219721	Apolipoprotein A1
HGB-DBP	11	74039147	-0.31017	0.011639	1.8281e-156	31231	eqtl-a-ENSG00000165434	rs10898979	T	C	0.467828	ENSG00000165434
HGB-DBP	15	58723426	0.127008	0.00482448	3.49945e-156	NA	met-d-DHA	rs1077835	G	A	0.219724	Docosahexaenoic acid
HGB-DBP	1	230304051	0.0531898	0.00201013	2.69774e-154	NA	ieu-b-107	rs11122454	T	C	0.612269	apolipoprotein A-I
HGB-DBP	15	58723426	0.123366	0.00479053	5.19996e-151	NA	met-d-M_VLDL_PL_pct	rs1077835	G	A	0.219721	Phospholipids to total lipids ratio in medium VLDL
HGB-DBP	15	58723426	0.126109	0.00491333	1.79887e-149	NA	met-d-Omega_3	rs1077835	G	A	0.219724	Omega-3 fatty acids
HGB-DBP	15	58723426	0.302076	0.011536	7.60326e-148	21531	met-c-948	rs1077835	G	A	0.245377	Triglycerides in very large HDL
HGB-DBP	15	58723426	-0.128967	0.00505188	1.99986e-147	NA	met-d-XXL_VLDL_TG_pct	rs1077835	G	A	0.218162	Triglycerides to total lipids ratio in chylomicrons and extremely large VLDL
HGB-DBP	1	230304051	0.060279	0.0023368	1.42561e-146	315133	ukb-d-30760_irnt	rs11122454	T	C	0.61371	HDL cholesterol
HGB-DBP	7	151414329	-0.0550959	0.00214568	2.83792e-145	350475	ukb-d-30030_irnt	rs10265221	C	T	0.287174	Haematocrit percentage
HGB-DBP	1	230304051	0.022874	0.00089928	1.39637e-142	315133	ukb-d-30760_raw	rs11122454	T	C	0.61371	HDL cholesterol
HGB-DBP	15	58723426	0.1322	0.005238	1.30918e-140	NA	bbj-a-24	rs1077835	G	A	0.5118	High-density-lipoprotein cholesterol
HGB-DBP	15	58723426	-0.124376	0.0049975	6.29506e-140	NA	met-d-M_LDL_C_pct	rs1077835	G	A	0.219721	Cholesterol to total lipids ratio in medium LDL
HGB-DBP	15	58723426	0.122843	0.00498762	2.30144e-136	NA	met-d-XXL_VLDL_FC_pct	rs1077835	G	A	0.218162	Free cholesterol to total lipids ratio in chylomicrons and extremely large VLDL
HGB-DBP	15	58723426	0.119643	0.00487106	1e-134	NA	met-d-PUFA	rs1077835	G	A	0.219724	Polyunsaturated fatty acids
HGB-DBP	15	58723426	0.107197	0.0044609	1.49968e-134	NA	met-d-HDL_C	rs1077835	G	A	0.219721	HDL cholesterol
HGB-DBP	15	58723426	0.113905	0.00466734	9.09913e-134	NA	met-d-Sphingomyelins	rs1077835	G	A	0.219724	Sphingomyelins
HGB-DBP	15	58723426	-0.116932	0.00484323	3.49945e-133	NA	met-d-M_HDL_CE_pct	rs1077835	G	A	0.219721	Cholesteryl esters to total lipids ratio in medium HDL
HGB-DBP	15	58723426	0.115046	0.00479143	1.90108e-132	NA	met-d-M_HDL_TG_pct	rs1077835	G	A	0.219721	Triglycerides to total lipids ratio in medium HDL
HGB-DBP	7	151414329	-0.0510391	0.00208766	6.82339e-132	350474	ukb-d-30020_irnt	rs10265221	C	T	0.287174	Haemoglobin concentration
HGB-DBP	15	58723426	-0.113286	0.00484139	3.39625e-126	NA	met-d-S_LDL_FC_pct	rs1077835	G	A	0.219721	Free cholesterol to total lipids ratio in small LDL
HGB-DBP	18	43747153	-0.278377	0.0117192	1.00462e-124	31477	eqtl-a-ENSG00000152234	rs11082513	T	C	0.544599	ENSG00000152234
HGB-DBP	7	151414329	0.0507	0.0021385	3.71535e-124	344104	ukb-d-30700_irnt	rs10265221	C	T	0.28718	Creatinine
HGB-DBP	1	230304051	-0.0478319	0.00203739	6.99842e-122	NA	ieu-b-111	rs11122454	T	C	0.612599	triglycerides
HGB-DBP	18	43747153	-0.0550172	0.00237599	1.57036e-118	350472	ukb-d-30050_irnt	rs11082513	T	C	0.546628	Mean corpuscular haemoglobin
HGB-DBP	15	58723426	-0.113751	0.00498947	5.99791e-117	NA	met-d-M_LDL_PL_pct	rs1077835	G	A	0.219721	Phospholipids to total lipids ratio in medium LDL
HGB-DBP	15	58723426	0.10716	0.00475325	9.90832e-117	NA	met-d-S_HDL_TG_pct	rs1077835	G	A	0.219721	Triglycerides to total lipids ratio in small HDL
HGB-DBP	1	230304051	0.054467	0.0023768	4.01791e-116	313387	ukb-d-30630_irnt	rs11122454	T	C	0.61353	Apoliprotein A
HGB-DBP	15	58723426	0.102849	0.00460043	2.09894e-115	NA	met-d-M_HDL_P	rs1077835	G	A	0.219721	Concentration of medium HDL particles
HGB-DBP	15	58723426	0.104127	0.00466887	1.49968e-114	NA	met-d-M_HDL_PL	rs1077835	G	A	0.219721	Phospholipids in medium HDL
HGB-DBP	15	58723426	0.110217	0.00487396	5.59758e-114	NA	met-d-S_LDL_TG	rs1077835	G	A	0.219721	Triglycerides in small LDL
HGB-DBP	1	230304051	0.014573	0.00064464	4.54988e-113	313387	ukb-d-30630_raw	rs11122454	T	C	0.61353	Apoliprotein A
HGB-DBP	15	58723426	0.101578	0.0046357	9.7051e-111	NA	met-d-M_HDL_L	rs1077835	G	A	0.219721	Total lipids in medium HDL
HGB-DBP	18	43747153	-0.0532137	0.00238171	1.70216e-110	350473	ukb-d-30040_irnt	rs11082513	T	C	0.546628	Mean corpuscular volume
HGB-DBP	18	43747153	0.0796361	0.00357059	3.42768e-110	171529	ebi-a-GCST004621	rs11082513	T	C	0.5467	Sum basophil neutrophil counts
HGB-DBP	15	58723426	0.106261	0.00484297	5.49541e-110	NA	met-d-XL_VLDL_FC_pct	rs1077835	G	A	0.219343	Free cholesterol to total lipids ratio in very large VLDL
HGB-DBP	15	58723426	0.107104	0.00482786	8.99498e-110	NA	met-d-IDL_L	rs1077835	G	A	0.219721	Total lipids in IDL
HGB-DBP	7	151414329	-0.0497123	0.00224936	3.69828e-108	350475	ukb-d-30010_irnt	rs10265221	C	T	0.287174	Red blood cell (erythrocyte) count
HGB-DBP	15	58723426	0.070616	0.0032005	8.41395e-108	344278	ukb-d-30690_raw	rs1077835	G	A	0.21969	Cholesterol
HGB-DBP	15	58723426	0.0614	0.0028012	2.02768e-106	344278	ukb-d-30690_irnt	rs1077835	G	A	0.21969	Cholesterol
HGB-DBP	1	10271688	0.0818347	0.00375642	3.75837e-105	350470	ukb-d-30100_irnt	rs11121529	G	C	0.113626	Mean platelet (thrombocyte) volume
HGB-DBP	15	58723426	0.108146	0.00502003	7.29458e-105	NA	met-d-XXL_VLDL_C_pct	rs1077835	G	A	0.218162	Cholesterol to total lipids ratio in chylomicrons and extremely large VLDL
HGB-DBP	15	58723426	0.10717	0.00495453	4.10204e-104	NA	met-d-Total_FA	rs1077835	G	A	0.219724	Total fatty acids
HGB-DBP	15	58723426	0.104344	0.00494832	8.69961e-99	NA	met-d-SFA	rs1077835	G	A	0.219724	Saturated fatty acids
HGB-DBP	18	43747153	0.245042	0.0117718	3.08745e-96	31477	eqtl-a-ENSG00000152242	rs11082513	T	C	0.544599	ENSG00000152242
HGB-DBP	15	58723426	0.10126	0.00487783	6.29941e-96	NA	met-d-Omega_6	rs1077835	G	A	0.219724	Omega-6 fatty acids
HGB-DBP	7	151414329	0.049884	0.002403	1.16627e-95	344264	ukb-d-30720_irnt	rs10265221	C	T	0.28718	Cystatin C
HGB-DBP	15	58723426	-0.103338	0.00501419	1.59993e-95	NA	met-d-S_LDL_C_pct	rs1077835	G	A	0.219721	Cholesterol to total lipids ratio in small LDL
HGB-DBP	15	58723426	-0.0998537	0.00494341	1.59993e-94	NA	met-d-Omega_6_by_Omega_3	rs1077835	G	A	0.219724	Ratio of omega-6 fatty acids to omega-3 fatty acids
HGB-DBP	15	58723426	0.0896794	0.00448477	5.50047e-94	NA	met-d-HDL_CE	rs1077835	G	A	0.219721	Cholesteryl esters in HDL
HGB-DBP	11	74039147	0.240928	0.0117546	2.31846e-93	31231	eqtl-a-ENSG00000175575	rs10898979	T	C	0.467828	ENSG00000175575
HGB-DBP	15	58723426	0.24367	0.011951	7.06968e-91	19268	met-c-865	rs1077835	G	A	0.248865	Mean diameter for HDL particles
HGB-DBP	8	95992473	0.23751	0.0117632	1.17463e-90	31599	eqtl-a-ENSG00000164941	rs10956934	A	C	0.465559	ENSG00000164941
HGB-DBP	15	58723426	0.0971492	0.00494591	4.20049e-88	NA	met-d-L_VLDL_FC_pct	rs1077835	G	A	0.219698	Free cholesterol to total lipids ratio in large VLDL
HGB-DBP	15	58723426	0.0982281	0.00491343	4.20049e-88	NA	met-d-Total_L	rs1077835	G	A	0.219721	Total lipids in lipoprotein particles
HGB-DBP	1	230304051	-0.047276	0.0023825	1.41156e-87	343992	ukb-d-30870_irnt	rs11122454	T	C	0.61389	Triglycerides
HGB-DBP	15	58723426	0.1223	0.0062	6.07156e-87	72162	ieu-b-4844	rs1077835	G	A	NA	HDL cholesterol
HGB-DBP	15	58723426	0.0473668	0.00240452	2.19989e-86	NA	ieu-b-111	rs1077835	G	A	0.220459	triglycerides
HGB-DBP	18	43747153	-0.0474322	0.00240923	3.06478e-86	344729	ukb-d-30270_irnt	rs11082513	T	C	0.546675	Mean sphered cell volume
HGB-DBP	15	58723426	0.0961807	0.00489885	4.00037e-85	NA	met-d-LA	rs1077835	G	A	0.219724	Linoleic acid
HGB-DBP	7	151414329	0.049028	0.0025331	2.06633e-83	344052	ukb-d-30670_irnt	rs10265221	C	T	0.28716	Urea
HGB-DBP	10	13558641	0.231513	0.012068	5.03501e-82	26076	eqtl-a-ENSG00000165626	rs10752308	A	G	0.386198	ENSG00000165626
HGB-DBP	15	58723426	0.228919	0.011971	2.35993e-80	19268	met-c-947	rs1077835	G	A	0.248865	Phospholipids in very large HDL
HGB-DBP	15	58723426	0.0909249	0.00490568	2.39994e-80	NA	met-d-Omega_3_pct	rs1077835	G	A	0.219724	Ratio of omega-3 fatty acids to total fatty acids
HGB-DBP	15	58723426	-0.0901351	0.00486567	9.30037e-80	NA	met-d-L_LDL_C_pct	rs1077835	G	A	0.219721	Cholesterol to total lipids ratio in large LDL
HGB-DBP	15	58723426	0.0940582	0.00500432	2.29985e-79	NA	met-d-XL_VLDL_PL_pct	rs1077835	G	A	0.219343	Phospholipids to total lipids ratio in very large VLDL
HGB-DBP	7	44808223	-0.0425802	0.00228362	1.48662e-77	350471	ukb-d-30090_irnt	rs1050338	A	G	0.453974	Platelet crit
HGB-DBP	15	58723426	0.0924766	0.00496791	5.40008e-76	NA	met-d-VLDL_P	rs1077835	G	A	0.219721	Concentration of VLDL particles
HGB-DBP	15	58723426	0.0848192	0.00475058	4.10015e-74	NA	met-d-M_VLDL_FC_pct	rs1077835	G	A	0.219721	Free cholesterol to total lipids ratio in medium VLDL
HGB-DBP	7	151414329	0.064285	0.0035511	3.26738e-73	344052	ukb-d-30670_raw	rs10265221	C	T	0.28716	Urea
HGB-DBP	15	58723426	0.0885325	0.00487949	3.80014e-73	NA	met-d-Total_FC	rs1077835	G	A	0.219721	Total free cholesterol
HGB-DBP	15	58723426	0.0895704	0.00504796	7.89951e-72	NA	met-d-XXL_VLDL_CE_pct	rs1077835	G	A	0.218162	Cholesteryl esters to total lipids ratio in chylomicrons and extremely large VLDL
HGB-DBP	15	58723426	-0.0875353	0.00498651	9.70063e-71	NA	met-d-S_HDL_C	rs1077835	G	A	0.219721	Cholesterol in small HDL
HGB-DBP	15	58723426	-0.0857172	0.00483451	2.60016e-70	NA	met-d-L_HDL_PL_pct	rs1077835	G	A	0.219721	Phospholipids to total lipids ratio in large HDL
HGB-DBP	1	230304051	-0.04353	0.0024619	6.24022e-70	343992	ukb-d-30870_raw	rs11122454	T	C	0.61389	Triglycerides
HGB-DBP	15	58723426	0.212392	0.011977	8.74984e-70	19268	met-c-945	rs1077835	G	A	0.248865	Total lipids in very large HDL
HGB-DBP	7	151414329	-0.0680372	0.00391234	9.75214e-68	173039	ebi-a-GCST004604	rs10265221	C	T	0.2869	Hematocrit
HGB-DBP	7	151414329	0.71622	0.04139	4.66122e-67	344104	ukb-d-30700_raw	rs10265221	C	T	0.28718	Creatinine
HGB-DBP	15	58723426	0.20807	0.011995	2.80027e-66	19268	met-c-946	rs1077835	G	A	0.248865	Concentration of very large HDL particles
HGB-DBP	15	58723426	0.0827137	0.00487465	4.90004e-66	NA	met-d-XS_VLDL_PL_pct	rs1077835	G	A	0.219721	Phospholipids to total lipids ratio in very small VLDL
HGB-DBP	15	58723426	-0.0843886	0.00499576	5.00035e-66	NA	met-d-S_HDL_P	rs1077835	G	A	0.219721	Concentration of small HDL particles
HGB-DBP	15	58723426	0.0823054	0.00484722	1.39991e-65	NA	met-d-S_HDL_TG	rs1077835	G	A	0.219721	Triglycerides in small HDL
HGB-DBP	15	58723426	0.079137	0.00471856	1.50003e-65	NA	met-d-L_HDL_TG_pct	rs1077835	G	A	0.219721	Triglycerides to total lipids ratio in large HDL
HGB-DBP	15	58723426	0.0823276	0.00483514	1.69981e-65	NA	met-d-IDL_FC	rs1077835	G	A	0.219721	Free cholesterol in IDL
HGB-DBP	15	58723426	-0.0834646	0.00495866	2.09991e-65	NA	met-d-XS_VLDL_FC_pct	rs1077835	G	A	0.219721	Free cholesterol to total lipids ratio in very small VLDL
HGB-DBP	15	58723426	0.206455	0.01199	7.71969e-65	19268	met-c-878	rs1077835	G	A	0.248865	Concentration of large HDL particles
HGB-DBP	18	43747153	-0.0602037	0.00357289	1.04689e-63	172332	ebi-a-GCST004630	rs11082513	T	C	0.5467	Mean corpuscular hemoglobin
HGB-DBP	15	58723426	0.195475	0.011646	5.37032e-63	21537	met-c-944	rs1077835	G	A	0.245369	Free cholesterol in very large HDL
HGB-DBP	15	58723426	0.046799	0.0028054	1.89671e-62	343992	ukb-d-30870_irnt	rs1077835	G	A	0.21968	Triglycerides
HGB-DBP	15	58723426	0.0807292	0.00483571	2.09991e-62	NA	met-d-Total_C	rs1077835	G	A	0.219721	Total cholesterol
HGB-DBP	7	151414329	0.0071374	0.00042929	4.77419e-62	344264	ukb-d-30720_raw	rs10265221	C	T	0.28718	Cystatin C
HGB-DBP	15	58723426	0.201834	0.011995	4.87978e-62	19268	met-c-877	rs1077835	G	A	0.248865	Total lipids in large HDL
HGB-DBP	15	58723426	0.0834528	0.0049885	6.89922e-62	NA	met-d-S_VLDL_CE	rs1077835	G	A	0.219721	Cholesteryl esters in small VLDL
HGB-DBP	18	43747153	-0.0585544	0.00356307	1.09799e-60	172433	ebi-a-GCST004602	rs11082513	T	C	0.5467	Mean corpuscular volume
HGB-DBP	6	39151425	0.23464	0.0142988	1.63268e-60	25690	eqtl-a-ENSG00000112167	rs10456468	T	G	0.217182	ENSG00000112167
HGB-DBP	11	111196937	-0.193119	0.0118056	3.80189e-60	26605	eqtl-a-ENSG00000196167	rs10891256	T	C	0.476207	ENSG00000196167
HGB-DBP	15	58723426	0.0734169	0.00459721	6.70039e-60	NA	met-d-M_HDL_C	rs1077835	G	A	0.219721	Cholesterol in medium HDL
HGB-DBP	15	58723426	0.0809912	0.00493274	2.49977e-59	NA	met-d-S_VLDL_P	rs1077835	G	A	0.219721	Concentration of small VLDL particles
HGB-DBP	10	13558641	0.196607	0.0121118	2.9662e-59	5497	eqtl-a-ENSG00000239665	rs10752308	A	G	0.386198	ENSG00000239665
HGB-DBP	15	58723426	-0.076594	0.00484375	3.69999e-59	NA	met-d-XL_VLDL_TG_pct	rs1077835	G	A	0.219343	Triglycerides to total lipids ratio in very large VLDL
HGB-DBP	7	151414329	-0.0635191	0.00393003	9.27257e-59	172925	ebi-a-GCST004615	rs10265221	C	T	0.2869	Hemoglobin concentration
HGB-DBP	15	58723426	0.194891	0.011994	7.85055e-58	19268	met-c-879	rs1077835	G	A	0.248865	Phospholipids in large HDL
HGB-DBP	15	58723426	0.0788845	0.00494596	1.9002e-57	NA	met-d-MUFA	rs1077835	G	A	0.219724	Monounsaturated fatty acids
HGB-DBP	15	58723426	-0.0784186	0.00495602	2.19989e-57	NA	met-d-IDL_FC_pct	rs1077835	G	A	0.219721	Free cholesterol to total lipids ratio in IDL
HGB-DBP	15	58723426	0.0770829	0.00481852	2.90001e-57	NA	met-d-Total_CE	rs1077835	G	A	0.219721	Total esterified cholesterol
HGB-DBP	15	58723426	0.184845	0.011632	8.80035e-56	21554	met-c-876	rs1077835	G	A	0.245346	Free cholesterol in large HDL
HGB-DBP	15	58723426	0.0784842	0.00494701	2.99985e-55	NA	met-d-S_VLDL_L	rs1077835	G	A	0.219721	Total lipids in small VLDL
HGB-DBP	15	58723426	0.190348	0.01201	5.39014e-55	19268	met-c-872	rs1077835	G	A	0.248865	Triglycerides in IDL
HGB-DBP	15	58723426	0.0769489	0.00490346	7.19946e-55	NA	met-d-S_HDL_FC	rs1077835	G	A	0.219721	Free cholesterol in small HDL
HGB-DBP	15	58723426	0.1397	0.009	1.4171e-54	34117	ieu-b-4843	rs1077835	G	A	NA	HDL cholesterol
HGB-DBP	15	58723426	0.188017	0.012013	6.14045e-54	19268	met-c-875	rs1077835	G	A	0.248865	Cholesterol esters in large HDL
HGB-DBP	15	58723426	0.181273	0.011644	1.38995e-53	21553	met-c-874	rs1077835	G	A	0.245347	Total cholesterol in large HDL
HGB-DBP	15	58723426	0.0749489	0.00485055	2.09991e-53	NA	met-d-S_VLDL_TG	rs1077835	G	A	0.219721	Triglycerides in small VLDL
HGB-DBP	15	58723426	-0.0707452	0.00471943	3.29989e-53	NA	met-d-M_VLDL_TG_pct	rs1077835	G	A	0.219721	Triglycerides to total lipids ratio in medium VLDL
HGB-DBP	15	58723426	0.05943	0.003899	1.87197e-52	NA	bbj-a-54	rs1077835	G	A	0.5118	Total cholesterol
HGB-DBP	18	43747153	-0.0364251	0.00240752	1.07152e-51	344728	ukb-d-30260_irnt	rs11082513	T	C	0.546676	Mean reticulocyte volume
HGB-DBP	11	74039147	-0.177274	0.0118345	9.9816e-51	31231	eqtl-a-ENSG00000175567	rs10898979	T	C	0.467828	ENSG00000175567
HGB-DBP	15	58723426	0.0755254	0.00499643	1.10002e-50	NA	met-d-VLDL_CE	rs1077835	G	A	0.219721	Cholesteryl esters in VLDL
HGB-DBP	15	58723426	0.06365	0.004276	4.02532e-50	NA	bbj-a-55	rs1077835	G	A	0.5118	Triglyceride
HGB-DBP	7	151414329	-0.0586409	0.00393923	4.0411e-50	172952	ebi-a-GCST004601	rs10265221	C	T	0.2869	Red blood cell count
HGB-DBP	15	58723426	0.0743769	0.00496268	7.50067e-50	NA	met-d-Remnant_C	rs1077835	G	A	0.219721	Remnant cholesterol (non-HDL, non-LDL -cholesterol)
HGB-DBP	15	58723426	0.0744828	0.0049947	3.40017e-49	NA	met-d-S_VLDL_C	rs1077835	G	A	0.219721	Cholesterol in small VLDL
HGB-DBP	15	58723426	0.0708773	0.00482398	5.40008e-49	NA	met-d-IDL_C	rs1077835	G	A	0.219721	Cholesterol in IDL
HGB-DBP	1	230304051	0.03194	0.0021752	8.19974e-49	408112	ebi-a-GCST90002404	rs11122454	T	C	0.612414	Red cell distribution width
HGB-DBP	19	33346430	-0.533684	0.036574	3.15791e-48	26628	eqtl-a-ENSG00000131944	rs111590167	T	C	0.0268066	ENSG00000131944
HGB-DBP	15	58723426	0.175108	0.012017	8.12082e-48	19268	met-c-943	rs1077835	G	A	0.248865	Cholesterol esters in very large HDL
HGB-DBP	15	58723426	-0.0673425	0.00473725	1.69981e-47	NA	met-d-XS_VLDL_C_pct	rs1077835	G	A	0.219721	Cholesterol to total lipids ratio in very small VLDL
HGB-DBP	15	58723426	0.167839	0.011652	7.39946e-47	21535	met-c-942	rs1077835	G	A	0.245372	Total cholesterol in very large HDL
HGB-DBP	1	230304051	-0.0541609	0.00393102	4.60045e-46	NA	met-d-TG_by_PG	rs11122454	T	C	0.612278	Ratio of triglycerides to phosphoglycerides
HGB-DBP	15	58723426	0.0657775	0.00470153	2.70023e-45	NA	met-d-Total_P	rs1077835	G	A	0.219721	Total concentration of lipoprotein particles
HGB-DBP	1	213079400	-0.179196	0.0127391	6.09256e-45	31352	eqtl-a-ENSG00000117697	rs10864030	A	G	0.686384	ENSG00000117697
HGB-DBP	7	44808223	-0.0515732	0.00368752	1.90108e-44	164339	ebi-a-GCST004607	rs1050338	A	G	0.4567	Plateletcrit
HGB-DBP	15	58723426	0.0668714	0.00486046	2.60016e-44	NA	met-d-DHA_pct	rs1077835	G	A	0.219724	Ratio of docosahexaenoic acid to total fatty acids
HGB-DBP	7	44808223	0.0334095	0.00240636	8.15643e-44	344728	ukb-d-30260_irnt	rs1050338	A	G	0.453962	Mean reticulocyte volume
HGB-DBP	1	10271688	0.0783062	0.00564599	9.71404e-44	164454	ebi-a-GCST004599	rs11121529	G	C	0.1146	Mean platelet volume
HGB-DBP	15	58723426	-0.066875	0.00486096	3.19963e-43	NA	met-d-Omega_6_pct	rs1077835	G	A	0.219724	Ratio of omega-6 fatty acids to total fatty acids
HGB-DBP	15	58723426	0.0662544	0.00482258	6.4998e-43	NA	met-d-IDL_CE	rs1077835	G	A	0.219721	Cholesteryl esters in IDL
HGB-DBP	15	58723426	-0.0630596	0.00480846	1.99986e-42	NA	met-d-L_VLDL_TG	rs1077835	G	A	0.219721	Triglycerides in large VLDL
HGB-DBP	1	230304051	0.0522527	0.00391144	2.80027e-42	NA	met-d-M_HDL_CE	rs11122454	T	C	0.612253	Cholesteryl esters in medium HDL
HGB-DBP	1	230304051	0.0519009	0.00389698	4.00037e-42	NA	met-d-M_HDL_C	rs11122454	T	C	0.612253	Cholesterol in medium HDL
HGB-DBP	15	58723426	-0.0627817	0.0047129	4.90004e-42	NA	met-d-XS_VLDL_CE_pct	rs1077835	G	A	0.219721	Cholesteryl esters to total lipids ratio in very small VLDL
HGB-DBP	1	230304051	0.0508881	0.00382825	4.90004e-42	NA	met-d-HDL_PL	rs11122454	T	C	0.612253	Phospholipids in HDL
HGB-DBP	15	58723426	-0.0321066	0.00237875	1.62256e-41	417580	ebi-a-GCST90000615	rs1077835	G	A	0.218183	Serum 25-Hydroxyvitamin D levels
HGB-DBP	15	58723426	-0.0320353	0.00237925	2.53163e-41	417580	ebi-a-GCST90000616	rs1077835	G	A	0.218173	Serum 25-Hydroxyvitamin D levels
HGB-DBP	15	58723426	0.0606476	0.00461484	3.69999e-41	NA	met-d-M_HDL_CE	rs1077835	G	A	0.219721	Cholesteryl esters in medium HDL
HGB-DBP	15	58723426	0.0666474	0.00494258	3.80014e-41	NA	met-d-IDL_P	rs1077835	G	A	0.219721	Concentration of IDL particles
HGB-DBP	15	58723426	0.162193	0.012023	6.92947e-41	19268	met-c-896	rs1077835	G	A	0.248865	Mean diameter for LDL particles
HGB-DBP	1	230304051	0.0494012	0.00380132	8.10028e-41	NA	met-d-HDL_CE	rs11122454	T	C	0.612253	Cholesteryl esters in HDL
HGB-DBP	1	230304051	0.0517	0.00399112	1.99986e-40	NA	met-d-XS_VLDL_CE_pct	rs11122454	T	C	0.612253	Cholesteryl esters to total lipids ratio in very small VLDL
HGB-DBP	15	58723426	0.0307933	0.00232138	3.69999e-40	431167	ebi-a-GCST90002412	rs1077835	G	A	0.220238	Low density lipoprotein cholesterol levels
HGB-DBP	1	230304051	0.0491715	0.00380286	5.40008e-40	NA	met-d-HDL_L	rs11122454	T	C	0.612253	Total lipids in HDL
HGB-DBP	1	230304051	0.0485989	0.00378226	5.50047e-40	NA	met-d-HDL_C	rs11122454	T	C	0.612253	HDL cholesterol
HGB-DBP	7	151414329	0.0521288	0.00394129	6.20012e-40	NA	met-d-Creatinine	rs10265221	C	T	0.288234	Creatinine
HGB-DBP	15	58723426	-0.0319544	0.00241608	6.23304e-40	417580	ebi-a-GCST90000614	rs1077835	G	A	0.218173	Serum 25-Hydroxyvitamin D levels
HGB-DBP	1	230304051	0.0475516	0.00372723	8.9002e-40	NA	met-d-L_HDL_PL	rs11122454	T	C	0.612253	Phospholipids in large HDL
HGB-DBP	1	230304051	0.0504454	0.00390121	1.50003e-39	NA	met-d-M_HDL_P	rs11122454	T	C	0.612253	Concentration of medium HDL particles
HGB-DBP	15	58723426	-0.0610384	0.00475906	1.99986e-39	NA	met-d-M_HDL_C_pct	rs1077835	G	A	0.219721	Cholesterol to total lipids ratio in medium HDL
HGB-DBP	1	230304051	0.0491899	0.00385422	1.39991e-38	NA	met-d-M_HDL_FC	rs11122454	T	C	0.612253	Free cholesterol in medium HDL
HGB-DBP	1	230304051	0.0502639	0.00393123	1.39991e-38	NA	met-d-M_HDL_L	rs11122454	T	C	0.612253	Total lipids in medium HDL
HGB-DBP	1	230304051	0.0514024	0.0040935	2.09991e-38	NA	met-d-S_HDL_PL_pct	rs11122454	T	C	0.612253	Phospholipids to total lipids ratio in small HDL
HGB-DBP	7	44808223	-0.0265586	0.00204961	2.16471e-38	350475	ukb-d-30010_irnt	rs1050338	A	G	0.453974	Red blood cell (erythrocyte) count
HGB-DBP	12	48709223	0.153733	0.0118684	2.25944e-38	18686	eqtl-a-ENSG00000167528	rs10875796	G	A	0.461612	ENSG00000167528
HGB-DBP	15	58723426	0.0600057	0.00469126	3.29989e-38	NA	met-d-HDL_P	rs1077835	G	A	0.219721	Concentration of HDL particles
HGB-DBP	15	58723426	0.157418	0.012047	5.33949e-38	19268	met-c-955	rs1077835	G	A	0.248865	Phospholipids in very small VLDL
HGB-DBP	1	230304051	-0.052268	0.00413361	6.4003e-38	NA	met-d-XS_VLDL_PL_pct	rs11122454	T	C	0.612253	Phospholipids to total lipids ratio in very small VLDL
HGB-DBP	15	58723426	0.0653995	0.0049864	8.19974e-38	NA	met-d-S_VLDL_PL	rs1077835	G	A	0.219721	Phospholipids in small VLDL
HGB-DBP	15	58723426	-0.036097	0.0028144	1.19757e-37	344292	ukb-d-30610_irnt	rs1077835	G	A	0.2197	Alkaline phosphatase
HGB-DBP	1	230304051	0.0499725	0.00395957	1.39991e-37	NA	met-d-M_HDL_PL	rs11122454	T	C	0.612253	Phospholipids in medium HDL
HGB-DBP	15	58723426	-0.0603201	0.00478899	1.50003e-37	NA	met-d-M_LDL_FC_pct	rs1077835	G	A	0.219721	Free cholesterol to total lipids ratio in medium LDL
HGB-DBP	15	58723426	0.18377	0.01437	5.91017e-37	13534	met-c-918	rs1077835	G	A	0.250724	Phosphatidylcholine and other cholines
HGB-DBP	15	58723426	0.154708	0.012047	1.00995e-36	19268	met-c-953	rs1077835	G	A	0.248865	Total lipids in very small VLDL
HGB-DBP	1	230304051	-0.0488379	0.00402894	1.80011e-36	NA	met-d-S_HDL_TG_pct	rs11122454	T	C	0.612253	Triglycerides to total lipids ratio in small HDL
HGB-DBP	15	58723426	-0.0613884	0.00500724	2.29985e-36	NA	met-d-L_LDL_CE_pct	rs1077835	G	A	0.219721	Cholesteryl esters to total lipids ratio in large LDL
HGB-DBP	15	58723426	-0.0300163	0.00238385	2.35017e-36	417580	ebi-a-GCST90000617	rs1077835	G	A	0.218183	Serum 25-Hydroxyvitamin D levels
HGB-DBP	7	44808223	-0.0292391	0.00232345	2.6212e-36	350474	ukb-d-30080_irnt	rs1050338	A	G	0.453973	Platelet count
HGB-DBP	1	230304051	0.044988	0.00371576	3.10027e-36	NA	met-d-L_HDL_L	rs11122454	T	C	0.612253	Total lipids in large HDL
HGB-DBP	15	58723426	0.181546	0.01439	4.70002e-36	13512	met-c-937	rs1077835	G	A	0.249603	Total phosphoglycerides
HGB-DBP	15	58723426	0.0583725	0.00479236	7.19946e-36	NA	met-d-XL_VLDL_C_pct	rs1077835	G	A	0.219343	Cholesterol to total lipids ratio in very large VLDL
HGB-DBP	1	230304051	0.0488864	0.00401194	7.50067e-36	NA	met-d-XS_VLDL_C_pct	rs11122454	T	C	0.612253	Cholesterol to total lipids ratio in very small VLDL
HGB-DBP	15	58723426	0.0584937	0.00474878	1e-35	NA	met-d-XS_VLDL_TG_pct	rs1077835	G	A	0.219721	Triglycerides to total lipids ratio in very small VLDL
HGB-DBP	15	58723426	0.063273	0.00498873	1.39991e-35	NA	met-d-VLDL_C	rs1077835	G	A	0.219721	VLDL cholesterol
HGB-DBP	15	58723426	0.15219	0.012046	1.54989e-35	19268	met-c-954	rs1077835	G	A	0.248865	Concentration of very small VLDL particles
HGB-DBP	15	58723426	-0.029276	0.002357	2.01372e-35	NA	ieu-b-4812	rs1077835	G	A	0.218333	25 hydroxyvitamin D level
HGB-DBP	1	230304051	0.0615	0.005	2.94103e-35	73418	ieu-b-4844	rs11122454	T	C	NA	HDL cholesterol
HGB-DBP	15	58723426	-0.0576196	0.00482215	3.69999e-35	NA	met-d-XXL_VLDL_TG	rs1077835	G	A	0.219721	Triglycerides in chylomicrons and extremely large VLDL
HGB-DBP	1	230304051	0.0468973	0.00387564	6.4998e-35	NA	met-d-ApoA1	rs11122454	T	C	0.612253	Apolipoprotein A1
HGB-DBP	15	58723426	0.152872	0.012307	7.74997e-35	18399	met-c-842	rs1077835	G	A	0.248619	Apolipoprotein A-I
HGB-DBP	1	230304051	-0.0467434	0.00394782	1.29987e-34	NA	met-d-VLDL_size	rs11122454	T	C	0.612253	Average diameter for VLDL particles
HGB-DBP	15	58723426	0.172285	0.0141003	2.47913e-34	31526	eqtl-a-ENSG00000137845	rs1077835	G	A	0.22853	ENSG00000137845
HGB-DBP	15	58723426	-0.0300749	0.00246378	2.85891e-34	496946	ebi-a-GCST90000618	rs1077835	G	A	0.217553	Serum 25-Hydroxyvitamin D levels
HGB-DBP	7	44808223	0.144658	0.011874	3.84858e-34	31599	eqtl-a-ENSG00000196262	rs1050338	A	G	0.462958	ENSG00000196262
HGB-DBP	8	95992473	-0.022512	0.00185	4.86968e-34	562259	ebi-a-GCST90002304	rs10956934	A	C	0.48324	Hematocrit
HGB-DBP	1	230304051	-0.0479672	0.00405972	5.60015e-34	NA	met-d-MUFA_pct	rs11122454	T	C	0.612278	Ratio of monounsaturated fatty acids to total fatty acids
HGB-DBP	1	230304051	0.044207	0.00375238	6.59933e-34	NA	met-d-HDL_FC	rs11122454	T	C	0.612253	Free cholesterol in HDL
HGB-DBP	15	58723426	0.0591853	0.00488162	6.89922e-34	NA	met-d-LDL_size	rs1077835	G	A	0.219721	Average diameter for LDL particles
HGB-DBP	15	58723426	0.0552567	0.00470472	1.80011e-33	NA	met-d-M_VLDL_C_pct	rs1077835	G	A	0.219721	Cholesterol to total lipids ratio in medium VLDL
HGB-DBP	1	230304051	0.0293677	0.0024374	1.99894e-33	350473	ukb-d-30070_irnt	rs11122454	T	C	0.613728	Red blood cell (erythrocyte) distribution width
HGB-DBP	7	44808223	0.0285008	0.00237609	3.83972e-33	350472	ukb-d-30050_irnt	rs1050338	A	G	0.453973	Mean corpuscular haemoglobin
HGB-DBP	7	151414329	2.1641	0.18112	6.69114e-33	343836	ukb-d-30880_raw	rs10265221	C	T	0.28715	Urate
HGB-DBP	1	230304051	0.0427119	0.00372912	1.10002e-32	NA	met-d-L_HDL_C	rs11122454	T	C	0.612253	Cholesterol in large HDL
HGB-DBP	1	230304051	0.0427478	0.00373933	1.50003e-32	NA	met-d-L_HDL_CE	rs11122454	T	C	0.612253	Cholesteryl esters in large HDL
HGB-DBP	1	230304051	0.0423253	0.00371132	1.69981e-32	NA	met-d-L_HDL_FC	rs11122454	T	C	0.612253	Free cholesterol in large HDL
HGB-DBP	7	151414329	0.026504	0.0022446	3.60164e-32	343836	ukb-d-30880_irnt	rs10265221	C	T	0.28715	Urate
HGB-DBP	1	230304051	0.0416581	0.00370873	1.59993e-31	NA	met-d-L_HDL_P	rs11122454	T	C	0.612253	Concentration of large HDL particles
HGB-DBP	1	230304051	-0.0464728	0.00417241	1.10002e-30	NA	met-d-M_LDL_TG	rs11122454	T	C	0.612253	Triglycerides in medium LDL
HGB-DBP	1	230304051	-0.046123	0.00413114	1.39991e-30	NA	met-d-S_LDL_TG	rs11122454	T	C	0.612253	Triglycerides in small LDL
HGB-DBP	1	230304051	0.0414811	0.00375162	1.59993e-30	NA	met-d-HDL_size	rs11122454	T	C	0.612253	Average diameter for HDL particles
HGB-DBP	15	58723426	0.166186	0.014408	2.52e-30	13491	met-c-858	rs1077835	G	A	0.249757	Free cholesterol
HGB-DBP	1	230304051	0.0441351	0.00403584	7.29962e-30	NA	met-d-L_LDL_FC_pct	rs11122454	T	C	0.612253	Free cholesterol to total lipids ratio in large LDL
HGB-DBP	1	230304051	-0.0448785	0.00407036	1e-29	NA	met-d-XL_VLDL_P	rs11122454	T	C	0.612253	Concentration of very large VLDL particles
HGB-DBP	1	230304051	-0.0450821	0.00408589	1.29987e-29	NA	met-d-L_VLDL_PL	rs11122454	T	C	0.612253	Phospholipids in large VLDL
HGB-DBP	15	58723426	-0.0526729	0.00476569	1.29987e-29	NA	met-d-L_LDL_FC_pct	rs1077835	G	A	0.219721	Free cholesterol to total lipids ratio in large LDL
HGB-DBP	7	44808223	0.132758	0.0118839	5.64157e-29	31385	eqtl-a-ENSG00000158604	rs1050338	A	G	0.462958	ENSG00000158604
HGB-DBP	15	58723426	0.131787	0.011693	9.42975e-29	21554	met-c-868	rs1077835	G	A	0.245346	Free cholesterol in IDL
HGB-DBP	1	230304051	-0.0444841	0.00408894	1e-28	NA	met-d-L_VLDL_P	rs11122454	T	C	0.612253	Concentration of large VLDL particles
HGB-DBP	15	58723426	0.130992	0.011673	1.07994e-28	21550	met-c-864	rs1077835	G	A	0.245351	Total cholesterol in HDL
HGB-DBP	1	230304051	-0.0447181	0.00409617	1.10002e-28	NA	met-d-L_VLDL_FC	rs11122454	T	C	0.612253	Free cholesterol in large VLDL
HGB-DBP	15	58723426	0.0567001	0.00499666	1.20005e-28	NA	met-d-S_VLDL_FC	rs1077835	G	A	0.219721	Free cholesterol in small VLDL
HGB-DBP	1	230304051	-0.0436064	0.00402171	1.29987e-28	NA	met-d-XS_VLDL_TG_pct	rs11122454	T	C	0.612253	Triglycerides to total lipids ratio in very small VLDL
HGB-DBP	7	151414329	0.376	0.0339	1.44611e-28	711177	ieu-b-38	rs10265221	C	T	0.2841	systolic blood pressure
HGB-DBP	1	230304051	0.0445831	0.00415653	1.50003e-28	NA	met-d-IDL_CE_pct	rs11122454	T	C	0.612253	Cholesteryl esters to total lipids ratio in IDL
HGB-DBP	7	44808223	0.0263725	0.00238176	1.72028e-28	350473	ukb-d-30040_irnt	rs1050338	A	G	0.453973	Mean corpuscular volume
HGB-DBP	1	230304051	0.0442409	0.00413476	1.9002e-28	NA	met-d-IDL_C_pct	rs11122454	T	C	0.612253	Cholesterol to total lipids ratio in IDL
HGB-DBP	7	44808223	0.0266146	0.00240886	2.25113e-28	344729	ukb-d-30270_irnt	rs1050338	A	G	0.453961	Mean sphered cell volume
HGB-DBP	1	230304051	-0.0433624	0.00405066	2.90001e-28	NA	met-d-XL_VLDL_TG	rs11122454	T	C	0.612253	Triglycerides in very large VLDL
HGB-DBP	19	33346430	-0.053205	0.0048301	3.25387e-28	344104	ukb-d-30700_irnt	rs111590167	T	C	0.043217	Creatinine
HGB-DBP	1	230304051	-0.0436501	0.00407475	3.90032e-28	NA	met-d-XL_VLDL_L	rs11122454	T	C	0.612253	Total lipids in very large VLDL
HGB-DBP	15	58723426	-0.0514397	0.00478241	4.60045e-28	NA	met-d-S_VLDL_PL_pct	rs1077835	G	A	0.219721	Phospholipids to total lipids ratio in small VLDL
HGB-DBP	1	230304051	-0.0231936	0.00212712	1.10002e-27	NA	ieu-b-108	rs11122454	T	C	0.612674	apolipoprotein B
HGB-DBP	1	230304051	-0.043571	0.00408686	1.20005e-27	NA	met-d-XL_VLDL_PL	rs11122454	T	C	0.612253	Phospholipids in very large VLDL
HGB-DBP	15	58723426	0.133213	0.012056	1.39991e-27	19268	met-c-870	rs1077835	G	A	0.248865	Concentration of IDL particles
HGB-DBP	7	151414329	0.2116	0.0195	1.60509e-27	729011	ieu-b-39	rs10265221	C	T	0.2844	diastolic blood pressure
HGB-DBP	15	58723426	-0.67523	0.062282	2.21411e-27	329247	ukb-d-30890_raw	rs1077835	G	A	0.2187	Vitamin D
HGB-DBP	15	58723426	0.0539033	0.00494729	5.10035e-27	NA	met-d-L_LDL_L	rs1077835	G	A	0.219721	Total lipids in large LDL
HGB-DBP	1	230304051	0.0390339	0.00375464	6.09958e-27	NA	met-d-M_HDL_FC_pct	rs11122454	T	C	0.612253	Free cholesterol to total lipids ratio in medium HDL
HGB-DBP	1	230304051	-0.0427617	0.00409249	1.39991e-26	NA	met-d-L_VLDL_L	rs11122454	T	C	0.612253	Total lipids in large VLDL
HGB-DBP	11	74039147	0.126626	0.0118805	1.59661e-26	25237	eqtl-a-ENSG00000254837	rs10898979	T	C	0.467828	ENSG00000254837
HGB-DBP	7	151414329	-0.8465	0.1242	1.95389e-26	143658	ebi-a-GCST007344	rs10265221	C	T	0.271	Estimated glomerular filtration rate
HGB-DBP	15	58723426	-0.031556	0.0029682	2.15477e-26	329247	ukb-d-30890_irnt	rs1077835	G	A	0.2187	Vitamin D
HGB-DBP	1	230304051	0.0422491	0.00406149	2.19989e-26	NA	met-d-PUFA_by_MUFA	rs11122454	T	C	0.612278	Ratio of polyunsaturated fatty acids to monounsaturated fatty acids
HGB-DBP	1	10271688	0.031251	0.002949	3.29003e-26	521587	ieu-b-31	rs11121529	G	C	0.115441	monocyte cell count
HGB-DBP	1	230304051	-0.0426313	0.00410195	3.90032e-26	NA	met-d-XL_VLDL_FC	rs11122454	T	C	0.612253	Free cholesterol in very large VLDL
HGB-DBP	18	43747153	0.0252329	0.0023888	4.46375e-26	344729	ukb-d-30250_irnt	rs11082513	T	C	0.546675	Reticulocyte count
HGB-DBP	1	230304051	-0.0422945	0.00410945	4.79954e-26	NA	met-d-S_VLDL_TG	rs11122454	T	C	0.612253	Triglycerides in small VLDL
HGB-DBP	10	44858681	0.022333	0.002116	5.19039e-26	562259	ebi-a-GCST90002304	rs10900027	A	C	0.278172	Hematocrit
HGB-DBP	1	230304051	-0.0436294	0.00416882	5.40008e-26	NA	met-d-ApoB_by_ApoA1	rs11122454	T	C	0.612253	Ratio of apolipoprotein B to apolipoprotein A1
HGB-DBP	15	58723426	0.152727	0.014445	6.31975e-26	13501	met-c-936	rs1077835	G	A	0.24959	Total fatty acids
HGB-DBP	1	230304051	-0.0417046	0.00407524	6.90081e-26	NA	met-d-VLDL_TG	rs11122454	T	C	0.612253	Triglycerides in VLDL
HGB-DBP	1	10271688	-0.0382781	0.00363796	6.91194e-26	350474	ukb-d-30080_irnt	rs11121529	G	C	0.113626	Platelet count
HGB-DBP	15	58723426	-0.79131	0.075385	9.01364e-26	344292	ukb-d-30610_raw	rs1077835	G	A	0.2197	Alkaline phosphatase
HGB-DBP	1	230304051	-0.0414256	0.00407486	1.20005e-25	NA	met-d-L_VLDL_TG	rs11122454	T	C	0.612253	Triglycerides in large VLDL
HGB-DBP	1	230304051	-0.0415423	0.004112	1.39991e-25	NA	met-d-L_VLDL_PL_pct	rs11122454	T	C	0.612251	Phospholipids to total lipids ratio in large VLDL
HGB-DBP	1	230304051	0.0408385	0.00397701	1.50003e-25	NA	met-d-HDL_P	rs11122454	T	C	0.612253	Concentration of HDL particles
HGB-DBP	1	230304051	-0.0420251	0.00409031	1.59993e-25	NA	met-d-XXL_VLDL_CE	rs11122454	T	C	0.612253	Cholesteryl esters in chylomicrons and extremely large VLDL
HGB-DBP	1	230304051	0.0396614	0.00388952	1.59993e-25	NA	met-d-XL_HDL_PL_pct	rs11122454	T	C	0.612256	Phospholipids to total lipids ratio in very large HDL
HGB-DBP	15	58723426	0.0528476	0.00497881	1.69981e-25	NA	met-d-L_LDL_P	rs1077835	G	A	0.219721	Concentration of large LDL particles
HGB-DBP	15	58723426	0.0529826	0.00498934	2.09991e-25	NA	met-d-ApoB	rs1077835	G	A	0.219721	Apolipoprotein B
HGB-DBP	15	58723426	-0.109	0.011	2.48599e-25	99900	ebi-a-GCST000755	rs1077835	G	A	NA	HDL cholesterol
HGB-DBP	1	230304051	-0.2587	0.0249	3.0903e-25	3301	prot-a-1842	rs11122454	T	C	0.60114	Dual specificity mitogen-activated protein kinase kinase 4
HGB-DBP	12	48709223	-0.123324	0.0118935	3.43084e-25	18472	eqtl-a-ENSG00000152556	rs10875796	G	A	0.461612	ENSG00000152556
HGB-DBP	1	230304051	-0.0423896	0.00413604	4.30031e-25	NA	met-d-XL_VLDL_C	rs11122454	T	C	0.612253	Cholesterol in very large VLDL
HGB-DBP	15	58723426	1.18183	0.114468	5.45507e-25	17751	ebi-a-GCST008035	rs1077835	G	A	0.455736	High density lipoprotein cholesterol levels
HGB-DBP	15	58723426	0.126111	0.01206	6.94065e-25	19268	met-c-869	rs1077835	G	A	0.248865	Total lipids in IDL
HGB-DBP	11	74039147	-0.122331	0.0118837	7.49894e-25	13925	eqtl-a-ENSG00000175581	rs10898979	T	C	0.467828	ENSG00000175581
HGB-DBP	1	230304051	-0.0407139	0.00409057	1.29987e-24	NA	met-d-IDL_TG_pct	rs11122454	T	C	0.612253	Triglycerides to total lipids ratio in IDL
HGB-DBP	1	230304051	-0.0403467	0.00406498	1.39991e-24	NA	met-d-XXL_VLDL_PL	rs11122454	T	C	0.612253	Phospholipids in chylomicrons and extremely large VLDL
HGB-DBP	7	44808223	0.121554	0.0118924	1.59698e-24	31599	eqtl-a-ENSG00000136280	rs1050338	A	G	0.462958	ENSG00000136280
HGB-DBP	1	230304051	-0.0392327	0.0039903	1.9002e-24	NA	met-d-XL_HDL_TG_pct	rs11122454	T	C	0.612256	Triglycerides to total lipids ratio in very large HDL
HGB-DBP	7	44808223	0.0363936	0.00356665	1.90502e-24	172332	ebi-a-GCST004630	rs1050338	A	G	0.4561	Mean corpuscular hemoglobin
HGB-DBP	3	194681297	-0.018829	0.001846	2.11982e-24	562259	ebi-a-GCST90002304	rs1075871	A	G	0.499912	Hematocrit
HGB-DBP	15	58723426	0.029553	0.0028993	2.14981e-24	343992	ukb-d-30870_raw	rs1077835	G	A	0.21968	Triglycerides
HGB-DBP	15	58723426	0.0514297	0.00493637	2.60016e-24	NA	met-d-VLDL_PL	rs1077835	G	A	0.219721	Phospholipids in VLDL
HGB-DBP	1	230304051	-0.0405354	0.00408185	3.80014e-24	NA	met-d-XXL_VLDL_C	rs11122454	T	C	0.612253	Cholesterol in chylomicrons and extremely large VLDL
HGB-DBP	15	58723426	0.11987	0.011703	4.9204e-24	21554	met-c-871	rs1077835	G	A	0.245346	Phospholipids in IDL
HGB-DBP	18	43747153	-0.119984	0.0119084	7.09741e-24	31477	eqtl-a-ENSG00000152229	rs11082513	T	C	0.544599	ENSG00000152229
HGB-DBP	1	230304051	-0.0401234	0.00409916	9.09913e-24	NA	met-d-Total_TG	rs11122454	T	C	0.612253	Total triglycerides
HGB-DBP	1	230304051	-0.0406221	0.00418806	9.30037e-24	NA	met-d-LDL_TG	rs11122454	T	C	0.612253	Triglycerides in LDL
HGB-DBP	1	230304051	-0.0402671	0.00411429	1.69981e-23	NA	met-d-M_VLDL_TG	rs11122454	T	C	0.612253	Triglycerides in medium VLDL
HGB-DBP	1	230304051	-0.0408203	0.00414179	2.90001e-23	NA	met-d-L_VLDL_C	rs11122454	T	C	0.612253	Cholesterol in large VLDL
HGB-DBP	1	230304051	-0.0409215	0.00416796	6.4003e-23	NA	met-d-XL_VLDL_CE	rs11122454	T	C	0.612253	Cholesteryl esters in very large VLDL
HGB-DBP	18	43747153	0.0236737	0.00240209	6.53732e-23	344729	ukb-d-30300_irnt	rs11082513	T	C	0.546675	High light scatter reticulocyte count
HGB-DBP	1	230304051	-0.0390945	0.00407394	8.30042e-23	NA	met-d-XXL_VLDL_P	rs11122454	T	C	0.612253	Concentration of chylomicrons and extremely large VLDL particles
HGB-DBP	15	58723426	0.141938	0.014473	1.33999e-22	13502	met-c-856	rs1077835	G	A	0.249609	Omega-6 fatty acids
HGB-DBP	1	230304051	-0.0398103	0.00418	2.49977e-22	NA	met-d-S_VLDL_P	rs11122454	T	C	0.612253	Concentration of small VLDL particles
HGB-DBP	15	58723426	0.14117	0.014449	2.78997e-22	13502	met-c-857	rs1077835	G	A	0.249609	Omega-7, omega-9 and saturated fatty acids
HGB-DBP	1	230304051	0.0229456	0.00237358	4.18794e-22	350474	ukb-d-30080_irnt	rs11122454	T	C	0.613728	Platelet count
HGB-DBP	15	58723426	0.0440592	0.00469284	4.70002e-22	NA	met-d-M_VLDL_CE_pct	rs1077835	G	A	0.219721	Cholesteryl esters to total lipids ratio in medium VLDL
HGB-DBP	15	58723426	-0.045785	0.00498767	4.90004e-22	NA	met-d-S_LDL_FC	rs1077835	G	A	0.219721	Free cholesterol in small LDL
HGB-DBP	1	230304051	-0.0233873	0.0024271	5.67545e-22	350470	ukb-d-30110_irnt	rs11122454	T	C	0.613728	Platelet distribution width
HGB-DBP	18	43747153	-0.018236	0.001893	6.12068e-22	521585	ieu-b-31	rs11082513	T	C	0.545675	monocyte cell count
HGB-DBP	18	43747153	0.0231225	0.00240182	6.18443e-22	350470	ukb-d-30100_irnt	rs11082513	T	C	0.546627	Mean platelet (thrombocyte) volume
HGB-DBP	18	43747153	0.0207106	0.0021528	6.59933e-22	408112	ebi-a-GCST90002386	rs11082513	T	C	0.54693	High light scatter reticulocyte percentage of red cells
HGB-DBP	15	58723426	0.0485612	0.00496891	6.70039e-22	NA	met-d-non_HDL_C	rs1077835	G	A	0.219721	Total cholesterol minus HDL-C
HGB-DBP	1	213079400	0.122583	0.0127865	9.06776e-22	31566	eqtl-a-ENSG00000162769	rs10864030	A	G	0.686384	ENSG00000162769
HGB-DBP	1	230304051	-0.0379642	0.00408041	1.80011e-21	NA	met-d-XXL_VLDL_FC	rs11122454	T	C	0.612253	Free cholesterol in chylomicrons and extremely large VLDL
HGB-DBP	15	58723426	0.0438292	0.00479525	2.90001e-21	NA	met-d-XL_VLDL_CE_pct	rs1077835	G	A	0.219343	Cholesteryl esters to total lipids ratio in very large VLDL
HGB-DBP	7	44808223	-0.034757	0.0036745	3.10885e-21	166066	ebi-a-GCST004603	rs1050338	A	G	0.4565	Platelet count
HGB-DBP	1	230304051	-0.0342895	0.00375313	3.29989e-21	NA	met-d-XL_HDL_FC_pct	rs11122454	T	C	0.612256	Free cholesterol to total lipids ratio in very large HDL
HGB-DBP	1	230304051	0.0372564	0.00403036	3.90032e-21	NA	met-d-Unsaturation	rs11122454	T	C	0.612278	Degree of unsaturation
HGB-DBP	1	230304051	-0.0366854	0.00406255	6.00067e-21	NA	met-d-M_HDL_TG_pct	rs11122454	T	C	0.612253	Triglycerides to total lipids ratio in medium HDL
HGB-DBP	11	74039147	0.111492	0.0118912	6.85173e-21	31017	eqtl-a-ENSG00000175582	rs10898979	T	C	0.467828	ENSG00000175582
HGB-DBP	15	58723426	-0.11377	0.012023	7.39946e-21	19268	met-c-941	rs1077835	G	A	0.248865	Mean diameter for VLDL particles
HGB-DBP	15	58723426	0.114248	0.012066	1.08993e-20	19268	met-c-956	rs1077835	G	A	0.248865	Triglycerides in very small VLDL
HGB-DBP	15	58723426	0.11337	0.012061	2.02023e-20	19268	met-c-867	rs1077835	G	A	0.248865	Total cholesterol in IDL
HGB-DBP	8	95992473	-0.0180155	0.00194731	2.22485e-20	350475	ukb-d-30030_irnt	rs10956934	A	C	0.484619	Haematocrit percentage
HGB-DBP	8	95992473	0.018796	0.002035	2.56626e-20	343836	ukb-d-30880_irnt	rs10956934	A	C	0.48484	Urate
HGB-DBP	2	43432962	-0.017401	0.001884	2.77971e-20	562259	ebi-a-GCST90002304	rs11124926	T	C	0.483045	Hematocrit
HGB-DBP	15	58723426	-0.0446879	0.00497372	2.99985e-20	NA	met-d-M_LDL_CE_pct	rs1077835	G	A	0.219721	Cholesteryl esters to total lipids ratio in medium LDL
HGB-DBP	1	230304051	0.035968	0.00398595	3.29989e-20	NA	met-d-Total_P	rs11122454	T	C	0.612253	Total concentration of lipoprotein particles
HGB-DBP	15	58723426	0.0462627	0.00495178	3.50026e-20	NA	met-d-L_LDL_CE	rs1077835	G	A	0.219721	Cholesteryl esters in large LDL
HGB-DBP	15	58723426	0.108485	0.011705	4.54988e-20	21486	met-c-933	rs1077835	G	A	0.24544	Serum total cholesterol
HGB-DBP	8	95992473	1.5048	0.16421	5.03617e-20	343836	ukb-d-30880_raw	rs10956934	A	C	0.48484	Urate
HGB-DBP	1	230304051	-0.037749	0.00415202	5.10035e-20	NA	met-d-VLDL_L	rs11122454	T	C	0.612253	Total lipids in VLDL
HGB-DBP	8	95992473	-0.0173298	0.0018945	5.86003e-20	350474	ukb-d-30020_irnt	rs10956934	A	C	0.48462	Haemoglobin concentration
HGB-DBP	15	58723426	-0.110621	0.012036	7.1105e-20	19268	met-c-922	rs1077835	G	A	0.248865	Concentration of small HDL particles
HGB-DBP	1	230304051	-0.0364418	0.00407988	7.50067e-20	NA	met-d-XXL_VLDL_L	rs11122454	T	C	0.612253	Total lipids in chylomicrons and extremely large VLDL
HGB-DBP	1	230304051	0.035856	0.00405695	7.8001e-20	NA	met-d-M_LDL_FC_pct	rs11122454	T	C	0.612253	Free cholesterol to total lipids ratio in medium LDL
HGB-DBP	18	43747153	0.0220205	0.00241981	9.07194e-20	344728	ukb-d-30240_irnt	rs11082513	T	C	0.546674	Reticulocyte percentage
HGB-DBP	1	230304051	0.0353243	0.00397496	1e-19	NA	met-d-M_VLDL_CE_pct	rs11122454	T	C	0.612253	Cholesteryl esters to total lipids ratio in medium VLDL
HGB-DBP	1	230304051	-0.0052694	0.0005807	1.1508e-19	342590	ukb-d-30640_raw	rs11122454	T	C	0.61399	Apoliprotein B
HGB-DBP	15	58723426	0.041901	0.00475354	1.39991e-19	NA	met-d-Unsaturation	rs1077835	G	A	0.219724	Degree of unsaturation
HGB-DBP	1	230304051	-0.0354848	0.0041068	1.59993e-19	NA	met-d-S_HDL_TG	rs11122454	T	C	0.612253	Triglycerides in small HDL
HGB-DBP	15	58723426	0.0226739	0.00251411	1.9002e-19	NA	ieu-b-108	rs1077835	G	A	0.220471	apolipoprotein B
HGB-DBP	8	95992473	0.039937	0.00443052	1.99986e-19	97465	ukb-b-4717	rs10956934	A	C	0.483397	Corneal resistance factor (left)
HGB-DBP	1	230304051	-0.0372097	0.00419229	2.09991e-19	NA	met-d-S_VLDL_L	rs11122454	T	C	0.612253	Total lipids in small VLDL
HGB-DBP	18	43747153	0.0183809	0.00205094	3.19742e-19	350475	ukb-d-30010_irnt	rs11082513	T	C	0.546628	Red blood cell (erythrocyte) count
HGB-DBP	1	230304051	-0.0362251	0.00419626	3.40017e-19	NA	met-d-L_LDL_TG	rs11122454	T	C	0.612253	Triglycerides in large LDL
HGB-DBP	7	151414329	-0.6989	0.0782	3.92645e-19	76511	ieu-b-4832	rs10265221	C	T	NA	Estimated glomerular filtration rate
HGB-DBP	15	58723426	-0.0416261	0.00477314	4.60045e-19	NA	met-d-S_VLDL_FC_pct	rs1077835	G	A	0.219721	Free cholesterol to total lipids ratio in small VLDL
HGB-DBP	15	58723426	0.129426	0.014431	6.51028e-19	13529	met-c-916	rs1077835	G	A	0.249678	Mono-unsaturated fatty acids
HGB-DBP	7	44808223	0.105691	0.0119031	6.73442e-19	30850	eqtl-a-ENSG00000136271	rs1050338	A	G	0.462958	ENSG00000136271
HGB-DBP	1	230304051	0.0323109	0.0038064	7.59976e-19	NA	met-d-XL_HDL_PL	rs11122454	T	C	0.612253	Phospholipids in very large HDL
HGB-DBP	7	44808223	0.0314711	0.00355687	8.91251e-19	172433	ebi-a-GCST004602	rs1050338	A	G	0.456	Mean corpuscular volume
HGB-DBP	15	58723426	0.12861	0.01446	1.03992e-18	13520	met-c-893	rs1077835	G	A	0.249751	18:2, linoleic acid (LA)
HGB-DBP	1	230304051	0.0343379	0.00398541	1.10002e-18	NA	met-d-M_VLDL_C_pct	rs11122454	T	C	0.612253	Cholesterol to total lipids ratio in medium VLDL
HGB-DBP	1	230304051	-0.0339461	0.00399823	1.29987e-18	NA	met-d-L_HDL_TG_pct	rs11122454	T	C	0.612253	Triglycerides to total lipids ratio in large HDL
HGB-DBP	1	230304051	-0.021436	0.0024387	1.5028e-18	342590	ukb-d-30640_irnt	rs11122454	T	C	0.61399	Apoliprotein B
HGB-DBP	15	58723426	0.127702	0.014424	1.53993e-18	13543	met-c-917	rs1077835	G	A	0.249716	Other polyunsaturated fatty acids than 18:2
HGB-DBP	15	58723426	-0.019509	0.002224	1.83021e-18	562259	ebi-a-GCST90002304	rs1077835	G	A	0.220049	Hematocrit
HGB-DBP	15	58723426	-0.105817	0.012042	2.49e-18	19268	met-c-921	rs1077835	G	A	0.248865	Total lipids in small HDL
HGB-DBP	15	58723426	0.0447931	0.00495962	2.60016e-18	NA	met-d-VLDL_FC	rs1077835	G	A	0.219721	Free cholesterol in VLDL
HGB-DBP	18	43747153	0.0210304	0.00241985	3.6141e-18	344729	ukb-d-30290_irnt	rs11082513	T	C	0.546675	High light scatter reticulocyte percentage
HGB-DBP	1	230304051	-0.0349661	0.00416985	3.69999e-18	NA	met-d-XS_VLDL_TG	rs11122454	T	C	0.612253	Triglycerides in very small VLDL
HGB-DBP	15	58723426	0.0435015	0.0049401	4.00037e-18	NA	met-d-L_LDL_C	rs1077835	G	A	0.219721	Cholesterol in large LDL
HGB-DBP	1	230304051	-0.0361309	0.00418279	6.09958e-18	NA	met-d-VLDL_PL	rs11122454	T	C	0.612253	Phospholipids in VLDL
HGB-DBP	1	230304051	-0.035964	0.00418378	6.90081e-18	NA	met-d-L_VLDL_CE	rs11122454	T	C	0.612253	Cholesteryl esters in large VLDL
HGB-DBP	3	194681297	-0.0175382	0.00204373	9.40373e-18	350475	ukb-d-30010_irnt	rs1075871	A	G	0.503526	Red blood cell (erythrocyte) count
HGB-DBP	15	58723426	0.029	0.0034	9.44713e-18	7317	met-a-707	rs1077835	G	A	0.2039	1-palmitoylglycerophosphoethanolamine
HGB-DBP	2	43432962	-0.0162438	0.00190154	1.31947e-17	350474	ukb-d-30020_irnt	rs11124926	T	C	0.483242	Haemoglobin concentration
HGB-DBP	8	95992473	0.0380316	0.00445435	1.39991e-17	97465	ukb-b-11650	rs10956934	A	C	0.483397	Corneal hysteresis (left)
HGB-DBP	7	44808223	-0.0305591	0.00358264	1.46589e-17	172952	ebi-a-GCST004601	rs1050338	A	G	0.456	Red blood cell count
HGB-DBP	15	58723426	-0.039354	0.00481464	1.50003e-17	NA	met-d-XXL_VLDL_L	rs1077835	G	A	0.219721	Total lipids in chylomicrons and extremely large VLDL
HGB-DBP	10	13558641	-0.017336	0.002036	1.77992e-17	519281	ieu-b-34	rs10752308	A	G	0.335477	neutrophil cell count
HGB-DBP	1	230304051	-0.0339877	0.00408795	1.99986e-17	NA	met-d-XXL_VLDL_TG	rs11122454	T	C	0.612253	Triglycerides in chylomicrons and extremely large VLDL
HGB-DBP	3	194681297	-0.0161075	0.00189711	2.06443e-17	350474	ukb-d-30020_irnt	rs1075871	A	G	0.503526	Haemoglobin concentration
HGB-DBP	15	58723426	0.0057928	0.00068359	2.38013e-17	342590	ukb-d-30640_raw	rs1077835	G	A	0.21968	Apoliprotein B
HGB-DBP	6	39151425	-0.018849	0.002228	2.83009e-17	562259	ebi-a-GCST90002304	rs10456468	T	G	0.218269	Hematocrit
HGB-DBP	15	58723426	0.0416905	0.00483911	3.40017e-17	NA	met-d-Total_TG	rs1077835	G	A	0.219721	Total triglycerides
HGB-DBP	10	13558641	-0.102802	0.0121937	3.43321e-17	31564	eqtl-a-ENSG00000107537	rs10752308	A	G	0.386198	ENSG00000107537
HGB-DBP	1	230304051	0.0330128	0.00403255	3.80014e-17	NA	met-d-M_HDL_C_pct	rs11122454	T	C	0.612253	Cholesterol to total lipids ratio in medium HDL
HGB-DBP	1	230304051	0.0304742	0.00362243	4.00774e-17	171529	ebi-a-GCST004621	rs11122454	T	C	0.6128	Sum basophil neutrophil counts
HGB-DBP	19	33346430	-0.045518	0.0054273	5.01072e-17	344264	ukb-d-30720_irnt	rs111590167	T	C	0.043215	Cystatin C
HGB-DBP	15	58723426	0.024046	0.0028708	5.49161e-17	342590	ukb-d-30640_irnt	rs1077835	G	A	0.21968	Apoliprotein B
HGB-DBP	3	194681297	-0.0163235	0.00195001	5.73456e-17	350475	ukb-d-30030_irnt	rs1075871	A	G	0.503526	Haematocrit percentage
HGB-DBP	19	33346430	-0.307655	0.0367577	5.76235e-17	13429	eqtl-a-ENSG00000076650	rs111590167	T	C	0.0268066	ENSG00000076650
HGB-DBP	11	111196937	0.01825	0.0021808	5.85059e-17	344264	ukb-d-30720_irnt	rs10891256	T	C	0.49439	Cystatin C
HGB-DBP	2	43432962	-0.016254	0.0019481	7.22936e-17	344104	ukb-d-30700_irnt	rs11124926	T	C	0.48335	Creatinine
HGB-DBP	1	230304051	-0.0434	0.0052	8.66164e-17	74080	ieu-b-4850	rs11122454	T	C	NA	Triglycerides
HGB-DBP	18	43747153	-0.015449	0.001859	1.02e-16	562234	ieu-b-30	rs11082513	T	C	0.545294	white blood cell count
HGB-DBP	1	230304051	-0.0329226	0.00410334	1.39991e-16	NA	met-d-S_LDL_TG_pct	rs11122454	T	C	0.612253	Triglycerides to total lipids ratio in small LDL
HGB-DBP	15	58723426	0.020786	0.00252236	1.69981e-16	NA	ieu-b-110	rs1077835	G	A	0.220436	LDL cholesterol
HGB-DBP	15	58723426	0.0404362	0.00492676	2.29985e-16	NA	met-d-SFA_pct	rs1077835	G	A	0.219724	Ratio of saturated fatty acids to total fatty acids
HGB-DBP	6	39151425	0.117722	0.0144005	2.96347e-16	4994	eqtl-a-ENSG00000217165	rs10456468	T	G	0.217182	ENSG00000217165
HGB-DBP	15	58723426	0.118363	0.014444	3.33964e-16	13470	met-c-935	rs1077835	G	A	0.249877	Sphingomyelins
HGB-DBP	15	58723426	0.041872	0.00500071	4.40048e-16	NA	met-d-S_LDL_P	rs1077835	G	A	0.219721	Concentration of small LDL particles
HGB-DBP	1	230304051	0.0293207	0.00379172	5.10035e-16	NA	met-d-XL_HDL_CE	rs11122454	T	C	0.612253	Cholesteryl esters in very large HDL
HGB-DBP	15	58723426	-0.0377947	0.00478257	5.10035e-16	NA	met-d-L_HDL_CE_pct	rs1077835	G	A	0.219721	Cholesteryl esters to total lipids ratio in large HDL
HGB-DBP	12	46384024	-0.015967	0.00197	5.49035e-16	562259	ebi-a-GCST90002304	rs10785593	T	C	0.486296	Hematocrit
HGB-DBP	1	230304051	0.0323047	0.00404288	5.50047e-16	NA	met-d-S_VLDL_FC_pct	rs11122454	T	C	0.612253	Free cholesterol to total lipids ratio in small VLDL
HGB-DBP	1	230304051	-0.0316624	0.00399874	5.60015e-16	NA	met-d-M_VLDL_TG_pct	rs11122454	T	C	0.612253	Triglycerides to total lipids ratio in medium VLDL
HGB-DBP	1	230304051	0.029335	0.00380504	7.00003e-16	NA	met-d-XL_HDL_L	rs11122454	T	C	0.612253	Total lipids in very large HDL
HGB-DBP	2	43432962	-0.0157692	0.00195458	7.17794e-16	350475	ukb-d-30030_irnt	rs11124926	T	C	0.483242	Haematocrit percentage
HGB-DBP	18	43747153	-0.015608	0.001939	8.70964e-16	519279	ieu-b-34	rs11082513	T	C	0.545637	neutrophil cell count
HGB-DBP	12	48709223	0.016741	0.002082	9.47982e-16	562259	ebi-a-GCST90002304	rs10875796	G	A	0.439901	Hematocrit
HGB-DBP	11	111196937	0.014813	0.001843	9.68055e-16	562259	ebi-a-GCST90002304	rs10891256	T	C	0.497082	Hematocrit
HGB-DBP	1	213079400	0.102701	0.0127989	1.02023e-15	31566	eqtl-a-ENSG00000066027	rs10864030	A	G	0.686384	ENSG00000066027
HGB-DBP	15	58723426	-0.018366	0.00228978	1.05317e-15	350474	ukb-d-30020_irnt	rs1077835	G	A	0.219527	Haemoglobin concentration
HGB-DBP	8	95992473	0.0953492	0.0119048	1.15452e-15	31599	eqtl-a-ENSG00000175305	rs10956934	A	C	0.465559	ENSG00000175305
HGB-DBP	18	43747153	0.0285292	0.00358935	1.89104e-15	172952	ebi-a-GCST004601	rs11082513	T	C	0.5468	Red blood cell count
HGB-DBP	18	43747153	-0.018424	0.00232844	2.52813e-15	349856	ukb-d-30130_irnt	rs11082513	T	C	0.546641	Monocyte count
HGB-DBP	1	230304051	0.0316091	0.00407674	2.80027e-15	NA	met-d-PUFA_pct	rs11122454	T	C	0.612278	Ratio of polyunsaturated fatty acids to total fatty acids
HGB-DBP	15	58723426	0.0405752	0.00499254	3.19963e-15	NA	met-d-LDL_P	rs1077835	G	A	0.219721	Concentration of LDL particles
HGB-DBP	1	230304051	0.0183095	0.00233364	4.31122e-15	350471	ukb-d-30090_irnt	rs11122454	T	C	0.613729	Platelet crit
HGB-DBP	15	58723426	-0.0355478	0.00478191	4.70002e-15	NA	met-d-XL_VLDL_TG	rs1077835	G	A	0.219721	Triglycerides in very large VLDL
HGB-DBP	12	48709223	0.0161806	0.00207268	5.89115e-15	350475	ukb-d-30030_irnt	rs10875796	G	A	0.443317	Haematocrit percentage
HGB-DBP	10	13558641	-0.01516	0.001945	6.77018e-15	562236	ieu-b-30	rs10752308	A	G	0.337923	white blood cell count
HGB-DBP	7	151414329	0.00782117	0.00100452	6.89922e-15	461880	ukb-b-14177	rs10265221	C	T	0.287752	Vascular/heart problems diagnosed by doctor: High blood pressure
HGB-DBP	15	58723426	0.039099	0.00495044	9.3994e-15	NA	met-d-M_VLDL_CE	rs1077835	G	A	0.219721	Cholesteryl esters in medium VLDL
HGB-DBP	12	48709223	-0.0921368	0.0119135	1.04232e-14	18686	eqtl-a-ENSG00000134291	rs10875796	G	A	0.461612	ENSG00000134291
HGB-DBP	15	58723426	0.022023	0.0028485	1.06807e-14	343621	ukb-d-30780_irnt	rs1077835	G	A	0.21966	LDL direct
HGB-DBP	7	151414329	0.00764988	0.0009908	1.20005e-14	462933	ukb-b-14057	rs10265221	C	T	0.28774	Non-cancer illness code, self-reported: hypertension
HGB-DBP	15	58723426	0.01908	0.0024756	1.29122e-14	343621	ukb-d-30780_raw	rs1077835	G	A	0.21966	LDL direct
HGB-DBP	15	58723426	0.0395592	0.00498211	1.29987e-14	NA	met-d-M_VLDL_C	rs1077835	G	A	0.219721	Cholesterol in medium VLDL
HGB-DBP	1	230304051	0.0279132	0.00381783	1.59993e-14	NA	met-d-XL_HDL_C	rs11122454	T	C	0.612253	Cholesterol in very large HDL
HGB-DBP	1	230304051	0.030767	0.00406147	1.59993e-14	NA	met-d-XL_VLDL_CE_pct	rs11122454	T	C	0.61203	Cholesteryl esters to total lipids ratio in very large VLDL
HGB-DBP	1	230304051	-0.0325251	0.00420297	1.80011e-14	NA	met-d-VLDL_FC	rs11122454	T	C	0.612253	Free cholesterol in VLDL
HGB-DBP	1	10271688	0.0234356	0.00306229	1.96925e-14	350475	ukb-d-30030_irnt	rs11121529	G	C	0.113626	Haematocrit percentage
HGB-DBP	1	10271688	0.022212	0.002901	1.99022e-14	562259	ebi-a-GCST90002304	rs11121529	G	C	0.115717	Hematocrit
HGB-DBP	1	230304051	0.0321828	0.00424101	2.19989e-14	NA	met-d-M_LDL_C_pct	rs11122454	T	C	0.612253	Cholesterol to total lipids ratio in medium LDL
HGB-DBP	1	230304051	0.0308498	0.00412308	3.50026e-14	NA	met-d-DHA_pct	rs11122454	T	C	0.612278	Ratio of docosahexaenoic acid to total fatty acids
HGB-DBP	1	230304051	-0.0309327	0.00415212	3.69999e-14	NA	met-d-L_LDL_TG_pct	rs11122454	T	C	0.612253	Triglycerides to total lipids ratio in large LDL
HGB-DBP	7	44808223	-0.0181074	0.00239355	3.88508e-14	350470	ukb-d-30000_irnt	rs1050338	A	G	0.453974	White blood cell (leukocyte) count
HGB-DBP	7	151414329	0.0173358	0.00229177	3.90032e-14	436419	ukb-b-20175	rs10265221	C	T	0.287574	Systolic blood pressure, automated reading
HGB-DBP	1	230304051	0.0302743	0.00405951	3.90032e-14	NA	met-d-XL_VLDL_C_pct	rs11122454	T	C	0.61203	Cholesterol to total lipids ratio in very large VLDL
HGB-DBP	1	230304051	-0.0318809	0.00420539	3.90032e-14	NA	met-d-M_VLDL_L	rs11122454	T	C	0.612253	Total lipids in medium VLDL
HGB-DBP	10	44858681	0.016242	0.00215132	4.37019e-14	350474	ukb-d-30020_irnt	rs10900027	A	C	0.27653	Haemoglobin concentration
HGB-DBP	1	230304051	0.0185706	0.0024608	4.48023e-14	344729	ukb-d-30270_irnt	rs11122454	T	C	0.613911	Mean sphered cell volume
HGB-DBP	1	230304051	0.0303301	0.00405206	4.70002e-14	NA	met-d-L_VLDL_CE_pct	rs11122454	T	C	0.612251	Cholesteryl esters to total lipids ratio in large VLDL
HGB-DBP	12	48709223	0.0152032	0.00201647	4.72825e-14	350474	ukb-d-30020_irnt	rs10875796	G	A	0.443317	Haemoglobin concentration
HGB-DBP	1	230304051	0.0296836	0.00402604	5.00035e-14	NA	met-d-M_VLDL_FC_pct	rs11122454	T	C	0.612253	Free cholesterol to total lipids ratio in medium VLDL
HGB-DBP	8	95992473	0.033141	0.00441623	6.20012e-14	97653	ukb-b-15178	rs10956934	A	C	0.48333	Corneal resistance factor (right)
HGB-DBP	1	10271688	0.0164278	0.00219284	6.79986e-14	454826	ukb-b-7859	rs11121529	G	C	0.115174	Impedance of arm (right)
HGB-DBP	1	230304051	0.0295864	0.00410413	7.70016e-14	NA	met-d-S_LDL_FC_pct	rs11122454	T	C	0.612253	Free cholesterol to total lipids ratio in small LDL
HGB-DBP	19	33346430	-0.274323	0.0367764	8.69161e-14	26842	eqtl-a-ENSG00000131941	rs111590167	T	C	0.0268066	ENSG00000131941
HGB-DBP	1	230304051	0.1873	0.0251	8.91251e-14	3301	prot-a-2099	rs11122454	T	C	0.60114	Neuropilin-1
HGB-DBP	15	58723426	-0.0183344	0.00246679	1.06807e-13	350475	ukb-d-30010_irnt	rs1077835	G	A	0.219526	Red blood cell (erythrocyte) count
HGB-DBP	1	230304051	0.0297687	0.00406638	1.10002e-13	116666	ebi-a-GCST006804	rs11122454	T	C	0.613929	Red cell distribution width
HGB-DBP	15	58723426	-0.00351813	0.000469983	1.10002e-13	437267	ebi-a-GCST90013405	rs1077835	G	A	0.220278	Liver enzyme levels (alanine transaminase)
HGB-DBP	2	43432962	-0.1308	0.0176	1.18604e-13	724201	ieu-b-39	rs11124926	T	C	0.4761	diastolic blood pressure
HGB-DBP	1	230304051	-0.0308694	0.0042538	1.20005e-13	NA	met-d-IDL_PL_pct	rs11122454	T	C	0.612253	Phospholipids to total lipids ratio in IDL
HGB-DBP	10	44858681	0.0163974	0.00221129	1.21591e-13	350475	ukb-d-30030_irnt	rs10900027	A	C	0.276532	Haematocrit percentage
HGB-DBP	7	44808223	-0.013869	0.001876	1.49005e-13	562259	ebi-a-GCST90002304	rs1050338	A	G	0.454682	Hematocrit
HGB-DBP	1	230304051	-0.029838	0.00418527	1.50003e-13	NA	met-d-IDL_TG	rs11122454	T	C	0.612253	Triglycerides in IDL
HGB-DBP	10	13558641	0.0900105	0.0122008	1.61659e-13	31564	eqtl-a-ENSG00000165630	rs10752308	A	G	0.386198	ENSG00000165630
HGB-DBP	15	58723426	-0.019844	0.0027027	2.10087e-13	344136	ukb-d-30620_irnt	rs1077835	G	A	0.21967	Alanine aminotransferase
HGB-DBP	15	58723426	-0.0172428	0.00235366	2.37684e-13	350475	ukb-d-30030_irnt	rs1077835	G	A	0.219526	Haematocrit percentage
HGB-DBP	1	230304051	-0.0302013	0.00418143	2.80027e-13	NA	met-d-M_LDL_TG_pct	rs11122454	T	C	0.612253	Triglycerides to total lipids ratio in medium LDL
HGB-DBP	15	58723426	0.106652	0.014444	2.80996e-13	13493	met-c-852	rs1077835	G	A	0.249836	22:6, docosahexaenoic acid
HGB-DBP	6	39151425	-0.066868	0.009149	2.80996e-13	58825	ebi-a-GCST011365	rs10456468	T	G	0.209654	Myocardial infarction
HGB-DBP	7	44808223	-0.0174964	0.0024007	3.15137e-13	350470	ukb-d-30100_irnt	rs1050338	A	G	0.453976	Mean platelet (thrombocyte) volume
HGB-DBP	1	230304051	0.0300915	0.00423762	3.19963e-13	NA	met-d-L_LDL_PL_pct	rs11122454	T	C	0.612253	Phospholipids to total lipids ratio in large LDL
HGB-DBP	11	111196937	0.0028326	0.00038951	3.54568e-13	344264	ukb-d-30720_raw	rs10891256	T	C	0.49439	Cystatin C
HGB-DBP	1	230304051	0.028955	0.00405107	3.80014e-13	NA	met-d-S_VLDL_PL_pct	rs11122454	T	C	0.612253	Phospholipids to total lipids ratio in small VLDL
HGB-DBP	1	213079400	0.014316	0.00197	3.83972e-13	562259	ebi-a-GCST90002304	rs10864030	A	G	0.681814	Hematocrit
HGB-DBP	15	58723426	0.0377768	0.0049953	3.90032e-13	NA	met-d-M_VLDL_FC	rs1077835	G	A	0.219721	Free cholesterol in medium VLDL
HGB-DBP	1	230304051	-0.030552	0.00421121	4.00037e-13	NA	met-d-VLDL_P	rs11122454	T	C	0.612253	Concentration of VLDL particles
HGB-DBP	7	151414329	-0.00746084	0.00103217	4.90004e-13	461880	ukb-b-13352	rs10265221	C	T	0.287752	Vascular/heart problems diagnosed by doctor: None of the above
HGB-DBP	1	230304051	0.0281044	0.00396808	5.19996e-13	NA	met-d-Phosphatidylc	rs11122454	T	C	0.612278	Phosphatidylcholines
HGB-DBP	1	230304051	-0.0306602	0.00422859	5.50047e-13	NA	met-d-S_VLDL_CE	rs11122454	T	C	0.612253	Cholesteryl esters in small VLDL
HGB-DBP	7	44808223	-0.0140515	0.00195594	6.78266e-13	350475	ukb-d-30030_irnt	rs1050338	A	G	0.453974	Haematocrit percentage
HGB-DBP	12	24152726	0.00599004	0.000892774	6.89922e-13	368929	ebi-a-GCST90012110	rs10842255	T	A	0.355024	Sex hormone-binding globulin levels adjusted for BMI
HGB-DBP	1	230304051	0.0519	0.0072	7.66655e-13	34666	ieu-b-4843	rs11122454	T	C	NA	HDL cholesterol
HGB-DBP	18	43747153	-0.0136439	0.00190387	7.71614e-13	350474	ukb-d-30020_irnt	rs11082513	T	C	0.546628	Haemoglobin concentration
HGB-DBP	1	230304051	-0.0292513	0.00419242	7.89951e-13	NA	met-d-MUFA	rs11122454	T	C	0.612278	Monounsaturated fatty acids
HGB-DBP	1	10271688	0.0157601	0.00220078	8.00018e-13	454850	ukb-b-19379	rs11121529	G	C	0.115177	Impedance of arm (left)
HGB-DBP	15	58723426	0.0342017	0.00471224	8.19974e-13	NA	met-d-XL_HDL_TG_pct	rs1077835	G	A	0.219738	Triglycerides to total lipids ratio in very large HDL
HGB-DBP	7	44808223	-0.017059	0.00238773	9.05316e-13	344729	ukb-d-30250_irnt	rs1050338	A	G	0.453961	Reticulocyte count
HGB-DBP	15	58723426	-0.032193	0.0048309	9.60064e-13	NA	met-d-L_VLDL_L	rs1077835	G	A	0.219721	Total lipids in large VLDL
HGB-DBP	18	43747153	0.016374	0.0023143	1.49658e-12	344182	ukb-d-30750_irnt	rs11082513	T	C	0.54677	Glycated haemoglobin
HGB-DBP	1	230304051	-0.0300626	0.00422597	1.59993e-12	NA	met-d-S_VLDL_PL	rs11122454	T	C	0.612253	Phospholipids in small VLDL
HGB-DBP	1	10271688	0.0143238	0.00203046	1.69981e-12	461950	ukb-b-10787	rs11121529	G	C	0.115151	Standing height
HGB-DBP	7	151414329	0.0161232	0.0022865	1.80011e-12	436424	ukb-b-7992	rs10265221	C	T	0.287573	Diastolic blood pressure, automated reading
HGB-DBP	15	58723426	0.0350296	0.00490618	1.80011e-12	NA	met-d-L_LDL_FC	rs1077835	G	A	0.219721	Free cholesterol in large LDL
HGB-DBP	1	10271688	0.0256739	0.00364378	1.84502e-12	349856	ukb-d-30130_irnt	rs11121529	G	C	0.113625	Monocyte count
HGB-DBP	19	33346430	0.0388461	0.00463301	1.99986e-12	426824	ebi-a-GCST006979	rs111590167	T	C	0.043134	Heel bone mineral density
HGB-DBP	2	43432962	0.0837914	0.0119142	2.02442e-12	5164	eqtl-a-ENSG00000231826	rs11124926	T	C	0.463659	ENSG00000231826
HGB-DBP	15	58723426	-0.019456	0.0027668	2.03798e-12	342990	ukb-d-30650_irnt	rs1077835	G	A	0.21968	Aspartate aminotransferase
HGB-DBP	19	33346430	-0.6572	0.093458	2.03845e-12	344104	ukb-d-30700_raw	rs111590167	T	C	0.043217	Creatinine
HGB-DBP	1	10271688	0.0190132	0.00271689	2.59896e-12	336474	ukb-a-389	rs11121529	G	C	0.113784	Standing height
HGB-DBP	10	13558641	0.0852374	0.0122033	2.85233e-12	26489	eqtl-a-ENSG00000151474	rs10752308	A	G	0.386198	ENSG00000151474
HGB-DBP	1	10271688	-0.0162068	0.00232526	3.19963e-12	461089	ukb-b-10215	rs11121529	G	C	0.115156	Hand grip strength (right)
HGB-DBP	11	74039147	0.012858	0.001845	3.2802e-12	562259	ebi-a-GCST90002304	rs10898979	T	C	0.505623	Hematocrit
HGB-DBP	6	39151425	-0.016437	0.00236014	3.30293e-12	350475	ukb-d-30030_irnt	rs10456468	T	G	0.216682	Haematocrit percentage
HGB-DBP	15	58723426	0.0364786	0.00498871	3.80014e-12	NA	met-d-M_VLDL_PL	rs1077835	G	A	0.219721	Phospholipids in medium VLDL
HGB-DBP	15	58723426	0.101367	0.014484	4.05976e-12	13491	met-c-853	rs1077835	G	A	0.249757	Free cholesterol to esterified cholesterol ratio
HGB-DBP	8	95992473	-0.015408	0.0022225	4.14e-12	344104	ukb-d-30730_irnt	rs10956934	A	C	0.48483	Gamma glutamyltransferase
HGB-DBP	7	44808223	-0.012958	0.00187	4.41977e-12	560510	ieu-b-30	rs1050338	A	G	0.454732	white blood cell count
HGB-DBP	1	10271688	0.0205556	0.00297929	5.22757e-12	350474	ukb-d-30020_irnt	rs11121529	G	C	0.113625	Haemoglobin concentration
HGB-DBP	8	95992473	-0.013929	0.00204102	8.83487e-12	350475	ukb-d-30010_irnt	rs10956934	A	C	0.484619	Red blood cell (erythrocyte) count
HGB-DBP	15	58723426	0.029	0.0043	1.18495e-11	6929	met-a-654	rs1077835	G	A	0.2051	1-stearoylglycerophosphoethanolamine
HGB-DBP	1	230304051	-0.0285776	0.00423269	1.50003e-11	NA	met-d-bOHbutyrate	rs11122454	T	C	0.612161	3-Hydroxybutyrate
HGB-DBP	12	46384024	-0.0140368	0.00208242	1.57943e-11	350475	ukb-d-30010_irnt	rs10785593	T	C	0.486908	Red blood cell (erythrocyte) count
HGB-DBP	10	44858681	0.0156101	0.00231761	1.63682e-11	350475	ukb-d-30010_irnt	rs10900027	A	C	0.276532	Red blood cell (erythrocyte) count
HGB-DBP	10	13558641	0.013088	0.001948	1.88018e-11	562259	ebi-a-GCST90002304	rs10752308	A	G	0.337926	Hematocrit
HGB-DBP	1	230304051	0.0265974	0.0041077	2.29985e-11	NA	met-d-M_HDL_CE_pct	rs11122454	T	C	0.612253	Cholesteryl esters to total lipids ratio in medium HDL
HGB-DBP	1	230304051	0.0136683	0.0020461	2.38671e-11	417580	ebi-a-GCST90000614	rs11122454	T	C	0.613255	Serum 25-Hydroxyvitamin D levels
HGB-DBP	1	230304051	-0.0284975	0.00422388	2.49977e-11	NA	met-d-M_VLDL_P	rs11122454	T	C	0.612253	Concentration of medium VLDL particles
HGB-DBP	1	213079400	0.0851045	0.0128081	3.04018e-11	31566	eqtl-a-ENSG00000123685	rs10864030	A	G	0.686384	ENSG00000123685
HGB-DBP	18	43747153	0.0241942	0.00364737	3.28171e-11	164454	ebi-a-GCST004599	rs11082513	T	C	0.5463	Mean platelet volume
HGB-DBP	15	58723426	0.0938604	0.0141527	3.31207e-11	31526	eqtl-a-ENSG00000166035	rs1077835	G	A	0.22853	ENSG00000166035
HGB-DBP	7	44808223	-0.012612	0.0019	3.31971e-11	520191	ieu-b-31	rs1050338	A	G	0.454183	monocyte cell count
HGB-DBP	11	74039147	0.0788698	0.0119097	3.53916e-11	31231	eqtl-a-ENSG00000175538	rs10898979	T	C	0.467828	ENSG00000175538
HGB-DBP	11	74039147	-0.0782417	0.01191	5.04545e-11	30723	eqtl-a-ENSG00000187726	rs10898979	T	C	0.467828	ENSG00000187726
HGB-DBP	15	58723426	0.0415	0.0063	5.36661e-11	72808	ieu-b-4850	rs1077835	G	A	NA	Triglycerides
HGB-DBP	1	230304051	-0.0276363	0.00423319	5.79963e-11	NA	met-d-S_LDL_L	rs11122454	T	C	0.612253	Total lipids in small LDL
HGB-DBP	7	44808223	-0.077968	0.0119182	6.07016e-11	26524	eqtl-a-ENSG00000136286	rs1050338	A	G	0.462958	ENSG00000136286
HGB-DBP	2	43432962	-0.0135796	0.00207573	6.09958e-11	436424	ukb-b-7992	rs11124926	T	C	0.483689	Diastolic blood pressure, automated reading
HGB-DBP	1	10271688	-0.11562	0.0176908	6.33578e-11	30930	eqtl-a-ENSG00000160049	rs11121529	G	C	0.129656	ENSG00000160049
HGB-DBP	12	24152726	0.00626273	0.000995785	6.70039e-11	370125	ebi-a-GCST90012111	rs10842255	T	A	0.354964	Sex hormone-binding globulin levels
HGB-DBP	11	111196937	0.012667	0.001941	6.77642e-11	344104	ukb-d-30700_irnt	rs10891256	T	C	0.49438	Creatinine
HGB-DBP	7	151414329	0.072877	0.011169	7.53009e-11	24805	met-c-850	rs10265221	C	T	0.239169	Creatinine
HGB-DBP	1	230304051	0.0255765	0.00398325	8.19974e-11	NA	met-d-Cholines	rs11122454	T	C	0.612278	Total cholines
HGB-DBP	8	95992473	-0.0153512	0.00236586	8.67361e-11	350470	ukb-d-30110_irnt	rs10956934	A	C	0.484613	Platelet distribution width
HGB-DBP	1	230304051	-0.0268445	0.00422322	8.80035e-11	NA	met-d-S_LDL_PL	rs11122454	T	C	0.612253	Phospholipids in small LDL
HGB-DBP	2	43432962	0.014979	0.0023104	8.97016e-11	344182	ukb-d-30750_irnt	rs11124926	T	C	0.48329	Glycated haemoglobin
HGB-DBP	6	39151425	-0.0148868	0.00229614	8.97842e-11	350474	ukb-d-30020_irnt	rs10456468	T	G	0.216683	Haemoglobin concentration
HGB-DBP	1	230304051	-0.0275084	0.00423366	1.09999e-10	NA	met-d-S_VLDL_C	rs11122454	T	C	0.612253	Cholesterol in small VLDL
HGB-DBP	10	13558641	0.118	0.0183	1.119e-10	749455	ieu-b-39	rs10752308	A	G	0.3447	diastolic blood pressure
HGB-DBP	6	39151425	-0.0441	0.0068	1.181e-10	296525	ebi-a-GCST005194	rs10456468	T	G	0.2131	Coronary artery disease
HGB-DBP	6	39151425	-0.1339	0.0208	1.24601e-10	754180	ieu-b-39	rs10456468	T	G	0.221	diastolic blood pressure
HGB-DBP	11	111196937	0.0121883	0.00189499	1.262e-10	350474	ukb-d-30020_irnt	rs10891256	T	C	0.494096	Haemoglobin concentration
HGB-DBP	8	95992473	0.0285931	0.00444625	1.29999e-10	97653	ukb-b-11480	rs10956934	A	C	0.48333	Corneal hysteresis (right)
HGB-DBP	1	230304051	-0.0272507	0.00423679	1.5e-10	NA	met-d-S_LDL_CE	rs11122454	T	C	0.612253	Cholesteryl esters in small LDL
HGB-DBP	12	48709223	0.0139056	0.00217237	1.54401e-10	350475	ukb-d-30010_irnt	rs10875796	G	A	0.443317	Red blood cell (erythrocyte) count
HGB-DBP	18	43747153	0.0231702	0.00362425	1.62499e-10	170641	ebi-a-GCST004622	rs11082513	T	C	0.5469	Reticulocyte count
HGB-DBP	1	230304051	-0.0272606	0.00423841	1.7e-10	NA	met-d-S_LDL_P	rs11122454	T	C	0.612253	Concentration of small LDL particles
HGB-DBP	1	10271688	0.0204507	0.00320957	1.87085e-10	350475	ukb-d-30010_irnt	rs11121529	G	C	0.113626	Red blood cell (erythrocyte) count
HGB-DBP	12	46384024	-0.0126483	0.00198692	1.94523e-10	350475	ukb-d-30030_irnt	rs10785593	T	C	0.486908	Haematocrit percentage
HGB-DBP	11	111196937	0.0123988	0.00194782	1.94917e-10	350475	ukb-d-30030_irnt	rs10891256	T	C	0.494097	Haematocrit percentage
HGB-DBP	3	194681297	-0.0225221	0.00354744	2.17e-10	173039	ebi-a-GCST004604	rs1075871	A	G	0.5005	Hematocrit
HGB-DBP	15	58723426	0.00519653	0.000819127	2.19999e-10	462933	ukb-b-10912	rs1077835	G	A	0.220433	Non-cancer illness code, self-reported: high cholesterol
HGB-DBP	19	33346430	0.040787	0.00643524	2.30001e-10	265753	ukb-b-20124	rs111590167	T	C	0.042742	Heel bone mineral density (BMD) T-score, automated
HGB-DBP	19	33346430	0.0407877	0.00643527	2.30001e-10	265753	ukb-b-19234	rs111590167	T	C	0.042742	Heel quantitative ultrasound index (QUI), direct entry
HGB-DBP	7	44808223	0.0755377	0.0119194	2.33981e-10	5417	eqtl-a-ENSG00000198618	rs1050338	A	G	0.462958	ENSG00000198618
HGB-DBP	1	10271688	-0.112101	0.0176924	2.355e-10	31144	eqtl-a-ENSG00000130940	rs11121529	G	C	0.129656	ENSG00000130940
HGB-DBP	6	39151425	-0.015629	0.0024677	2.40032e-10	343836	ukb-d-30880_irnt	rs10456468	T	G	0.21664	Urate
HGB-DBP	1	10271688	-0.0146822	0.0023215	2.5e-10	461026	ukb-b-7478	rs11121529	G	C	0.115167	Hand grip strength (left)
HGB-DBP	18	43747153	-0.0147058	0.00232505	2.53665e-10	350474	ukb-d-30080_irnt	rs11082513	T	C	0.546629	Platelet count
HGB-DBP	15	58723426	0.0243573	0.00375615	2.59998e-10	NA	ieu-b-5089	rs1077835	G	A	0.220615	LDL cholesterol
HGB-DBP	7	44808223	0.2395	0.0379	2.74802e-10	34463	ebi-a-GCST90014292	rs1050338	A	G	0.4507	DNA methylation PhenoAge acceleration
HGB-DBP	19	33346430	0.04061	0.00643367	2.80001e-10	265627	ukb-b-8875	rs111590167	T	C	0.042744	Heel bone mineral density (BMD)
HGB-DBP	1	213079400	0.0137862	0.00218502	2.80472e-10	350475	ukb-d-30010_irnt	rs10864030	A	G	0.681423	Red blood cell (erythrocyte) count
HGB-DBP	7	44808223	-0.0150648	0.00239029	2.93184e-10	349856	ukb-d-30140_irnt	rs1050338	A	G	0.453944	Neutrophill count
HGB-DBP	6	39151425	-0.014816	0.0023526	3.02503e-10	344104	ukb-d-30700_irnt	rs10456468	T	G	0.21664	Creatinine
HGB-DBP	11	111196937	0.0128444	0.00204145	3.14159e-10	350475	ukb-d-30010_irnt	rs10891256	T	C	0.494097	Red blood cell (erythrocyte) count
HGB-DBP	15	58723426	-0.0313638	0.00498642	3.2e-10	NA	met-d-bOHbutyrate	rs1077835	G	A	0.21979	3-Hydroxybutyrate
HGB-DBP	1	230304051	0.0230058	0.00381018	3.29997e-10	NA	met-d-XL_HDL_P	rs11122454	T	C	0.612253	Concentration of very large HDL particles
HGB-DBP	1	230304051	-0.00992012	0.00157944	3.40001e-10	454633	ukb-b-8909	rs11122454	T	C	0.612551	Body fat percentage
HGB-DBP	15	58723426	0.07702	0.012072	3.47e-10	19268	met-c-884	rs1077835	G	A	0.248865	Concentration of large LDL particles
HGB-DBP	1	230304051	0.0256971	0.00412319	3.50002e-10	NA	met-d-Omega_6_pct	rs11122454	T	C	0.612278	Ratio of omega-6 fatty acids to total fatty acids
HGB-DBP	18	43747153	0.014915	0.00237747	3.535e-10	350470	ukb-d-30110_irnt	rs11082513	T	C	0.546627	Platelet distribution width
HGB-DBP	6	39151425	-1.2481	0.19912	3.65494e-10	343836	ukb-d-30880_raw	rs10456468	T	G	0.21664	Urate
HGB-DBP	19	33346430	0.0397465	0.00634602	3.79997e-10	265737	ukb-b-15851	rs111590167	T	C	0.042745	Heel Broadband ultrasound attenuation, direct entry
HGB-DBP	7	151414329	0.00747149	0.00119374	3.88258e-10	336683	ukb-a-437	rs10265221	C	T	0.286885	Vascular/heart problems diagnosed by doctor: High blood pressure
HGB-DBP	7	44808223	-0.0151108	0.00241605	3.99641e-10	336107	ukb-a-248	rs1050338	A	G	0.453879	Body mass index (BMI)
HGB-DBP	2	43432962	-0.0128117	0.00204861	4.00931e-10	350475	ukb-d-30010_irnt	rs11124926	T	C	0.483242	Red blood cell (erythrocyte) count
HGB-DBP	1	10271688	0.0167587	0.00268914	4.61095e-10	331279	ukb-a-272	rs11121529	G	C	0.113784	Impedance of arm (right)
HGB-DBP	12	46384024	-0.083861	0.013457	4.62221e-10	342439	ukb-d-30770_raw	rs10785593	T	C	0.48691	IGF-1
HGB-DBP	1	230304051	0.0125464	0.00201459	4.73108e-10	417580	ebi-a-GCST90000615	rs11122454	T	C	0.613259	Serum 25-Hydroxyvitamin D levels
HGB-DBP	1	230304051	0.0125301	0.002015	5.02192e-10	417580	ebi-a-GCST90000616	rs11122454	T	C	0.613255	Serum 25-Hydroxyvitamin D levels
HGB-DBP	16	79200478	-0.01188	0.00191151	5.1389e-10	350474	ukb-d-30020_irnt	rs11150141	G	A	0.443705	Haemoglobin concentration
HGB-DBP	1	230304051	0.0245817	0.00401174	5.30005e-10	NA	met-d-Phosphoglyc	rs11122454	T	C	0.612278	Phosphoglycerides
HGB-DBP	1	230304051	-0.0120359	0.00193818	5.30005e-10	431167	ebi-a-GCST90002412	rs11122454	T	C	0.612884	Low density lipoprotein cholesterol levels
HGB-DBP	15	58723426	0.0319867	0.00497968	5.69994e-10	NA	met-d-LDL_L	rs1077835	G	A	0.219721	Total lipids in LDL
HGB-DBP	1	230304051	-0.0265735	0.00422772	5.69994e-10	NA	met-d-M_VLDL_PL	rs11122454	T	C	0.612253	Phospholipids in medium VLDL
HGB-DBP	2	43432962	-0.01355	0.0021888	6.00054e-10	344264	ukb-d-30720_irnt	rs11124926	T	C	0.48335	Cystatin C
HGB-DBP	1	230304051	-0.0523	0.0085	6.59493e-10	28230	ieu-b-4849	rs11122454	T	C	NA	Triglycerides
HGB-DBP	18	43747153	-0.0147526	0.00239487	7.2778e-10	350470	ukb-d-30000_irnt	rs11082513	T	C	0.546627	White blood cell (leukocyte) count
HGB-DBP	12	46384024	-0.0118914	0.00193304	7.67538e-10	350474	ukb-d-30020_irnt	rs10785593	T	C	0.48691	Haemoglobin concentration
HGB-DBP	15	58723426	0.073079	0.011713	7.69999e-10	21545	met-c-885	rs1077835	G	A	0.245358	Phospholipids in large LDL
HGB-DBP	11	74039147	0.0119309	0.00194697	8.91087e-10	350475	ukb-d-30030_irnt	rs10898979	T	C	0.509754	Haematocrit percentage
HGB-DBP	1	10271688	-0.0169058	0.00276223	9.34803e-10	335842	ukb-a-379	rs11121529	G	C	0.113784	Hand grip strength (right)
HGB-DBP	1	10271688	-0.0348004	0.00569343	9.8159e-10	166066	ebi-a-GCST004603	rs11121529	G	C	0.1148	Platelet count
HGB-DBP	12	46384024	-0.014489	0.0023727	1.02129e-09	342439	ukb-d-30770_irnt	rs10785593	T	C	0.48691	IGF-1
HGB-DBP	3	194681297	-0.0217299	0.00356365	1.07599e-09	172925	ebi-a-GCST004615	rs1075871	A	G	0.5006	Hemoglobin concentration
HGB-DBP	15	58723426	0.088821	0.014466	1.07999e-09	13538	met-c-855	rs1077835	G	A	0.249772	Omega-3 fatty acids
HGB-DBP	11	74039147	0.0115454	0.00189416	1.09386e-09	350474	ukb-d-30020_irnt	rs10898979	T	C	0.509753	Haemoglobin concentration
HGB-DBP	1	230304051	-0.0240268	0.00401722	1.09999e-09	NA	met-d-M_HDL_PL_pct	rs11122454	T	C	0.612253	Phospholipids to total lipids ratio in medium HDL
HGB-DBP	12	24152726	0.012298	0.00202581	1.27497e-09	350474	ukb-d-30020_irnt	rs10842255	T	A	0.354084	Haemoglobin concentration
HGB-DBP	1	230304051	-0.0114843	0.00189599	1.40001e-09	454613	ukb-b-16407	rs11122454	T	C	0.612571	Trunk fat percentage
HGB-DBP	1	10271688	0.0163278	0.00270058	1.48618e-09	331292	ukb-a-273	rs11121529	G	C	0.113784	Impedance of arm (left)
HGB-DBP	1	230304051	0.0125855	0.00208349	1.53547e-09	496946	ebi-a-GCST90000618	rs11122454	T	C	0.613093	Serum 25-Hydroxyvitamin D levels
HGB-DBP	16	79200478	-0.0118629	0.0019648	1.5648e-09	350475	ukb-d-30030_irnt	rs11150141	G	A	0.443703	Haematocrit percentage
HGB-DBP	15	58723426	-0.0594398	0.00984259	1.60096e-09	11103	ebi-a-GCST008592	rs1077835	G	A	NA	High density lipoprotein cholesterol levels
HGB-DBP	15	58723426	0.071497	0.011705	1.78e-09	21550	met-c-882	rs1077835	G	A	0.245351	Free cholesterol in large LDL
HGB-DBP	15	58723426	0.0208	0.0035	1.82398e-09	7347	met-a-636	rs1077835	G	A	0.2024	X-12644
HGB-DBP	1	230304051	-0.00936217	0.00155922	1.89998e-09	454724	ukb-b-20188	rs11122454	T	C	0.612561	Arm fat percentage (left)
HGB-DBP	6	39151425	-0.00652954	0.0010879	1.89998e-09	462933	ukb-b-14057	rs10456468	T	G	0.217299	Non-cancer illness code, self-reported: hypertension
HGB-DBP	15	58723426	-0.0262244	0.00464098	1.89998e-09	NA	met-d-TG_by_PG	rs1077835	G	A	0.219724	Ratio of triglycerides to phosphoglycerides
HGB-DBP	1	230304051	-0.025902	0.00422846	1.89998e-09	NA	met-d-VLDL_C	rs11122454	T	C	0.612253	VLDL cholesterol
HGB-DBP	2	43432962	0.4196	0.07	2.00798e-09	76511	ieu-b-4832	rs11124926	T	C	NA	Estimated glomerular filtration rate
HGB-DBP	7	44808223	-0.0114045	0.00190293	2.06035e-09	350474	ukb-d-30020_irnt	rs1050338	A	G	0.453973	Haemoglobin concentration
HGB-DBP	7	151414329	0.01641	0.0027382	2.06201e-09	315153	ukb-d-30680_irnt	rs10265221	C	T	0.28705	Calcium
HGB-DBP	2	43432962	-0.0148234	0.00247387	2.07539e-09	317756	ukb-a-359	rs11124926	T	C	0.483797	Diastolic blood pressure automated reading
HGB-DBP	1	10271688	0.0141034	0.00236066	2.30001e-09	454840	ukb-b-19921	rs11121529	G	C	0.115174	Impedance of whole body
HGB-DBP	7	151414329	0.00874553	0.0014634	2.30001e-09	209638	ukb-b-14395	rs10265221	C	T	0.28827	Medication for cholesterol, blood pressure or diabetes: Blood pressure medication
HGB-DBP	18	43747153	-0.0208715	0.00349358	2.31201e-09	172851	ebi-a-GCST004605	rs11082513	T	C	0.5467	Mean corpuscular hemoglobin concentration
HGB-DBP	15	58723426	0.0845671	0.0141568	2.32359e-09	31566	eqtl-a-ENSG00000128923	rs1077835	G	A	0.22853	ENSG00000128923
HGB-DBP	1	230304051	-0.00770797	0.0012913	2.39999e-09	454826	ukb-b-18377	rs11122454	T	C	0.612558	Leg fat percentage (left)
HGB-DBP	6	39151425	-0.014749	0.00247363	2.48645e-09	350475	ukb-d-30010_irnt	rs10456468	T	G	0.216682	Red blood cell (erythrocyte) count
HGB-DBP	1	10271688	0.021673	0.00363794	2.56383e-09	349861	ukb-d-30190_irnt	rs11121529	G	C	0.113625	Monocyte percentage
HGB-DBP	15	58723426	0.026	0.0044	2.61198e-09	7302	met-a-706	rs1077835	G	A	0.2053	1-oleoylglycerophosphoethanolamine
HGB-DBP	15	58723426	0.0244635	0.00411086	2.666e-09	17856	ebi-a-GCST008046	rs1077835	G	A	0.455523	Triglyceride levels
HGB-DBP	15	58723426	0.0281181	0.00492839	2.69998e-09	NA	met-d-S_VLDL_CE_pct	rs1077835	G	A	0.219721	Cholesteryl esters to total lipids ratio in small VLDL
HGB-DBP	8	95992473	-0.0708021	0.0119169	2.82599e-09	31599	eqtl-a-ENSG00000156162	rs10956934	A	C	0.465559	ENSG00000156162
HGB-DBP	15	58723426	0.0252	0.0042	2.85897e-09	7369	met-a-497	rs1077835	G	A	0.2063	1-linoleoylglycerophosphoethanolamine*
HGB-DBP	1	230304051	0.0241646	0.00410556	3.09999e-09	NA	met-d-XL_VLDL_FC_pct	rs11122454	T	C	0.61203	Free cholesterol to total lipids ratio in very large VLDL
HGB-DBP	19	33346430	0.029952	0.0050672	3.40377e-09	343836	ukb-d-30880_irnt	rs111590167	T	C	0.043214	Urate
HGB-DBP	1	213079400	0.0119815	0.00202828	3.48265e-09	350474	ukb-d-30020_irnt	rs10864030	A	G	0.681422	Haemoglobin concentration
HGB-DBP	1	213079400	0.012315	0.00208483	3.48755e-09	350475	ukb-d-30030_irnt	rs10864030	A	G	0.681423	Haematocrit percentage
HGB-DBP	1	230304051	-0.024001	0.00409609	3.89996e-09	NA	met-d-S_VLDL_TG_pct	rs11122454	T	C	0.612253	Triglycerides to total lipids ratio in small VLDL
HGB-DBP	1	230304051	0.0219662	0.00394452	4.09996e-09	NA	met-d-XL_HDL_FC	rs11122454	T	C	0.612253	Free cholesterol in very large HDL
HGB-DBP	7	44808223	-0.0105	0.0018	4.20001e-09	634392	ieu-b-40	rs1050338	A	G	0.4586	body mass index
HGB-DBP	1	230304051	-0.0246417	0.00419681	4.20001e-09	NA	met-d-L_VLDL_FC_pct	rs11122454	T	C	0.612251	Free cholesterol to total lipids ratio in large VLDL
HGB-DBP	1	230304051	-0.00919637	0.00156805	4.49997e-09	454789	ukb-b-12854	rs11122454	T	C	0.612559	Arm fat percentage (right)
HGB-DBP	18	43747153	-0.0139448	0.00238188	4.78773e-09	350468	ukb-d-30060_irnt	rs11082513	T	C	0.546626	Mean corpuscular haemoglobin concentration
HGB-DBP	7	44808223	0.218823	0.03649	4.89565e-09	6148	ebi-a-GCST90014304	rs1050338	A	G	0.424958	DNA methylation PhenoAge acceleration
HGB-DBP	3	194681297	-0.0208687	0.0035722	5.15905e-09	172952	ebi-a-GCST004601	rs1075871	A	G	0.5005	Red blood cell count
HGB-DBP	8	95992473	0.011616	0.00199	5.47003e-09	473282	ieu-b-33	rs10956934	A	C	0.484467	eosinophil cell count
HGB-DBP	8	95992473	-0.1014	0.0174	5.50998e-09	746146	ieu-b-39	rs10956934	A	C	0.4817	diastolic blood pressure
HGB-DBP	12	24152726	0.01414	0.0024274	5.70821e-09	312215	ukb-d-30830_irnt	rs10842255	T	A	0.35431	SHBG
HGB-DBP	7	151414329	0.001497	0.000257	5.72545e-09	315153	ukb-d-30680_raw	rs10265221	C	T	0.28705	Calcium
HGB-DBP	19	33346430	-0.0282622	0.00485241	5.73839e-09	350475	ukb-d-30030_irnt	rs111590167	T	C	0.0431303	Haematocrit percentage
HGB-DBP	7	151414329	0.00685663	0.00117746	5.77644e-09	337159	ukb-a-61	rs10265221	C	T	0.286885	Non-cancer illness code self-reported: hypertension
HGB-DBP	1	10271688	0.017303	0.002972	5.99998e-09	524916	ieu-b-32	rs11121529	G	C	0.115424	lymphocyte cell count
HGB-DBP	1	230304051	0.011615	0.002002	6.56463e-09	NA	ieu-b-4812	rs11122454	T	C	0.611059	25 hydroxyvitamin D level
HGB-DBP	15	58723426	-0.0263179	0.00492003	7.00003e-09	NA	met-d-ApoB_by_ApoA1	rs1077835	G	A	0.219721	Ratio of apolipoprotein B to apolipoprotein A1
HGB-DBP	7	151414329	-0.00708426	0.00122598	7.54553e-09	336683	ukb-a-435	rs10265221	C	T	0.286885	Vascular/heart problems diagnosed by doctor: None of the above
HGB-DBP	19	33346430	2.362	0.40888	7.61746e-09	343836	ukb-d-30880_raw	rs111590167	T	C	0.043214	Urate
HGB-DBP	1	230304051	-0.010884	0.001883	7.67998e-09	562259	ebi-a-GCST90002304	rs11122454	T	C	0.611905	Hematocrit
HGB-DBP	18	43747153	-0.0137945	0.00239153	8.0262e-09	349856	ukb-d-30140_irnt	rs11082513	T	C	0.546641	Neutrophill count
HGB-DBP	7	44808223	0.00550452	0.000955186	8.30004e-09	458079	ukb-b-16489	rs1050338	A	G	0.454724	Qualifications: College or University degree
HGB-DBP	19	33346430	-0.005585	0.00096941	8.35718e-09	344264	ukb-d-30720_raw	rs111590167	T	C	0.043215	Cystatin C
HGB-DBP	1	230304051	-0.00752373	0.0013081	8.79995e-09	454854	ukb-b-20531	rs11122454	T	C	0.612552	Leg fat percentage (right)
HGB-DBP	16	79200478	-0.007997	0.001391	9.21001e-09	562259	ebi-a-GCST90002304	rs11150141	G	A	0.448814	Hematocrit
HGB-DBP	1	230304051	0.023609	0.00419811	1e-08	NA	met-d-S_HDL_PL	rs11122454	T	C	0.612253	Phospholipids in small HDL
HGB-DBP	1	230304051	-0.0139043	0.00243179	1.08044e-08	350468	ukb-d-30060_irnt	rs11122454	T	C	0.613727	Mean corpuscular haemoglobin concentration
HGB-DBP	15	58723426	-0.0274204	0.00497893	1.09999e-08	NA	met-d-S_HDL_L	rs1077835	G	A	0.219721	Total lipids in small HDL
HGB-DBP	15	58723426	0.101	0.0177	1.15401e-08	NA	ukb-e-30630_AFR	rs1077835	G	A	0.4475	Apolipoprotein A
HGB-DBP	18	43747153	-0.0207154	0.00363257	1.17899e-08	169219	ebi-a-GCST004626	rs11082513	T	C	0.5469	Myeloid white cell count
HGB-DBP	1	10271688	0.0224422	0.00393969	1.2e-08	265737	ukb-b-15851	rs11121529	G	C	0.115018	Heel Broadband ultrasound attenuation, direct entry
HGB-DBP	1	230304051	0.0114839	0.00201891	1.28419e-08	417580	ebi-a-GCST90000617	rs11122454	T	C	0.613259	Serum 25-Hydroxyvitamin D levels
HGB-DBP	7	44808223	-0.0132268	0.00232736	1.32306e-08	349856	ukb-d-30130_irnt	rs1050338	A	G	0.453944	Monocyte count
HGB-DBP	8	95992473	-0.1721	0.0303	1.36499e-08	726961	ieu-b-38	rs10956934	A	C	0.4811	systolic blood pressure
HGB-DBP	10	13558641	0.011437	0.00201436	1.36628e-08	350474	ukb-d-30020_irnt	rs10752308	A	G	0.330545	Haemoglobin concentration
HGB-DBP	15	58723426	-0.0265187	0.00499015	1.40001e-08	NA	met-d-M_LDL_FC	rs1077835	G	A	0.219721	Free cholesterol in medium LDL
HGB-DBP	1	230304051	0.0211215	0.00372825	1.46801e-08	166066	ebi-a-GCST004603	rs11122454	T	C	0.6133	Platelet count
HGB-DBP	18	43747153	0.0204745	0.00361833	1.527e-08	170761	ebi-a-GCST004611	rs11082513	T	C	0.5469	High light scatter reticulocyte count
HGB-DBP	1	10271688	0.0147507	0.00261003	1.59159e-08	332021	ukb-a-35	rs11121529	G	C	0.113784	Comparative height size at age 10
HGB-DBP	1	10271688	-0.00852242	0.00150817	1.6e-08	462013	ukb-b-18200	rs11121529	G	C	0.115169	Blood clot, DVT, bronchitis, emphysema, asthma, rhinitis, eczema, allergy diagnosed by doctor: None of the above
HGB-DBP	7	44808223	-0.0072407	0.00128338	1.7e-08	454854	ukb-b-20531	rs1050338	A	G	0.454697	Leg fat percentage (right)
HGB-DBP	1	230304051	-0.02387	0.00423861	1.7e-08	NA	met-d-S_LDL_C	rs11122454	T	C	0.612253	Cholesterol in small LDL
HGB-DBP	12	46384024	0.0130848	0.00232082	1.72151e-08	350471	ukb-d-30090_irnt	rs10785593	T	C	0.486907	Platelet crit
HGB-DBP	1	230304051	-0.0238015	0.00424068	1.79999e-08	NA	met-d-M_LDL_PL	rs11122454	T	C	0.612253	Phospholipids in medium LDL
HGB-DBP	1	230304051	-0.021892	0.0040456	1.79999e-08	NA	met-d-XL_HDL_C_pct	rs11122454	T	C	0.612256	Cholesterol to total lipids ratio in very large HDL
HGB-DBP	10	44858681	0.0229126	0.00407499	1.88001e-08	172925	ebi-a-GCST004615	rs10900027	A	C	0.282	Hemoglobin concentration
HGB-DBP	7	44808223	-0.00868632	0.00154672	1.95646e-08	331296	ukb-a-274	rs1050338	A	G	0.453879	Leg fat percentage (right)
HGB-DBP	6	39151425	0.0133513	0.00237891	2e-08	NA	ieu-b-107	rs10456468	T	G	0.21728	apolipoprotein A-I
HGB-DBP	7	44808223	-0.0111604	0.00198756	2e-08	461460	ukb-b-19953	rs1050338	A	G	0.454656	Body mass index (BMI)
HGB-DBP	7	44808223	-0.0109525	0.00195256	2.03287e-08	331293	ukb-a-275	rs1050338	A	G	0.453879	Leg fat mass (right)
HGB-DBP	1	230304051	-0.0228566	0.00410434	2.1e-08	NA	met-d-XL_VLDL_TG_pct	rs11122454	T	C	0.61203	Triglycerides to total lipids ratio in very large VLDL
HGB-DBP	1	230304051	-0.0108796	0.00194382	2.18218e-08	350474	ukb-d-30020_irnt	rs11122454	T	C	0.613728	Haemoglobin concentration
HGB-DBP	7	44808223	-0.0108027	0.00193026	2.18867e-08	331275	ukb-a-279	rs1050338	A	G	0.453879	Leg fat mass (left)
HGB-DBP	7	44808223	0.0665859	0.0119231	2.34239e-08	31599	eqtl-a-ENSG00000166816	rs1050338	A	G	0.462958	ENSG00000166816
HGB-DBP	6	39151425	0.00632207	0.00113332	2.39999e-08	461880	ukb-b-13352	rs10456468	T	G	0.217278	Vascular/heart problems diagnosed by doctor: None of the above
HGB-DBP	12	24152726	0.0141172	0.00252994	2.40625e-08	350472	ukb-d-30050_irnt	rs10842255	T	A	0.354082	Mean corpuscular haemoglobin
HGB-DBP	6	39151425	-0.0716492	0.0128493	2.45974e-08	171875	ieu-a-798	rs10456468	T	G	0.203391	Myocardial infarction
HGB-DBP	15	58723426	-0.0239747	0.00430251	2.51403e-08	172925	ebi-a-GCST004615	rs1077835	G	A	0.2184	Hemoglobin concentration
HGB-DBP	10	13558641	-0.0212166	0.00381149	2.59902e-08	169822	ebi-a-GCST004614	rs10752308	A	G	0.3336	Granulocyte count
HGB-DBP	8	95992473	-0.013831	0.0024883	2.72559e-08	314916	ukb-d-30740_irnt	rs10956934	A	C	0.48461	Glucose
HGB-DBP	2	43432962	0.013889	0.0024992	2.7388e-08	314916	ukb-d-30740_irnt	rs11124926	T	C	0.48315	Glucose
HGB-DBP	1	10271688	0.0309192	0.0055699	2.83798e-08	170721	ebi-a-GCST004625	rs11121529	G	C	0.1154	Monocyte count
HGB-DBP	2	43432962	-0.0103156	0.00183798	2.90001e-08	426824	ebi-a-GCST006979	rs11124926	T	C	0.483348	Heel bone mineral density
HGB-DBP	10	13558641	-0.0211756	0.003821	2.99199e-08	169219	ebi-a-GCST004626	rs10752308	A	G	0.3336	Myeloid white cell count
HGB-DBP	10	13558641	-0.0210713	0.00380566	3.07999e-08	170384	ebi-a-GCST004613	rs10752308	A	G	0.3336	Sum neutrophil eosinophil counts
HGB-DBP	1	230304051	-0.011201	0.00202428	3.09999e-08	461460	ukb-b-19953	rs11122454	T	C	0.612595	Body mass index (BMI)
HGB-DBP	12	24152726	0.0067888	0.00131732	3.09999e-08	188908	ebi-a-GCST90012106	rs10842255	T	A	0.355407	Sex hormone-binding globulin levels adjusted for BMI
HGB-DBP	8	95992473	-0.55453	0.10019	3.11911e-08	344104	ukb-d-30730_raw	rs10956934	A	C	0.48483	Gamma glutamyltransferase
HGB-DBP	10	44858681	0.022397	0.00405626	3.36001e-08	173039	ebi-a-GCST004604	rs10900027	A	C	0.2821	Hematocrit
HGB-DBP	10	13558641	-0.0210245	0.00380865	3.38602e-08	170143	ebi-a-GCST004620	rs10752308	A	G	0.3335	Sum basophil neutrophil counts
HGB-DBP	7	151414329	0.0149859	0.0027185	3.53924e-08	317754	ukb-a-360	rs10265221	C	T	0.286885	Systolic blood pressure automated reading
HGB-DBP	15	58723426	-0.02869	0.005205	3.54397e-08	NA	bbj-a-31	rs1077835	G	A	0.5118	Low-density-lipoprotein cholesterol
HGB-DBP	12	46384024	0.0111827	0.00203016	3.59998e-08	NA	ieu-b-111	rs10785593	T	C	0.487076	triglycerides
HGB-DBP	7	44808223	-0.010746	0.00195	3.63999e-08	517885	ieu-b-34	rs1050338	A	G	0.454161	neutrophil cell count
HGB-DBP	15	58723426	-0.21642	0.039317	3.70399e-08	344136	ukb-d-30620_raw	rs1077835	G	A	0.21967	Alanine aminotransferase
HGB-DBP	7	44808223	-0.00696845	0.00126694	3.79997e-08	454826	ukb-b-18377	rs1050338	A	G	0.454698	Leg fat percentage (left)
HGB-DBP	10	13558641	-0.0208597	0.00380256	4.11803e-08	170702	ebi-a-GCST004629	rs10752308	A	G	0.3335	Neutrophil count
HGB-DBP	6	39151425	-0.062788	0.0114505	4.17004e-08	184305	ieu-a-7	rs10456468	T	G	0.206632	Coronary heart disease
HGB-DBP	6	39151425	-0.062788	0.0114505	4.17004e-08	42457	ebi-a-GCST003116	rs10456468	T	G	0.206632	Coronary artery disease
HGB-DBP	8	95992473	-0.0049246	0.000898452	4.20001e-08	462933	ukb-b-14057	rs10956934	A	C	0.484625	Non-cancer illness code, self-reported: hypertension
HGB-DBP	19	33346430	-0.0258491	0.00472082	4.36466e-08	350474	ukb-d-30020_irnt	rs111590167	T	C	0.0431305	Haemoglobin concentration
HGB-DBP	7	44808223	-0.0197782	0.00361286	4.38995e-08	172435	ebi-a-GCST004610	rs1050338	A	G	0.4561	White blood cell count
HGB-DBP	1	230304051	0.0224537	0.00409469	4.39997e-08	NA	met-d-DHA	rs11122454	T	C	0.612278	Docosahexaenoic acid
HGB-DBP	1	230304051	-0.0134236	0.00245237	4.40981e-08	350470	ukb-d-30100_irnt	rs11122454	T	C	0.613728	Mean platelet (thrombocyte) volume
HGB-DBP	1	230304051	-0.0111555	0.00203951	4.49997e-08	454884	ukb-b-2303	rs11122454	T	C	0.612543	Body mass index (BMI)
HGB-DBP	1	230304051	0.0219846	0.00395923	4.49997e-08	NA	met-d-Sphingomyelins	rs11122454	T	C	0.612278	Sphingomyelins
HGB-DBP	7	44808223	-0.00833917	0.00152714	4.74734e-08	331278	ukb-a-278	rs1050338	A	G	0.453879	Leg fat percentage (left)
HGB-DBP	18	43747153	-0.0197443	0.00361724	4.80496e-08	170384	ebi-a-GCST004613	rs11082513	T	C	0.5468	Sum neutrophil eosinophil counts
HGB-DBP	6	39151425	-0.00601657	0.00110303	4.90004e-08	461880	ukb-b-14177	rs10456468	T	G	0.217278	Vascular/heart problems diagnosed by doctor: High blood pressure
HGB-DBP	12	121431225	-0.13331	0.0026272	0	343524	ukb-d-30710_irnt	rs1169300	A	G	0.29075	C-reactive protein
HGB-DBP	12	121431225	-0.10576	0.0024431	0	344104	ukb-d-30730_irnt	rs1169300	A	G	0.29077	Gamma glutamyltransferase
HGB-DBP	16	67812039	0.713529	0.0169116	3.27340999999998e-310	23133	eqtl-a-ENSG00000167264	rs112894876	C	G	0.125816	ENSG00000167264
HGB-DBP	11	8875509	-0.488388	0.0127208	3.27340999999998e-310	25573	eqtl-a-ENSG00000166452	rs113717499	T	C	0.272422	ENSG00000166452
HGB-DBP	1	3691528	1.05658	0.0110428	3.27340999999998e-310	22395	eqtl-a-ENSG00000235169	rs1175550	G	A	0.228347	ENSG00000235169
HGB-DBP	1	3691528	-0.518061	0.0134915	3.27340999999998e-310	25261	eqtl-a-ENSG00000116198	rs1175550	G	A	0.228347	ENSG00000116198
HGB-DBP	2	73783910	0.544952	0.0135295	3.27340999999998e-310	30955	eqtl-a-ENSG00000116127	rs11686019	A	G	0.223538	ENSG00000116127
HGB-DBP	1	66159001	-0.11257	0.0030149	1.58489e-304	343524	ukb-d-30710_irnt	rs11208719	G	A	0.19565	C-reactive protein
HGB-DBP	3	121725703	-0.419362	0.011583	5.08159e-287	31470	eqtl-a-ENSG00000173226	rs11924058	G	A	0.591698	ENSG00000173226
HGB-DBP	12	121431225	-0.130209	0.003861	2.69153e-249	204402	ieu-b-35	rs1169300	A	G	0.30118	C-Reactive protein level
HGB-DBP	11	8875509	-0.414814	0.0129045	1.03753e-226	26278	eqtl-a-ENSG00000175348	rs113717499	T	C	0.272422	ENSG00000175348
HGB-DBP	16	67812039	-0.547767	0.017344	6.35331e-219	28208	eqtl-a-ENSG00000141096	rs112894876	C	G	0.125816	ENSG00000141096
HGB-DBP	12	121431225	0.365004	0.0125946	1.14288e-184	26569	eqtl-a-ENSG00000157895	rs1169300	A	G	0.301947	ENSG00000157895
HGB-DBP	11	8875509	0.371394	0.0129979	1.4388e-179	5500	eqtl-a-ENSG00000254860	rs113717499	T	C	0.272422	ENSG00000254860
HGB-DBP	12	121431225	0.359122	0.0126066	1.70608e-178	31684	eqtl-a-ENSG00000135114	rs1169300	A	G	0.301947	ENSG00000135114
HGB-DBP	12	121431225	-0.31403	0.011642	4.46684e-160	343524	ukb-d-30710_raw	rs1169300	A	G	0.29075	C-reactive protein
HGB-DBP	6	26082717	0.191408	0.00737507	2.30144e-148	350472	ukb-d-30050_irnt	rs11758205	G	A	0.0264268	Mean corpuscular haemoglobin
HGB-DBP	16	230578	0.498143	0.0200521	3.12608e-136	26034	eqtl-a-ENSG00000086506	rs11863726	G	A	0.0930699	ENSG00000086506
HGB-DBP	16	67812039	0.41335	0.0176058	6.87068e-122	28208	eqtl-a-ENSG00000213398	rs112894876	C	G	0.125816	ENSG00000213398
HGB-DBP	6	26082717	-0.153764	0.00664999	2.79898e-118	408112	ebi-a-GCST90002404	rs11758205	G	A	0.026253	Red cell distribution width
HGB-DBP	16	230578	-0.31001	0.013517	2.4322e-116	11974	ebi-a-GCST90002321	rs11863726	G	A	0.473995	Mean corpuscular hemoglobin
HGB-DBP	2	73783910	0.321474	0.0140273	3.10456e-116	9605	eqtl-a-ENSG00000163016	rs11686019	A	G	0.223538	ENSG00000163016
HGB-DBP	3	121725703	0.272054	0.0118904	7.2778e-116	31684	eqtl-a-ENSG00000180353	rs11924058	G	A	0.591698	ENSG00000180353
HGB-DBP	6	26082717	0.164706	0.00739432	7.76247e-110	350473	ukb-d-30040_irnt	rs11758205	G	A	0.0264267	Mean corpuscular volume
HGB-DBP	12	121431225	0.056901	0.0025659	6.98232e-109	344292	ukb-d-30610_irnt	rs1169300	A	G	0.29076	Alkaline phosphatase
HGB-DBP	16	230578	0.444178	0.0201418	9.01571e-108	25820	eqtl-a-ENSG00000206177	rs11863726	G	A	0.0930699	ENSG00000206177
HGB-DBP	11	8875509	-0.27904	0.0131606	8.99705e-100	21004	eqtl-a-ENSG00000166436	rs113717499	T	C	0.272422	ENSG00000166436
HGB-DBP	16	67812039	0.370078	0.0176739	2.35396e-97	23133	eqtl-a-ENSG00000167261	rs112894876	C	G	0.125816	ENSG00000167261
HGB-DBP	12	121431225	-2.2916	0.11036	1.03205e-95	344104	ukb-d-30730_raw	rs1169300	A	G	0.29077	Gamma glutamyltransferase
HGB-DBP	6	26082717	0.228508	0.0110433	4.08037e-95	172332	ebi-a-GCST004630	rs11758205	G	A	0.0264	Mean corpuscular hemoglobin
HGB-DBP	1	3691528	-0.287734	0.0139703	2.96825e-94	25981	eqtl-a-ENSG00000198912	rs1175550	G	A	0.228347	ENSG00000198912
HGB-DBP	16	230578	0.412459	0.0201895	9.1622e-93	23267	eqtl-a-ENSG00000130656	rs11863726	G	A	0.0930699	ENSG00000130656
HGB-DBP	1	66159001	0.277876	0.0138946	5.64157e-89	26494	eqtl-a-ENSG00000213625	rs11208719	G	A	0.232468	ENSG00000213625
HGB-DBP	8	23377161	-0.34982	0.0178949	4.22377e-85	30765	eqtl-a-ENSG00000167034	rs11784090	T	C	0.122778	ENSG00000167034
HGB-DBP	1	3691528	0.0492588	0.00255514	8.19974e-83	408112	ebi-a-GCST90002386	rs1175550	G	A	0.231511	High light scatter reticulocyte percentage of red cells
HGB-DBP	12	121431225	1.315	0.068736	1.5188e-81	344292	ukb-d-30610_raw	rs1169300	A	G	0.29076	Alkaline phosphatase
HGB-DBP	6	26082717	-0.136101	0.00740985	2.59418e-75	350473	ukb-d-30070_irnt	rs11758205	G	A	0.0264267	Red blood cell (erythrocyte) distribution width
HGB-DBP	12	121431225	-0.07486	0.00408	3.47296e-75	NA	bbj-a-23	rs1169300	A	G	0.5407	Gamma glutamyl transferase
HGB-DBP	16	67812039	0.0585723	0.00320113	8.69961e-75	NA	ieu-b-109	rs112894876	C	G	0.09618	HDL cholesterol
HGB-DBP	16	230578	-0.368724	0.0202493	4.3471e-74	26532	eqtl-a-ENSG00000167930	rs11863726	G	A	0.0930699	ENSG00000167930
HGB-DBP	6	26082717	0.200002	0.0110077	9.04899e-74	172433	ebi-a-GCST004602	rs11758205	G	A	0.0264	Mean corpuscular volume
HGB-DBP	16	67812039	0.31383	0.0177508	6.02282e-70	28208	eqtl-a-ENSG00000072736	rs112894876	C	G	0.125816	ENSG00000072736
HGB-DBP	2	73783910	-0.039466	0.0022745	2.05305e-67	344104	ukb-d-30700_irnt	rs11686019	A	G	0.23858	Creatinine
HGB-DBP	14	74223967	0.12117	0.00703687	1.9002e-66	408112	ebi-a-GCST90002386	rs114609788	A	C	0.023935	High light scatter reticulocyte percentage of red cells
HGB-DBP	16	67812039	0.0562331	0.00331522	1.59993e-64	NA	ieu-b-107	rs112894876	C	G	0.096099	apolipoprotein A-I
HGB-DBP	7	129663496	-0.208237	0.0123803	1.74141e-63	25073	eqtl-a-ENSG00000128607	rs11556924	T	C	0.346937	ENSG00000128607
HGB-DBP	1	66159001	-0.040415	0.002408	3.50994e-63	519286	ieu-b-34	rs11208719	G	A	0.197211	neutrophil cell count
HGB-DBP	1	66159001	-0.040315	0.002409	8.41977e-63	508419	ieu-b-30	rs11208719	G	A	0.198041	white blood cell count
HGB-DBP	12	121431225	0.0352247	0.00210779	1.10002e-62	431167	ebi-a-GCST90002412	rs1169300	A	G	0.29358	Low density lipoprotein cholesterol levels
HGB-DBP	1	3691528	0.0478554	0.00287442	3.26889e-62	344729	ukb-d-30300_irnt	rs1175550	G	A	0.230932	High light scatter reticulocyte count
HGB-DBP	7	15059272	0.041242	0.0024924	1.77582e-61	314916	ukb-d-30740_irnt	rs11514706	C	A	0.52439	Glucose
HGB-DBP	3	121725703	0.198066	0.0119936	2.88071e-61	31684	eqtl-a-ENSG00000173230	rs11924058	G	A	0.591698	ENSG00000173230
HGB-DBP	1	3691528	-0.041874	0.00254778	1.10002e-60	408112	ebi-a-GCST90002404	rs1175550	G	A	0.231552	Red cell distribution width
HGB-DBP	16	67812039	-0.290857	0.0177785	3.69148e-60	28208	eqtl-a-ENSG00000039523	rs112894876	C	G	0.125816	ENSG00000039523
HGB-DBP	12	121431225	-0.0985	0.0061	5.59114e-58	61308	ieu-b-4764	rs1169300	A	G	NA	C-reactive protein
HGB-DBP	16	67812039	0.282617	0.017788	7.67361e-57	27994	eqtl-a-ENSG00000132600	rs112894876	C	G	0.125816	ENSG00000132600
HGB-DBP	16	230578	-0.3337	0.02104	1.15505e-56	NA	ukb-e-30050_AFR	rs11863726	G	A	0.4924	Mean corpuscular haemoglobin
HGB-DBP	16	67812039	0.023537	0.0014928	5.46009e-56	315133	ukb-d-30760_raw	rs112894876	C	G	0.095334	HDL cholesterol
HGB-DBP	16	67812039	0.060873	0.0038792	1.79143e-55	315133	ukb-d-30760_irnt	rs112894876	C	G	0.095334	HDL cholesterol
HGB-DBP	1	3691528	0.0445983	0.00285871	7.5024e-55	344729	ukb-d-30250_irnt	rs1175550	G	A	0.230932	Reticulocyte count
HGB-DBP	1	3691528	0.0449307	0.00289572	2.81061e-54	344729	ukb-d-30290_irnt	rs1175550	G	A	0.230932	High light scatter reticulocyte percentage
HGB-DBP	16	67812039	-0.272328	0.0177993	7.6454e-53	28208	eqtl-a-ENSG00000102977	rs112894876	C	G	0.125816	ENSG00000102977
HGB-DBP	1	3691528	-0.042249	0.0027694	1.56675e-52	344182	ukb-d-30750_irnt	rs1175550	G	A	0.23081	Glycated haemoglobin
HGB-DBP	16	67812039	0.016003	0.0010703	1.58416e-50	313387	ukb-d-30630_raw	rs112894876	C	G	0.095262	Apoliprotein A
HGB-DBP	7	15059272	-0.0448309	0.00305321	3.19963e-50	178782	ebi-a-GCST90012103	rs11514706	C	A	0.523957	Bioavailable testosterone levels
HGB-DBP	16	230578	-0.3354	0.02254	4.68382e-50	NA	ukb-e-30040_AFR	rs11863726	G	A	0.4924	Mean corpuscular volume
HGB-DBP	1	3691528	0.0629994	0.00424985	1.02589e-49	170761	ebi-a-GCST004611	rs1175550	G	A	0.2319	High light scatter reticulocyte count
HGB-DBP	16	67812039	0.057914	0.0039464	9.64717e-49	313387	ukb-d-30630_irnt	rs112894876	C	G	0.095262	Apoliprotein A
HGB-DBP	1	3691528	0.0411335	0.00289587	8.89201e-46	344728	ukb-d-30240_irnt	rs1175550	G	A	0.230931	Reticulocyte percentage
HGB-DBP	1	3691528	0.0403948	0.00285064	1.43814e-45	350468	ukb-d-30060_irnt	rs1175550	G	A	0.230895	Mean corpuscular haemoglobin concentration
HGB-DBP	7	15059272	0.0244	0.0016	8.05935e-45	200622	ebi-a-GCST90002232	rs11514706	C	A	0.475	Fasting glucose
HGB-DBP	6	2050791	-0.025952	0.001849	1.07994e-44	562259	ebi-a-GCST90002304	rs115986297	G	A	0.544425	Hematocrit
HGB-DBP	6	26082717	-0.154769	0.01106	1.7049e-44	171529	ebi-a-GCST004621	rs11758205	G	A	0.0264	Sum basophil neutrophil counts
HGB-DBP	1	3691528	-0.0400153	0.00288452	9.56093e-44	344729	ukb-d-30270_irnt	rs1175550	G	A	0.230932	Mean sphered cell volume
HGB-DBP	1	3691528	0.0568666	0.00410747	1.36994e-43	172851	ebi-a-GCST004605	rs1175550	G	A	0.2321	Mean corpuscular hemoglobin concentration
HGB-DBP	1	3691528	0.0586573	0.00425008	2.49804e-43	170763	ebi-a-GCST004612	rs1175550	G	A	0.2319	High light scatter reticulocyte percentage of red cells
HGB-DBP	8	23377161	0.247697	0.0180153	5.14991e-43	31684	eqtl-a-ENSG00000147454	rs11784090	T	C	0.122778	ENSG00000147454
HGB-DBP	1	3691528	-0.0391902	0.00285773	8.61986e-43	350473	ukb-d-30070_irnt	rs1175550	G	A	0.230896	Red blood cell (erythrocyte) distribution width
HGB-DBP	1	3691528	0.0580353	0.00425597	2.43893e-42	170641	ebi-a-GCST004622	rs1175550	G	A	0.2319	Reticulocyte count
HGB-DBP	1	66159001	-0.17955	0.013348	3.10742e-41	343524	ukb-d-30710_raw	rs11208719	G	A	0.19565	C-reactive protein
HGB-DBP	6	26082717	0.0791547	0.0059097	6.70656e-41	350474	ukb-d-30020_irnt	rs11758205	G	A	0.0264266	Haemoglobin concentration
HGB-DBP	2	73783910	-0.58406	0.044013	3.52533e-40	344104	ukb-d-30700_raw	rs11686019	A	G	0.23858	Creatinine
HGB-DBP	6	26082717	0.077215	0.00582	3.95003e-40	562259	ebi-a-GCST90002304	rs11758205	G	A	0.02565	Hematocrit
HGB-DBP	12	121431225	0.031686	0.0024021	1.01321e-39	344264	ukb-d-30720_irnt	rs1169300	A	G	0.29077	Cystatin C
HGB-DBP	7	15059272	-0.0427514	0.00326519	3.59998e-39	NA	ieu-b-4868	rs11514706	C	A	0.523129	Bioavailable Testosterone
HGB-DBP	14	74223967	0.103552	0.00795962	1.10053e-38	344729	ukb-d-30290_irnt	rs114609788	A	C	0.0236843	High light scatter reticulocyte percentage
HGB-DBP	14	74223967	0.10151	0.00781774	1.52651e-38	350472	ukb-d-30050_irnt	rs114609788	A	C	0.0236983	Mean corpuscular haemoglobin
HGB-DBP	1	66159001	-0.03871	0.00300355	5.3592e-38	349856	ukb-d-30140_irnt	rs11208719	G	A	0.19584	Neutrophill count
HGB-DBP	7	15059272	0.038792	0.0030306	1.66955e-37	314916	ukb-d-30740_raw	rs11514706	C	A	0.52439	Glucose
HGB-DBP	14	74223967	0.101496	0.00795966	3.12392e-37	344728	ukb-d-30240_irnt	rs114609788	A	C	0.0236844	Reticulocyte percentage
HGB-DBP	1	66159001	0.177316	0.0140109	1.04448e-36	28588	eqtl-a-ENSG00000116678	rs11208719	G	A	0.232468	ENSG00000116678
HGB-DBP	12	121431225	-0.115456	0.00916285	2.09942e-36	15912	ebi-a-GCST008055	rs1169300	A	G	0.292917	C-reactive protein levels
HGB-DBP	16	230578	-0.253484	0.0203744	1.5574e-35	26532	eqtl-a-ENSG00000242612	rs11863726	G	A	0.0930699	ENSG00000242612
HGB-DBP	3	121725703	0.149291	0.0120435	2.74031e-35	31684	eqtl-a-ENSG00000114013	rs11924058	G	A	0.591698	ENSG00000114013
HGB-DBP	12	121431225	0.056037	0.00453363	4.30031e-35	NA	met-d-Tyr	rs1169300	A	G	0.29368	Tyrosine
HGB-DBP	14	74223967	0.0974795	0.00790168	5.85464e-35	344729	ukb-d-30300_irnt	rs114609788	A	C	0.0236843	High light scatter reticulocyte count
HGB-DBP	1	3691528	0.0518756	0.00425368	3.287e-34	170690	ebi-a-GCST004619	rs1175550	G	A	0.2319	Reticulocyte fraction of red cells
HGB-DBP	1	66159001	-0.0360888	0.00300812	3.73422e-33	350470	ukb-d-30000_irnt	rs11208719	G	A	0.195829	White blood cell (leukocyte) count
HGB-DBP	16	230578	-0.244047	0.0203826	4.89779e-33	26532	eqtl-a-ENSG00000129925	rs11863726	G	A	0.0930699	ENSG00000129925
HGB-DBP	11	8875509	0.025072	0.002118	2.64972e-32	562259	ebi-a-GCST90002304	rs113717499	T	C	0.251474	Hematocrit
HGB-DBP	8	23377161	0.212327	0.0180472	5.91289e-32	14263	eqtl-a-ENSG00000134013	rs11784090	T	C	0.122778	ENSG00000134013
HGB-DBP	14	74223967	0.092315	0.00785827	7.37734e-32	344729	ukb-d-30250_irnt	rs114609788	A	C	0.0236843	Reticulocyte count
HGB-DBP	9	114900500	0.171652	0.0147385	2.39387e-31	27218	eqtl-a-ENSG00000106868	rs112182189	G	T	0.202547	ENSG00000106868
HGB-DBP	7	15059272	-0.034537	0.00304561	2.90001e-31	194453	ebi-a-GCST90012113	rs11514706	C	A	0.523861	Total testosterone levels
HGB-DBP	7	15059272	0.026706	0.0023052	4.97508e-31	344182	ukb-d-30750_irnt	rs11514706	C	A	0.52409	Glycated haemoglobin
HGB-DBP	6	26082717	-0.137693	0.0124388	2.09991e-30	116666	ebi-a-GCST006804	rs11758205	G	A	0.026073	Red cell distribution width
HGB-DBP	14	74223967	0.0894782	0.00783682	3.45462e-30	350473	ukb-d-30040_irnt	rs114609788	A	C	0.0236968	Mean corpuscular volume
HGB-DBP	1	3691528	0.0327445	0.00289303	1.07647e-29	344728	ukb-d-30280_irnt	rs1175550	G	A	0.230931	Immature reticulocyte fraction
HGB-DBP	7	15059272	-0.022976	0.00200387	1.10002e-29	382988	ebi-a-GCST90012104	rs11514706	C	A	0.524402	Bioavailable testosterone levels
HGB-DBP	6	26082717	0.12265	0.0110919	2.01419e-28	172925	ebi-a-GCST004615	rs11758205	G	A	0.0264	Hemoglobin concentration
HGB-DBP	1	3691528	0.0251983	0.00227887	2.04174e-28	350474	ukb-d-30020_irnt	rs1175550	G	A	0.230895	Haemoglobin concentration
HGB-DBP	6	26082717	0.0813112	0.00739404	3.99853e-28	350468	ukb-d-30060_irnt	rs11758205	G	A	0.0264256	Mean corpuscular haemoglobin concentration
HGB-DBP	2	12953264	-0.139652	0.0128226	1.2697e-27	25554	eqtl-a-ENSG00000071575	rs11685678	A	G	0.309345	ENSG00000071575
HGB-DBP	14	74223967	-0.0760572	0.0070044	1.80011e-27	408112	ebi-a-GCST90002404	rs114609788	A	C	0.023929	Red cell distribution width
HGB-DBP	7	15059272	-0.0337182	0.00310804	1.99986e-27	NA	ieu-b-4865	rs11514706	C	A	0.523015	Total Testosterone
HGB-DBP	2	160914549	0.4347	0.0401	2.5038e-27	7979	ebi-a-GCST010004	rs11901391	C	T	NA	Membranous nephropathy
HGB-DBP	1	3691528	0.0455377	0.00421123	2.97372e-27	170548	ebi-a-GCST004628	rs1175550	G	A	0.2319	Immature fraction of reticulocytes
HGB-DBP	6	2050791	-0.021157	0.0019564	2.97715e-27	350475	ukb-d-30030_irnt	rs115986297	G	A	0.543426	Haematocrit percentage
HGB-DBP	12	121431225	0.0046129	0.00042907	5.92107e-27	344264	ukb-d-30720_raw	rs1169300	A	G	0.29077	Cystatin C
HGB-DBP	6	26082717	0.116013	0.0108336	9.26616e-27	172851	ebi-a-GCST004605	rs11758205	G	A	0.0264	Mean corpuscular hemoglobin concentration
HGB-DBP	16	67812039	0.191326	0.0178739	9.74765e-27	28208	eqtl-a-ENSG00000141098	rs112894876	C	G	0.125816	ENSG00000141098
HGB-DBP	6	2050791	-0.0203703	0.00190335	1.00184e-26	350474	ukb-d-30020_irnt	rs115986297	G	A	0.543427	Haemoglobin concentration
HGB-DBP	6	2050791	-0.0218986	0.00205045	1.27644e-26	350475	ukb-d-30010_irnt	rs115986297	G	A	0.543426	Red blood cell (erythrocyte) count
HGB-DBP	16	230578	-0.2128	0.01994	1.44611e-26	NA	ukb-e-30060_AFR	rs11863726	G	A	0.4924	Mean corpuscular haemoglobin concentration
HGB-DBP	16	67812039	0.033418	0.003135	1.67996e-26	562259	ebi-a-GCST90002304	rs112894876	C	G	0.100381	Hematocrit
HGB-DBP	3	121725703	-0.126901	0.0120617	6.91353e-26	31684	eqtl-a-ENSG00000121552	rs11924058	G	A	0.591698	ENSG00000121552
HGB-DBP	11	8875509	0.0226209	0.00218823	4.80397e-25	350474	ukb-d-30020_irnt	rs113717499	T	C	0.247746	Haemoglobin concentration
HGB-DBP	7	15059272	0.15812	0.01538	8.66164e-25	344182	ukb-d-30750_raw	rs11514706	C	A	0.52409	Glycated haemoglobin
HGB-DBP	3	121725703	-0.122599	0.0120648	2.94239e-24	5502	eqtl-a-ENSG00000243544	rs11924058	G	A	0.591698	ENSG00000243544
HGB-DBP	8	23377161	0.0349819	0.00345436	4.23058e-24	350472	ukb-d-30050_irnt	rs11784090	T	C	0.135407	Mean corpuscular haemoglobin
HGB-DBP	1	66159001	-0.0457988	0.00452848	4.81172e-24	170384	ebi-a-GCST004613	rs11208719	G	A	0.1975	Sum neutrophil eosinophil counts
HGB-DBP	12	121431225	0.0231665	0.00229272	5.30029e-24	NA	ieu-b-110	rs1169300	A	G	0.294002	LDL cholesterol
HGB-DBP	1	66159001	-0.0457031	0.00452519	5.53988e-24	170702	ebi-a-GCST004629	rs11208719	G	A	0.1974	Neutrophil count
HGB-DBP	1	66159001	-0.0456545	0.00453251	7.29625e-24	170143	ebi-a-GCST004620	rs11208719	G	A	0.1975	Sum basophil neutrophil counts
HGB-DBP	16	67812039	0.1587	0.0158	8.05008e-24	21758	ebi-a-GCST90012023	rs112894876	C	G	0.1207	Stem cell factor levels
HGB-DBP	1	66159001	-0.0455425	0.00453535	9.9954e-24	169822	ebi-a-GCST004614	rs11208719	G	A	0.1975	Granulocyte count
HGB-DBP	11	8875509	0.0236042	0.00235737	1.3471e-23	350475	ukb-d-30010_irnt	rs113717499	T	C	0.247747	Red blood cell (erythrocyte) count
HGB-DBP	7	129663496	-0.0548	0.0055	1.36804e-23	296525	ebi-a-GCST005194	rs11556924	T	C	0.3624	Coronary artery disease
HGB-DBP	7	129663496	-0.181	0.0181	1.83105e-23	724299	ieu-b-39	rs11556924	T	C	0.3827	diastolic blood pressure
HGB-DBP	6	26082717	-0.071231	0.0071703	2.97783e-23	344182	ukb-d-30750_irnt	rs11758205	G	A	0.026514	Glycated haemoglobin
HGB-DBP	6	26082717	-0.445035	0.0449989	4.60045e-23	26702	eqtl-a-ENSG00000158373	rs11758205	G	A	0.0176862	ENSG00000158373
HGB-DBP	2	73783910	-0.025164	0.0025564	7.35699e-23	344264	ukb-d-30720_irnt	rs11686019	A	G	0.23857	Cystatin C
HGB-DBP	12	121431225	0.019847	0.002018	8.51922e-23	562259	ebi-a-GCST90002304	rs1169300	A	G	0.295286	Hematocrit
HGB-DBP	1	66159001	-0.0446837	0.00454781	8.75992e-23	169219	ebi-a-GCST004626	rs11208719	G	A	0.1974	Myeloid white cell count
HGB-DBP	11	8875509	0.0220709	0.00224927	1.00161e-22	350475	ukb-d-30030_irnt	rs113717499	T	C	0.247747	Haematocrit percentage
HGB-DBP	2	73783910	0.139616	0.0142375	1.05877e-22	8253	eqtl-a-ENSG00000204872	rs11686019	A	G	0.223538	ENSG00000204872
HGB-DBP	12	121431225	0.028503	0.0029211	1.72227e-22	344278	ukb-d-30690_raw	rs1169300	A	G	0.29073	Cholesterol
HGB-DBP	2	12953264	0.019692	0.002025	2.59e-22	517824	ieu-b-31	rs11685678	A	G	0.310626	monocyte cell count
HGB-DBP	2	160914549	-0.148016	0.0152586	2.99709e-22	31684	eqtl-a-ENSG00000123636	rs11901391	C	T	0.185576	ENSG00000123636
HGB-DBP	12	121431225	-0.0241121	0.00250599	6.51028e-22	350471	ukb-d-30090_irnt	rs1169300	A	G	0.290953	Platelet crit
HGB-DBP	1	3691528	-0.17719	0.01848	9.04066e-22	344182	ukb-d-30750_raw	rs1175550	G	A	0.23081	Glycated haemoglobin
HGB-DBP	16	67812039	0.0732	0.0077	1.63983e-21	75978	ieu-b-4844	rs112894876	C	G	NA	HDL cholesterol
HGB-DBP	16	230578	-0.0345025	0.00362646	1.80011e-21	408112	ebi-a-GCST90002386	rs11863726	G	A	0.098904	High light scatter reticulocyte percentage of red cells
HGB-DBP	12	121431225	0.024321	0.0025566	1.86509e-21	344278	ukb-d-30690_irnt	rs1169300	A	G	0.29073	Cholesterol
HGB-DBP	1	3691528	-0.0396225	0.00419719	3.71878e-21	171529	ebi-a-GCST004621	rs1175550	G	A	0.232	Sum basophil neutrophil counts
HGB-DBP	8	23377161	0.0325206	0.00346258	5.9197e-21	350473	ukb-d-30040_irnt	rs11784090	T	C	0.135406	Mean corpuscular volume
HGB-DBP	12	121431225	-0.1007	0.0109	1.96291e-20	NA	ieu-b-4763	rs1169300	A	G	NA	C-reactive protein
HGB-DBP	14	36099366	-0.030297	0.003273	2.25996e-20	562259	ebi-a-GCST90002304	rs113670117	T	C	0.087989	Hematocrit
HGB-DBP	1	66159001	-0.0418696	0.00452789	2.30781e-20	172435	ebi-a-GCST004610	rs11208719	G	A	0.1975	White blood cell count
HGB-DBP	16	230578	-0.0370813	0.00401708	2.69836e-20	350468	ukb-d-30060_irnt	rs11863726	G	A	0.098823	Mean corpuscular haemoglobin concentration
HGB-DBP	6	26082717	0.0690445	0.00748195	2.76822e-20	344729	ukb-d-30270_irnt	rs11758205	G	A	0.0264287	Mean sphered cell volume
HGB-DBP	7	129663496	0.017621	0.001913	3.41036e-20	557347	ieu-b-30	rs11556924	T	C	0.384493	white blood cell count
HGB-DBP	16	67812039	-0.163811	0.0178933	5.43626e-20	28208	eqtl-a-ENSG00000102981	rs112894876	C	G	0.125816	ENSG00000102981
HGB-DBP	12	121431225	0.0208757	0.002285	6.4998e-20	NA	ieu-b-108	rs1169300	A	G	0.293984	apolipoprotein B
HGB-DBP	12	121431225	0.0190446	0.00208732	7.28115e-20	350474	ukb-d-30020_irnt	rs1169300	A	G	0.290954	Haemoglobin concentration
HGB-DBP	12	121431225	0.0358	0.004	7.30971e-20	172975	ieu-a-300	rs1169300	A	G	0.3074	LDL cholesterol
HGB-DBP	12	121431225	0.0358	0.004	7.30971e-20	94595	ebi-a-GCST002222	rs1169300	A	G	NA	LDL cholesterol
HGB-DBP	11	8875509	0.024438	0.0026912	1.08118e-19	344292	ukb-d-30610_irnt	rs113717499	T	C	0.24785	Alkaline phosphatase
HGB-DBP	16	67812039	0.0300533	0.00331119	1.12902e-19	350475	ukb-d-30030_irnt	rs112894876	C	G	0.0955615	Haematocrit percentage
HGB-DBP	14	74223967	-0.0712159	0.00785203	1.19895e-19	350473	ukb-d-30070_irnt	rs114609788	A	C	0.0236968	Red blood cell (erythrocyte) distribution width
HGB-DBP	7	129663496	0.00881671	0.000955934	1.80011e-19	370125	ebi-a-GCST90012111	rs11556924	T	C	0.389246	Sex hormone-binding globulin levels
HGB-DBP	1	66159001	0.0268815	0.00298681	2.26673e-19	350472	ukb-d-30050_irnt	rs11208719	G	A	0.195831	Mean corpuscular haemoglobin
HGB-DBP	16	67812039	0.0312181	0.00347036	2.35993e-19	350475	ukb-d-30010_irnt	rs112894876	C	G	0.0955615	Red blood cell (erythrocyte) count
HGB-DBP	12	121431225	0.020305	0.0022578	2.40991e-19	343621	ukb-d-30780_raw	rs1169300	A	G	0.29072	LDL direct
HGB-DBP	6	26082717	0.054557	0.00607532	2.71769e-19	350475	ukb-d-30030_irnt	rs11758205	G	A	0.0264265	Haematocrit percentage
HGB-DBP	16	230578	-0.183175	0.0204277	3.04159e-19	5079	eqtl-a-ENSG00000268836	rs11863726	G	A	0.0930699	ENSG00000268836
HGB-DBP	1	3691528	0.0219802	0.00245515	3.48578e-19	350475	ukb-d-30010_irnt	rs1175550	G	A	0.230894	Red blood cell (erythrocyte) count
HGB-DBP	12	121431225	-0.04616	0.005159	3.59005e-19	NA	bbj-a-14	rs1169300	A	G	0.5407	C-reactive protein
HGB-DBP	6	2050791	-0.0317345	0.00357084	6.27047e-19	172952	ebi-a-GCST004601	rs115986297	G	A	0.5428	Red blood cell count
HGB-DBP	12	121431225	-0.1247	0.01405	7.08272e-19	NA	ukb-e-30730_CSA	rs1169300	A	G	0.5986	Gamma glutamyltransferase
HGB-DBP	7	15059272	0.0639	0.0072	8.99705e-19	62892	ebi-a-GCST006867	rs11514706	C	A	0.521083	Type 2 diabetes
HGB-DBP	8	23377161	0.0456838	0.00516658	9.38858e-19	172332	ebi-a-GCST004630	rs11784090	T	C	0.1359	Mean corpuscular hemoglobin
HGB-DBP	16	67812039	0.0284824	0.0032214	9.47545e-19	350474	ukb-d-30020_irnt	rs112894876	C	G	0.0955618	Haemoglobin concentration
HGB-DBP	14	74223967	0.104316	0.011799	9.47545e-19	170690	ebi-a-GCST004619	rs114609788	A	C	0.024	Reticulocyte fraction of red cells
HGB-DBP	6	2050791	-0.01933	0.0021906	1.10943e-18	344264	ukb-d-30720_irnt	rs115986297	G	A	0.54323	Cystatin C
HGB-DBP	16	230578	-0.179831	0.0204298	1.33906e-18	26318	eqtl-a-ENSG00000103202	rs11863726	G	A	0.0930699	ENSG00000103202
HGB-DBP	3	121725703	0.016452	0.00187	1.46016e-18	562259	ebi-a-GCST90002304	rs11924058	G	A	0.552995	Hematocrit
HGB-DBP	7	129663496	0.0207777	0.00236942	1.80884e-18	350474	ukb-d-30080_irnt	rs11556924	T	C	0.389956	Platelet count
HGB-DBP	7	129663496	0.0112773	0.00126637	3.19963e-18	188908	ebi-a-GCST90012106	rs11556924	T	C	0.389097	Sex hormone-binding globulin levels adjusted for BMI
HGB-DBP	12	121431225	0.022564	0.0025979	3.7914e-18	343621	ukb-d-30780_irnt	rs1169300	A	G	0.29072	LDL direct
HGB-DBP	1	66159001	-0.0611	0.007	3.90211e-18	61308	ieu-b-4764	rs11208719	G	A	NA	C-reactive protein
HGB-DBP	7	15059272	0.028	0.0032	4.1011e-18	58074	ieu-b-113	rs11514706	C	A	NA	Fasting glucose
HGB-DBP	7	15059272	0.028	0.0032	4.1011e-18	58074	ebi-a-GCST005186	rs11514706	C	A	0.5	Fasting blood glucose
HGB-DBP	7	129663496	0.00772855	0.000857832	4.90004e-18	368929	ebi-a-GCST90012110	rs11556924	T	C	0.389294	Sex hormone-binding globulin levels adjusted for BMI
HGB-DBP	6	2050791	-0.017687	0.0020451	5.24324e-18	343836	ukb-d-30880_irnt	rs115986297	G	A	0.54323	Urate
HGB-DBP	14	74223967	0.101847	0.0117868	5.58599e-18	170763	ebi-a-GCST004612	rs114609788	A	C	0.024	High light scatter reticulocyte percentage of red cells
HGB-DBP	7	129663496	0.01758	0.002034	5.77963e-18	472830	ieu-b-33	rs11556924	T	C	0.388609	eosinophil cell count
HGB-DBP	7	15059272	0.0357327	0.00415357	7.8001e-18	NA	met-d-Glucose	rs11514706	C	A	0.523153	Glucose
HGB-DBP	1	3691528	-0.121447	0.0141418	8.84912e-18	31469	eqtl-a-ENSG00000130764	rs1175550	G	A	0.228347	ENSG00000130764
HGB-DBP	7	15059272	-0.058249	0.0067856	9.18756e-18	312102	ukb-d-30850_raw	rs11514706	C	A	0.52447	Testosterone
HGB-DBP	12	121431225	0.021672	0.0025322	1.14736e-17	344052	ukb-d-30670_irnt	rs1169300	A	G	0.29076	Urea
HGB-DBP	6	2050791	-0.0303639	0.00354963	1.18796e-17	173039	ebi-a-GCST004604	rs115986297	G	A	0.5429	Hematocrit
HGB-DBP	14	74223967	0.100766	0.0117876	1.2471e-17	170761	ebi-a-GCST004611	rs114609788	A	C	0.024	High light scatter reticulocyte count
HGB-DBP	12	121431225	-0.0217519	0.00254908	1.42856e-17	350474	ukb-d-30080_irnt	rs1169300	A	G	0.290954	Platelet count
HGB-DBP	3	121725703	0.103034	0.0120778	1.45077e-17	31470	eqtl-a-ENSG00000163406	rs11924058	G	A	0.591698	ENSG00000163406
HGB-DBP	2	12953264	0.017251	0.002027	1.79019e-17	562259	ebi-a-GCST90002304	rs11685678	A	G	0.310677	Hematocrit
HGB-DBP	7	129663496	-0.016875	0.0019876	2.07587e-17	344104	ukb-d-30700_irnt	rs11556924	T	C	0.38989	Creatinine
HGB-DBP	12	121431225	0.0374579	0.00438298	2.29985e-17	NA	met-d-XS_VLDL_CE	rs1169300	A	G	0.293714	Cholesteryl esters in very small VLDL
HGB-DBP	16	230578	-0.1825	0.02157	2.67301e-17	NA	ukb-e-30270_AFR	rs11863726	G	A	0.4925	Mean sphered cell volume
HGB-DBP	6	2050791	-1.3956	0.16502	2.75296e-17	343836	ukb-d-30880_raw	rs115986297	G	A	0.54323	Urate
HGB-DBP	12	121431225	0.0376526	0.00440859	2.80027e-17	NA	met-d-XS_VLDL_C	rs1169300	A	G	0.293714	Cholesterol in very small VLDL
HGB-DBP	16	230578	-0.0340188	0.00403025	3.16228e-17	344729	ukb-d-30250_irnt	rs11863726	G	A	0.0987511	Reticulocyte count
HGB-DBP	14	74223967	0.0671163	0.00795204	3.182e-17	344728	ukb-d-30280_irnt	rs114609788	A	C	0.0236844	Immature reticulocyte fraction
HGB-DBP	3	121725703	-0.019659	0.0023302	3.28473e-17	344052	ukb-d-30670_irnt	rs11924058	G	A	0.54351	Urea
HGB-DBP	2	73783910	-0.003824	0.00045661	5.55009e-17	344264	ukb-d-30720_raw	rs11686019	A	G	0.23857	Cystatin C
HGB-DBP	12	121431225	0.0377263	0.00447836	5.70033e-17	NA	met-d-XS_VLDL_PL	rs1169300	A	G	0.293714	Phospholipids in very small VLDL
HGB-DBP	16	67812039	0.033178	0.003966	6.00759e-17	344292	ukb-d-30610_irnt	rs112894876	C	G	0.095427	Alkaline phosphatase
HGB-DBP	9	114900500	0.123459	0.0147726	6.42244e-17	27218	eqtl-a-ENSG00000119471	rs112182189	G	T	0.202547	ENSG00000119471
HGB-DBP	6	26082717	0.0556513	0.00668092	8.10028e-17	408112	ebi-a-GCST90002386	rs11758205	G	A	0.026208	High light scatter reticulocyte percentage of red cells
HGB-DBP	16	230578	-0.0299119	0.00361467	1.29987e-16	408112	ebi-a-GCST90002404	rs11863726	G	A	0.098949	Red cell distribution width
HGB-DBP	16	230578	-0.0337728	0.00408241	1.31341e-16	344728	ukb-d-30240_irnt	rs11863726	G	A	0.0987514	Reticulocyte percentage
HGB-DBP	12	121431225	0.0371618	0.00446449	1.39991e-16	NA	met-d-XS_VLDL_L	rs1169300	A	G	0.293714	Total lipids in very small VLDL
HGB-DBP	2	73783910	-0.117556	0.0142516	1.60251e-16	30955	eqtl-a-ENSG00000124356	rs11686019	A	G	0.223538	ENSG00000124356
HGB-DBP	14	74223967	0.0972187	0.0118057	1.7968e-16	170641	ebi-a-GCST004622	rs114609788	A	C	0.024	Reticulocyte count
HGB-DBP	12	121431225	0.0306	0.0038	1.81092e-16	187229	ieu-a-301	rs1169300	A	G	0.3074	Total cholesterol
HGB-DBP	12	121431225	0.0306	0.0038	1.81092e-16	94595	ebi-a-GCST002221	rs1169300	A	G	NA	Cholesterol, total
HGB-DBP	1	3691528	-0.0366979	0.00470922	1.9002e-16	116666	ebi-a-GCST006804	rs1175550	G	A	0.231115	Red cell distribution width
HGB-DBP	12	121431225	-0.0069958	0.000919545	1.9002e-16	368929	ebi-a-GCST90012110	rs1169300	A	G	0.292057	Sex hormone-binding globulin levels adjusted for BMI
HGB-DBP	11	8875509	-0.109606	0.0133367	2.05873e-16	31567	eqtl-a-ENSG00000130413	rs113717499	T	C	0.272422	ENSG00000130413
HGB-DBP	1	66159001	0.2565	0.0313	2.29087e-16	3301	prot-a-1724	rs11208719	G	A	0.1861	Leptin receptor
HGB-DBP	12	121431225	-0.0110699	0.0013562	2.29985e-16	180726	ebi-a-GCST90012109	rs1169300	A	G	0.291182	Sex hormone-binding globulin levels
HGB-DBP	12	121431225	0.0368291	0.004463	2.80027e-16	NA	met-d-XS_VLDL_FC	rs1169300	A	G	0.293714	Free cholesterol in very small VLDL
HGB-DBP	12	121431225	-0.00362048	0.000443032	2.99985e-16	462933	ukb-b-6235	rs1169300	A	G	0.294185	Operation code: cholecystectomy/gall bladder removal
HGB-DBP	12	121431225	0.0364916	0.00451215	3.50026e-16	NA	met-d-Citrate	rs1169300	A	G	0.293694	Citrate
HGB-DBP	7	129663496	-0.0172929	0.00212377	3.90032e-16	436424	ukb-b-7992	rs11556924	T	C	0.387991	Diastolic blood pressure, automated reading
HGB-DBP	2	12953264	0.016426	0.002019	4.31023e-16	541791	ieu-b-30	rs11685678	A	G	0.31066	white blood cell count
HGB-DBP	12	121431225	0.00605299	0.000744903	4.40048e-16	462933	ukb-b-10912	rs1169300	A	G	0.294185	Non-cancer illness code, self-reported: high cholesterol
HGB-DBP	3	121725703	-0.026513	0.0032665	4.79733e-16	344052	ukb-d-30670_raw	rs11924058	G	A	0.54351	Urea
HGB-DBP	12	121431225	0.02876	0.0035495	5.40132e-16	344052	ukb-d-30670_raw	rs1169300	A	G	0.29076	Urea
HGB-DBP	16	230578	-0.0327738	0.00405263	6.13197e-16	344729	ukb-d-30300_irnt	rs11863726	G	A	0.0987511	High light scatter reticulocyte count
HGB-DBP	7	129663496	0.0121614	0.00145614	6.4003e-16	189473	ebi-a-GCST90012107	rs11556924	T	C	0.38905	Sex hormone-binding globulin levels
HGB-DBP	7	129663496	0.00774472	0.000958706	6.59933e-16	461880	ukb-b-13352	rs11556924	T	C	0.388443	Vascular/heart problems diagnosed by doctor: None of the above
HGB-DBP	12	121431225	-0.0103743	0.00127003	8.9002e-16	180094	ebi-a-GCST90012108	rs1169300	A	G	0.291127	Sex hormone-binding globulin levels adjusted for BMI
HGB-DBP	1	66159001	-0.0707287	0.00880222	9.33254e-16	15912	ebi-a-GCST008055	rs11208719	G	A	0.372396	C-reactive protein levels
HGB-DBP	16	230578	0.3422	0.0426	1.02329e-15	3301	prot-a-1317	rs11863726	G	A	0.09874	Hemoglobin subunit zeta
HGB-DBP	5	34492562	-0.016649	0.002076	1.10002e-15	562259	ebi-a-GCST90002304	rs11949100	A	G	0.32414	Hematocrit
HGB-DBP	1	66159001	-0.0240426	0.00300322	1.19234e-15	349861	ukb-d-30200_irnt	rs11208719	G	A	0.19584	Neutrophill percentage
HGB-DBP	12	121431225	-0.0278607	0.0034844	1.29987e-15	NA	ieu-b-4871	rs1169300	A	G	0.293785	Sex hormone binding globulin (SHBG)
HGB-DBP	2	160914549	-0.018835	0.002356	1.38007e-15	558132	ieu-b-30	rs11901391	C	T	0.188683	white blood cell count
HGB-DBP	8	23377161	0.0409535	0.00515174	1.87284e-15	172433	ebi-a-GCST004602	rs11784090	T	C	0.1359	Mean corpuscular volume
HGB-DBP	12	121431225	0.0049518	0.00062346	1.98884e-15	342590	ukb-d-30640_raw	rs1169300	A	G	0.2907	Apoliprotein B
HGB-DBP	12	121431225	0.0357135	0.00448157	1.99986e-15	NA	met-d-XS_VLDL_P	rs1169300	A	G	0.293714	Concentration of very small VLDL particles
HGB-DBP	6	26082717	0.0596378	0.00751193	2.04315e-15	344728	ukb-d-30240_irnt	rs11758205	G	A	0.0264274	Reticulocyte percentage
HGB-DBP	16	67812039	-0.0519869	0.00665539	2.29985e-15	NA	met-d-M_HDL_PL_pct	rs112894876	C	G	0.096259	Phospholipids to total lipids ratio in medium HDL
HGB-DBP	16	230578	-0.03234	0.00408246	2.35017e-15	344729	ukb-d-30290_irnt	rs11863726	G	A	0.0987511	High light scatter reticulocyte percentage
HGB-DBP	11	8875509	0.56922	0.072081	2.86682e-15	344292	ukb-d-30610_raw	rs113717499	T	C	0.24785	Alkaline phosphatase
HGB-DBP	12	121431225	-0.0424	0.0056	3.32813e-15	95454	ebi-a-GCST000759	rs1169300	A	G	NA	LDL cholesterol
HGB-DBP	7	129663496	0.0105444	0.00133865	3.40017e-15	461950	ukb-b-10787	rs11556924	T	C	0.388417	Standing height
HGB-DBP	6	26082717	-0.354666	0.0450558	3.49543e-15	25783	eqtl-a-ENSG00000197846	rs11758205	G	A	0.0176862	ENSG00000197846
HGB-DBP	14	36099366	-0.0261884	0.00333142	3.82032e-15	350474	ukb-d-30020_irnt	rs113670117	T	C	0.0880636	Haemoglobin concentration
HGB-DBP	12	121431225	0.0167952	0.00214559	4.97852e-15	350475	ukb-d-30030_irnt	rs1169300	A	G	0.290954	Haematocrit percentage
HGB-DBP	3	121725703	0.00686599	0.000882663	7.29962e-15	462013	ukb-b-17241	rs11924058	G	A	0.548069	Blood clot, DVT, bronchitis, emphysema, asthma, rhinitis, eczema, allergy diagnosed by doctor: Hayfever, allergic rhinitis or eczema
HGB-DBP	6	2050791	-0.027735	0.00356573	7.35529e-15	172925	ebi-a-GCST004615	rs115986297	G	A	0.5429	Hemoglobin concentration
HGB-DBP	16	67812039	0.138946	0.0179082	8.58816e-15	26952	eqtl-a-ENSG00000261884	rs112894876	C	G	0.125816	ENSG00000261884
HGB-DBP	1	3691528	0.0167	0.0043	8.61787e-15	50425	ieu-a-272	rs1175550	G	A	NA	Mean cell haemoglobin concentration
HGB-DBP	1	29486128	0.032464	0.004196	1.05999e-14	562259	ebi-a-GCST90002304	rs113292219	T	C	0.051614	Hematocrit
HGB-DBP	14	74223967	0.0899654	0.0116405	1.08693e-14	172332	ebi-a-GCST004630	rs114609788	A	C	0.024	Mean corpuscular hemoglobin
HGB-DBP	1	3691528	-0.109273	0.0141488	1.13449e-14	31255	eqtl-a-ENSG00000169598	rs1175550	G	A	0.228347	ENSG00000169598
HGB-DBP	8	23377161	0.0240485	0.00311839	1.20005e-14	408112	ebi-a-GCST90002386	rs11784090	T	C	0.135365	High light scatter reticulocyte percentage of red cells
HGB-DBP	12	121431225	0.020137	0.0026183	1.46622e-14	342590	ukb-d-30640_irnt	rs1169300	A	G	0.2907	Apoliprotein B
HGB-DBP	1	66159001	0.0230024	0.00299394	1.55812e-14	350473	ukb-d-30040_irnt	rs11208719	G	A	0.19583	Mean corpuscular volume
HGB-DBP	7	129663496	0.015246	0.001989	1.85012e-14	517881	ieu-b-34	rs11556924	T	C	0.385273	neutrophil cell count
HGB-DBP	7	15059272	0.03	0.0039	1.87284e-14	46186	ebi-a-GCST000568	rs11514706	C	A	0.5	Fasting blood glucose
HGB-DBP	1	66159001	0.023836	0.0031121	1.87456e-14	315268	ukb-d-30600_irnt	rs11208719	G	A	0.19568	Albumin
HGB-DBP	12	121431225	0.0768	0.0101	2.16222e-14	21758	ebi-a-GCST90012009	rs1169300	A	G	0.3058	Galectin-3 levels
HGB-DBP	7	15059272	0.0511	0.0067	2.40492e-14	433540	ebi-a-GCST010118	rs11514706	C	A	0.4912	Type 2 diabetes
HGB-DBP	7	129663496	0.023141	0.00303607	2.49977e-14	NA	ieu-b-4870	rs11556924	T	C	0.388304	Sex hormone binding globulin (SHBG)
HGB-DBP	6	26082717	0.180531	0.0236808	2.49977e-14	32858	ebi-a-GCST90016674	rs11758205	G	A	0.026741	Liver iron content
HGB-DBP	1	66159001	0.022032	0.002891	2.52522e-14	342990	ukb-d-30650_irnt	rs11208719	G	A	0.1957	Aspartate aminotransferase
HGB-DBP	1	3691528	0.0319697	0.00420583	2.93224e-14	172925	ebi-a-GCST004615	rs1175550	G	A	0.2321	Hemoglobin concentration
HGB-DBP	8	23377161	-0.0193932	0.00255573	3.19963e-14	454893	ukb-b-12039	rs11784090	T	C	0.135297	Weight
HGB-DBP	12	121431225	-0.0405	0.0055	3.26588e-14	100184	ebi-a-GCST000760	rs1169300	A	G	NA	Cholesterol, total
HGB-DBP	8	23377161	-0.0223451	0.00294634	3.40017e-14	454588	ukb-b-20044	rs11784090	T	C	0.135304	Trunk fat mass
HGB-DBP	16	67812039	0.0490285	0.00671443	3.40017e-14	NA	met-d-L_HDL_CE_pct	rs112894876	C	G	0.096259	Cholesteryl esters to total lipids ratio in large HDL
HGB-DBP	12	121431225	-0.0304799	0.00402009	3.40487e-14	164339	ebi-a-GCST004607	rs1169300	A	G	0.2928	Plateletcrit
HGB-DBP	1	66159001	0.061626	0.008131	3.48819e-14	315268	ukb-d-30600_raw	rs11208719	G	A	0.19568	Albumin
HGB-DBP	14	36099366	-0.025888	0.00342433	4.04017e-14	350475	ukb-d-30030_irnt	rs113670117	T	C	0.0880633	Haematocrit percentage
HGB-DBP	6	26082717	0.0831356	0.0110429	5.13452e-14	173039	ebi-a-GCST004604	rs11758205	G	A	0.0264	Hematocrit
HGB-DBP	8	23377161	-0.0190782	0.00253742	5.50047e-14	461632	ukb-b-11842	rs11784090	T	C	0.135282	Weight
HGB-DBP	7	129663496	-0.062727	0.008336	5.51061e-14	58825	ebi-a-GCST011365	rs11556924	T	C	0.336799	Myocardial infarction
HGB-DBP	7	129663496	0.00854776	0.00113708	5.60531e-14	336683	ukb-a-435	rs11556924	T	C	0.390062	Vascular/heart problems diagnosed by doctor: None of the above
HGB-DBP	2	12953264	0.018761	0.00250006	6.19584e-14	349856	ukb-d-30130_irnt	rs11685678	A	G	0.311923	Monocyte count
HGB-DBP	7	129663496	0.017442	0.0023246	6.23591e-14	312215	ukb-d-30830_irnt	rs11556924	T	C	0.38982	SHBG
HGB-DBP	12	121431225	0.0409	0.0055	7.78216e-14	296525	ebi-a-GCST005194	rs1169300	A	G	0.3095	Coronary artery disease
HGB-DBP	6	2050791	-0.0787526	0.0105414	7.9726e-14	224431	ebi-a-GCST009722	rs115986297	G	A	NA	Glaucoma (multi-trait analysis)
HGB-DBP	11	8875509	-0.0171708	0.00212815	8.30042e-14	426824	ebi-a-GCST006979	rs113717499	T	C	0.248015	Heel bone mineral density
HGB-DBP	11	8875509	-0.0219958	0.00294828	8.60003e-14	265753	ukb-b-19234	rs113717499	T	C	0.249602	Heel quantitative ultrasound index (QUI), direct entry
HGB-DBP	11	8875509	-0.0219961	0.00294827	8.60003e-14	265753	ukb-b-20124	rs113717499	T	C	0.249602	Heel bone mineral density (BMD) T-score, automated
HGB-DBP	11	8875509	-0.0219507	0.00294779	9.60064e-14	265627	ukb-b-8875	rs113717499	T	C	0.249595	Heel bone mineral density (BMD)
HGB-DBP	12	121431225	-0.018611	0.0025	9.75663e-14	312215	ukb-d-30830_irnt	rs1169300	A	G	0.29093	SHBG
HGB-DBP	9	114900500	-0.017621	0.002368	1.03992e-13	562259	ebi-a-GCST90002304	rs112182189	G	T	0.215948	Hematocrit
HGB-DBP	8	23377161	-0.0212386	0.00285752	1.10002e-13	454137	ukb-b-19393	rs11784090	T	C	0.135281	Whole body fat mass
HGB-DBP	12	121431225	-0.00739876	0.00102556	1.20005e-13	370125	ebi-a-GCST90012111	rs1169300	A	G	0.292113	Sex hormone-binding globulin levels
HGB-DBP	12	121431225	0.0958993	0.0129387	1.24767e-13	31684	eqtl-a-ENSG00000135124	rs1169300	A	G	0.301947	ENSG00000135124
HGB-DBP	2	160914549	-0.0225452	0.00304682	1.3693e-13	350470	ukb-d-30000_irnt	rs11901391	C	T	0.189044	White blood cell (leukocyte) count
HGB-DBP	1	66159001	-0.0127073	0.00171868	1.39991e-13	204568	ukb-b-5945	rs11208719	G	A	0.195285	Relative age of first facial hair
HGB-DBP	7	129663496	-0.00680118	0.000920214	1.50003e-13	462933	ukb-b-14057	rs11556924	T	C	0.388405	Non-cancer illness code, self-reported: hypertension
HGB-DBP	7	129663496	-0.00688499	0.000933026	1.59993e-13	461880	ukb-b-14177	rs11556924	T	C	0.388443	Vascular/heart problems diagnosed by doctor: High blood pressure
HGB-DBP	1	66159001	0.0289198	0.00383811	1.59993e-13	178782	ebi-a-GCST90012103	rs11208719	G	A	0.195741	Bioavailable testosterone levels
HGB-DBP	1	66159001	0.0302368	0.00410998	1.9002e-13	NA	ieu-b-4868	rs11208719	G	A	0.195272	Bioavailable Testosterone
HGB-DBP	12	121431225	-0.094649	0.0129394	2.57395e-13	31684	eqtl-a-ENSG00000110931	rs1169300	A	G	0.301947	ENSG00000110931
HGB-DBP	1	66159001	-0.012888	0.00176946	3.29989e-13	454826	ukb-b-7859	rs11208719	G	A	0.195669	Impedance of arm (right)
HGB-DBP	1	3691528	-0.0304615	0.0041839	3.322e-13	172433	ebi-a-GCST004602	rs1175550	G	A	0.2321	Mean corpuscular volume
HGB-DBP	7	129663496	0.0908025	0.0124804	3.45382e-13	30108	eqtl-a-ENSG00000134765	rs11556924	T	C	0.346937	ENSG00000134765
HGB-DBP	6	26082717	0.327239	0.0450705	3.85922e-13	26702	eqtl-a-ENSG00000186470	rs11758205	G	A	0.0176862	ENSG00000186470
HGB-DBP	2	12953264	0.0185717	0.00257144	5.12035e-13	350470	ukb-d-30000_irnt	rs11685678	A	G	0.311951	White blood cell (leukocyte) count
HGB-DBP	7	129663496	-0.013814	0.001919	6.35038e-13	562259	ebi-a-GCST90002304	rs11556924	T	C	0.384504	Hematocrit
HGB-DBP	12	121431225	-0.1073	0.01494	6.93745e-13	NA	ukb-e-30710_CSA	rs1169300	A	G	0.5987	C-reactive protein
HGB-DBP	14	36099366	-0.2271	0.0316	7.1105e-13	720529	ieu-b-39	rs113670117	T	C	0.0877	diastolic blood pressure
HGB-DBP	1	66159001	-0.0127302	0.00177586	7.59976e-13	454850	ukb-b-19379	rs11208719	G	A	0.195667	Impedance of arm (left)
HGB-DBP	8	23377161	-0.0165957	0.00231623	7.8001e-13	454823	ukb-b-7212	rs11784090	T	C	0.135299	Leg fat mass (left)
HGB-DBP	12	121431225	0.0315754	0.00438315	7.89951e-13	NA	met-d-IDL_PL	rs1169300	A	G	0.293714	Phospholipids in IDL
HGB-DBP	8	23377161	-0.0167791	0.00234382	8.10028e-13	454846	ukb-b-18096	rs11784090	T	C	0.135298	Leg fat mass (right)
HGB-DBP	6	26082717	-0.045356	0.0063408	8.5055e-13	343836	ukb-d-30880_irnt	rs11758205	G	A	0.026489	Urate
HGB-DBP	1	3691528	0.0301332	0.00421678	8.931e-13	172952	ebi-a-GCST004601	rs1175550	G	A	0.2321	Red blood cell count
HGB-DBP	7	15059272	0.0085	0.0013	1.06709e-12	146806	ebi-a-GCST90002244	rs11514706	C	A	0.475	Glycated hemoglobin levels
HGB-DBP	14	74223967	0.0825849	0.0116077	1.12202e-12	172433	ebi-a-GCST004602	rs114609788	A	C	0.024	Mean corpuscular volume
HGB-DBP	7	129663496	-0.00776973	0.00109211	1.12642e-12	337159	ukb-a-61	rs11556924	T	C	0.390062	Non-cancer illness code self-reported: hypertension
HGB-DBP	14	36099366	0.0164111	0.00231049	1.20005e-12	461950	ukb-b-10787	rs113670117	T	C	0.088166	Standing height
HGB-DBP	7	129663496	-0.00786703	0.0011072	1.20254e-12	336683	ukb-a-437	rs11556924	T	C	0.390062	Vascular/heart problems diagnosed by doctor: High blood pressure
HGB-DBP	7	129663496	0.0165516	0.00232952	1.2042e-12	350471	ukb-d-30090_irnt	rs11556924	T	C	0.389955	Platelet crit
HGB-DBP	12	121431225	-0.49636	0.070026	1.36207e-12	312215	ukb-d-30830_raw	rs1169300	A	G	0.29093	SHBG
HGB-DBP	6	26082717	-3.623	0.51165	1.43252e-12	343836	ukb-d-30880_raw	rs11758205	G	A	0.026489	Urate
HGB-DBP	11	8875509	0.01526	0.002154	1.45011e-12	521578	ieu-b-31	rs113717499	T	C	0.250697	monocyte cell count
HGB-DBP	9	114900500	-0.0162831	0.00230293	1.54561e-12	350474	ukb-d-30020_irnt	rs112182189	G	T	0.217692	Haemoglobin concentration
HGB-DBP	5	34492562	-0.0143637	0.00203165	1.55239e-12	350474	ukb-d-30020_irnt	rs11949100	A	G	0.322791	Haemoglobin concentration
HGB-DBP	1	3691528	-0.0201589	0.00285295	1.59809e-12	350473	ukb-d-30040_irnt	rs1175550	G	A	0.230896	Mean corpuscular volume
HGB-DBP	8	23377161	-0.0203048	0.00287456	1.59993e-12	454684	ukb-b-8338	rs11784090	T	C	0.135307	Arm fat mass (left)
HGB-DBP	7	129663496	0.0263589	0.00373392	1.67302e-12	166066	ebi-a-GCST004603	rs11556924	T	C	0.3886	Platelet count
HGB-DBP	2	160914549	0.3556	0.0504	1.75307e-12	7979	ebi-a-GCST010005	rs11901391	C	T	NA	Membranous nephropathy
HGB-DBP	12	121431225	-0.03	0	1.92132e-12	9747	ebi-a-GCST005069	rs1169300	A	G	NA	Gamma glutamyl transferase levels
HGB-DBP	7	15059272	0.00313603	0.000446003	1.99986e-12	461578	ukb-b-10753	rs11514706	C	A	0.523288	Diabetes diagnosed by doctor
HGB-DBP	1	66159001	-0.020687	0.0029413	2.02302e-12	344292	ukb-d-30610_irnt	rs11208719	G	A	0.19573	Alkaline phosphatase
HGB-DBP	14	36099366	-0.023236	0.003313	2.42996e-12	521558	ieu-b-31	rs113670117	T	C	0.0883	monocyte cell count
HGB-DBP	1	66159001	0.0312922	0.00447265	2.62724e-12	172332	ebi-a-GCST004630	rs11208719	G	A	0.1974	Mean corpuscular hemoglobin
HGB-DBP	16	67812039	-0.125259	0.0179153	2.71394e-12	5827	eqtl-a-ENSG00000159753	rs112894876	C	G	0.125816	ENSG00000159753
HGB-DBP	7	129663496	-0.0135534	0.00194032	2.85102e-12	350474	ukb-d-30020_irnt	rs11556924	T	C	0.389958	Haemoglobin concentration
HGB-DBP	7	129663496	0.45477	0.065113	2.86616e-12	312215	ukb-d-30830_raw	rs11556924	T	C	0.38982	SHBG
HGB-DBP	3	121725703	-0.013738	0.0019678	2.92752e-12	344104	ukb-d-30700_irnt	rs11924058	G	A	0.54353	Creatinine
HGB-DBP	16	67812039	0.124689	0.0179156	3.41271e-12	10902	eqtl-a-ENSG00000102890	rs112894876	C	G	0.125816	ENSG00000102890
HGB-DBP	3	121725703	-0.00679346	0.000978543	3.90032e-12	462013	ukb-b-18200	rs11924058	G	A	0.548069	Blood clot, DVT, bronchitis, emphysema, asthma, rhinitis, eczema, allergy diagnosed by doctor: None of the above
HGB-DBP	6	2050791	-0.0312692	0.00451143	4.19952e-12	97465	ukb-b-19071	rs115986297	G	A	0.541311	Intra-ocular pressure, corneal-compensated (left)
HGB-DBP	7	129663496	-0.015476	0.0022334	4.23741e-12	344264	ukb-d-30720_irnt	rs11556924	T	C	0.38984	Cystatin C
HGB-DBP	12	121431225	0.0060846	0.000878272	4.27858e-12	337159	ukb-a-108	rs1169300	A	G	0.290707	Non-cancer illness code self-reported: high cholesterol
HGB-DBP	3	121725703	0.00720516	0.00104222	4.7446e-12	336782	ukb-a-447	rs11924058	G	A	0.542992	Blood clot DVT bronchitis emphysema asthma rhinitis eczema allergy diagnosed by doctor: Hayfever allergic rhinitis or eczema
HGB-DBP	5	34492562	-0.0151229	0.00218868	4.86968e-12	350475	ukb-d-30010_irnt	rs11949100	A	G	0.32279	Red blood cell (erythrocyte) count
HGB-DBP	8	23377161	-0.0198394	0.00287482	5.19996e-12	454757	ukb-b-6704	rs11784090	T	C	0.135301	Arm fat mass (right)
HGB-DBP	2	160914549	-0.016668	0.002414	5.26987e-12	523972	ieu-b-32	rs11901391	C	T	0.188934	lymphocyte cell count
HGB-DBP	8	23377161	-0.0200452	0.00291499	6.09958e-12	462117	ukb-b-15590	rs11784090	T	C	0.135287	Hip circumference
HGB-DBP	16	67812039	-0.123102	0.0179164	6.37529e-12	22919	eqtl-a-ENSG00000103064	rs112894876	C	G	0.125816	ENSG00000103064
HGB-DBP	16	67812039	0.122636	0.0179166	7.65773e-12	27994	eqtl-a-ENSG00000124067	rs112894876	C	G	0.125816	ENSG00000124067
HGB-DBP	5	34492562	-0.0142698	0.00208831	8.31764e-12	350475	ukb-d-30030_irnt	rs11949100	A	G	0.32279	Haematocrit percentage
HGB-DBP	16	67812039	0.72462	0.10623	9.03233e-12	344292	ukb-d-30610_raw	rs112894876	C	G	0.095427	Alkaline phosphatase
HGB-DBP	16	230578	-0.108702	0.0159371	9.05941e-12	15522	ebi-a-GCST008038	rs11863726	G	A	0.201755	Mean corpuscular hemoglobin concentration
HGB-DBP	1	66159001	0.019178	0.0028242	1.11892e-11	344136	ukb-d-30620_irnt	rs11208719	G	A	0.19571	Alanine aminotransferase
HGB-DBP	7	129663496	0.0243069	0.0035838	1.18195e-11	171846	ebi-a-GCST004618	rs11556924	T	C	0.3882	White blood cell count (basophil)
HGB-DBP	1	66159001	-0.1065	0.01572	1.27204e-11	NA	ukb-e-30710_CSA	rs11208719	G	A	0.6842	C-reactive protein
HGB-DBP	2	12953264	0.0142143	0.0021013	1.33968e-11	350475	ukb-d-30030_irnt	rs11685678	A	G	0.311949	Haematocrit percentage
HGB-DBP	2	12953264	0.0137909	0.00204431	1.52195e-11	350474	ukb-d-30020_irnt	rs11685678	A	G	0.31195	Haemoglobin concentration
HGB-DBP	8	23377161	-0.0223761	0.00332118	1.6151e-11	350471	ukb-d-30090_irnt	rs11784090	T	C	0.135406	Platelet crit
HGB-DBP	1	66159001	0.0199518	0.00297131	1.88582e-11	349861	ukb-d-30180_irnt	rs11208719	G	A	0.19584	Lymphocyte percentage
HGB-DBP	1	66159001	-0.0302684	0.004508	1.88886e-11	171542	ebi-a-GCST004633	rs11208719	G	A	0.1975	Neutrophil percentage of white cells
HGB-DBP	8	23377161	-0.0181482	0.00270661	1.99986e-11	454613	ukb-b-16407	rs11784090	T	C	0.135306	Trunk fat percentage
HGB-DBP	7	129663496	0.014097	0.002102	2.07014e-11	472595	ieu-b-29	rs11556924	T	C	0.388575	basophil cell count
HGB-DBP	3	121725703	-0.014815	0.0022109	2.07253e-11	344264	ukb-d-30720_irnt	rs11924058	G	A	0.54355	Cystatin C
HGB-DBP	16	230578	-0.026979	0.00402723	2.09942e-11	350473	ukb-d-30070_irnt	rs11863726	G	A	0.098823	Red blood cell (erythrocyte) distribution width
HGB-DBP	6	2050791	-0.0026195	0.00039127	2.16222e-11	344264	ukb-d-30720_raw	rs115986297	G	A	0.54323	Cystatin C
HGB-DBP	12	121431225	-0.0291339	0.00433727	2.29985e-11	NA	met-d-XL_HDL_C_pct	rs1169300	A	G	0.293713	Cholesterol to total lipids ratio in very large HDL
HGB-DBP	14	36099366	-0.021841	0.003265	2.30994e-11	562207	ieu-b-30	rs113670117	T	C	0.087974	white blood cell count
HGB-DBP	6	26082717	0.0495294	0.00741599	2.41379e-11	344729	ukb-d-30250_irnt	rs11758205	G	A	0.0264287	Reticulocyte count
HGB-DBP	6	26082717	-0.300752	0.0450836	2.53746e-11	26488	eqtl-a-ENSG00000158406	rs11758205	G	A	0.0176862	ENSG00000158406
HGB-DBP	9	114900500	-0.016532	0.00248094	2.67609e-11	350475	ukb-d-30010_irnt	rs112182189	G	T	0.217691	Red blood cell (erythrocyte) count
HGB-DBP	8	23377161	0.024108	0.0036238	2.87872e-11	315153	ukb-d-30680_irnt	rs11784090	T	C	0.1356	Calcium
HGB-DBP	8	23377161	0.0022617	0.00034011	2.93833e-11	315153	ukb-d-30680_raw	rs11784090	T	C	0.1356	Calcium
HGB-DBP	12	121431225	0.0297234	0.00439183	3.29989e-11	NA	met-d-IDL_L	rs1169300	A	G	0.293714	Total lipids in IDL
HGB-DBP	7	129663496	-0.2097	0.0317	3.42926e-11	705028	ieu-b-38	rs11556924	T	C	0.3818	systolic blood pressure
HGB-DBP	9	114900500	-0.0156599	0.00236716	3.70851e-11	350475	ukb-d-30030_irnt	rs112182189	G	T	0.217691	Haematocrit percentage
HGB-DBP	7	15059272	-0.00860705	0.00129012	3.80014e-11	425097	ebi-a-GCST90012114	rs11514706	C	A	0.524332	Total testosterone levels
HGB-DBP	16	230578	-0.027875	0.004221	4.01328e-11	314916	ukb-d-30740_irnt	rs11863726	G	A	0.098679	Glucose
HGB-DBP	16	67812039	0.0427242	0.00667983	4.40048e-11	NA	met-d-M_HDL_C_pct	rs112894876	C	G	0.096259	Cholesterol to total lipids ratio in medium HDL
HGB-DBP	11	8875509	0.013926	0.002113	4.56983e-11	562227	ieu-b-30	rs113717499	T	C	0.251482	white blood cell count
HGB-DBP	14	36099366	-0.0236199	0.003589	4.67305e-11	350475	ukb-d-30010_irnt	rs113670117	T	C	0.0880633	Red blood cell (erythrocyte) count
HGB-DBP	7	129663496	-0.072569	0.0110605	5.33949e-11	184305	ieu-a-7	rs11556924	T	C	0.313325	Coronary heart disease
HGB-DBP	7	129663496	-0.072569	0.0110605	5.33949e-11	42457	ebi-a-GCST003116	rs11556924	T	C	0.313325	Coronary artery disease
HGB-DBP	7	129663496	-0.0130809	0.00199443	5.43501e-11	350475	ukb-d-30030_irnt	rs11556924	T	C	0.389956	Haematocrit percentage
HGB-DBP	7	129663496	0.014274	0.00218127	6.00067e-11	408112	ebi-a-GCST90002404	rs11556924	T	C	0.389025	Red cell distribution width
HGB-DBP	7	15059272	0.00341645	0.000522289	6.10801e-11	336473	ukb-a-306	rs11514706	C	A	0.523596	Diabetes diagnosed by doctor
HGB-DBP	8	23377161	-0.0147	0.00225475	7.10068e-11	454633	ukb-b-8909	rs11784090	T	C	0.13528	Body fat percentage
HGB-DBP	12	121431225	-0.12	0.02	7.46449e-11	9541	ebi-a-GCST005067	rs1169300	A	G	NA	C-reactive protein levels
HGB-DBP	16	67812039	0.0387225	0.00596154	8.28133e-11	172925	ebi-a-GCST004615	rs112894876	C	G	0.0985	Hemoglobin concentration
HGB-DBP	8	23377161	-0.0077759	0.00122333	8.80035e-11	368929	ebi-a-GCST90012110	rs11784090	T	C	0.135556	Sex hormone-binding globulin levels adjusted for BMI
HGB-DBP	12	121431225	0.0838684	0.0129446	9.24485e-11	30962	eqtl-a-ENSG00000135100	rs1169300	A	G	0.301947	ENSG00000135100
HGB-DBP	6	2050791	-0.00985833	0.00152204	9.3994e-11	454840	ukb-b-19921	rs115986297	G	A	0.543264	Impedance of whole body
HGB-DBP	8	23377161	-0.0144626	0.00223852	1e-10	454789	ukb-b-12854	rs11784090	T	C	0.135303	Arm fat percentage (right)
HGB-DBP	12	121431225	0.0275281	0.00422275	1e-10	NA	met-d-L_HDL_FC_pct	rs1169300	A	G	0.293714	Free cholesterol to total lipids ratio in large HDL
HGB-DBP	1	66159001	0.00321032	0.000489866	1e-10	437267	ebi-a-GCST90013405	rs11208719	G	A	0.195774	Liver enzyme levels (alanine transaminase)
HGB-DBP	8	23377161	-0.0230849	0.00357187	1.02797e-10	331093	ukb-a-291	rs11784090	T	C	0.135467	Trunk fat mass
HGB-DBP	2	73783910	0.548	0.0849	1.05599e-10	76511	ieu-b-4832	rs11686019	A	G	NA	Estimated glomerular filtration rate
HGB-DBP	8	23377161	0.165	0.0256	1.05901e-10	752647	ieu-b-39	rs11784090	T	C	0.1327	diastolic blood pressure
HGB-DBP	1	66159001	-0.0290948	0.0045122	1.133e-10	169545	ebi-a-GCST004608	rs11208719	G	A	0.1975	Granulocyte percentage of myeloid white cells
HGB-DBP	6	2050791	-0.0289533	0.00450685	1.29999e-10	97653	ukb-b-19277	rs115986297	G	A	0.541484	Intra-ocular pressure, corneal-compensated (right)
HGB-DBP	6	26082717	-0.289722	0.0450887	1.31181e-10	22101	eqtl-a-ENSG00000079691	rs11758205	G	A	0.0176862	ENSG00000079691
HGB-DBP	12	121431225	-0.014402	0.0022431	1.35982e-10	343836	ukb-d-30880_irnt	rs1169300	A	G	0.29076	Urate
HGB-DBP	8	23377161	-0.0199056	0.00310041	1.3616e-10	336227	ukb-a-249	rs11784090	T	C	0.135467	Weight
HGB-DBP	7	15059272	0.00259039	0.000403878	1.40001e-10	462933	ukb-b-12948	rs11514706	C	A	0.52331	Non-cancer illness code, self-reported: diabetes
HGB-DBP	16	67812039	0.0399052	0.00661364	1.40001e-10	NA	met-d-L_HDL_C_pct	rs112894876	C	G	0.096259	Cholesterol to total lipids ratio in large HDL
HGB-DBP	7	15059272	0.0564	0.0088	1.47299e-10	NA	bbj-a-77	rs11514706	C	A	0.5218	Type 2 Diabetes
HGB-DBP	8	23377161	-0.0154	0.0024	1.5e-10	794696	ieu-b-40	rs11784090	T	C	0.128	body mass index
HGB-DBP	1	66159001	-0.0138186	0.00215728	1.5001e-10	331279	ukb-a-272	rs11208719	G	A	0.197164	Impedance of arm (right)
HGB-DBP	1	3691528	-0.0095	0.0016	1.554e-10	146806	ebi-a-GCST90002244	rs1175550	G	A	0.214	Glycated hemoglobin levels
HGB-DBP	1	66159001	-0.0138629	0.00216644	1.56675e-10	331292	ukb-a-273	rs11208719	G	A	0.197164	Impedance of arm (left)
HGB-DBP	8	23377161	-0.0142335	0.00222597	1.6e-10	454724	ukb-b-20188	rs11784090	T	C	0.135309	Arm fat percentage (left)
HGB-DBP	7	129663496	-0.0161262	0.00252292	1.64093e-10	317756	ukb-a-359	rs11556924	T	C	0.390062	Diastolic blood pressure automated reading
HGB-DBP	8	23377161	-0.0122046	0.00191012	1.7e-10	454874	ukb-b-16446	rs11784090	T	C	0.135298	Basal metabolic rate
HGB-DBP	16	67812039	0.0427672	0.00681033	1.7e-10	NA	met-d-M_HDL_CE_pct	rs112894876	C	G	0.096259	Cholesteryl esters to total lipids ratio in medium HDL
HGB-DBP	1	29486128	0.0266909	0.00418046	1.71977e-10	350474	ukb-d-30020_irnt	rs113292219	T	C	0.0539726	Haemoglobin concentration
HGB-DBP	12	121431225	0.092758	0.014534	1.74779e-10	342439	ukb-d-30770_raw	rs1169300	A	G	0.29088	IGF-1
HGB-DBP	16	230578	0.1293	0.0203	1.88799e-10	NA	ukb-e-30070_AFR	rs11863726	G	A	0.4924	Red blood cell (erythrocyte) distribution width
HGB-DBP	7	129663496	-0.24494	0.038457	1.90362e-10	344104	ukb-d-30700_raw	rs11556924	T	C	0.38989	Creatinine
HGB-DBP	2	73783910	-0.0265805	0.00418308	2.1e-10	NA	met-d-Creatinine	rs11686019	A	G	0.237744	Creatinine
HGB-DBP	2	73783910	0.4289	0.1031	2.18998e-10	143658	ebi-a-GCST007344	rs11686019	A	G	0.1558	Estimated glomerular filtration rate
HGB-DBP	1	66159001	-0.015047	0.00237	2.22998e-10	524921	ieu-b-32	rs11208719	G	A	0.197251	lymphocyte cell count
HGB-DBP	7	15059272	-0.011739	0.00185	2.26001e-10	562259	ebi-a-GCST90002304	rs11514706	C	A	0.520872	Hematocrit
HGB-DBP	12	121431225	0.00654309	0.00103175	2.30001e-10	249710	ukb-b-17805	rs1169300	A	G	0.294358	Medication for cholesterol, blood pressure, diabetes, or take exogenous hormones: Cholesterol lowering medication
HGB-DBP	14	36099366	-0.025961	0.0040988	2.39552e-10	344292	ukb-d-30610_irnt	rs113670117	T	C	0.088017	Alkaline phosphatase
HGB-DBP	7	15059272	-0.0096907	0.0015313	2.48079e-10	312102	ukb-d-30850_irnt	rs11514706	C	A	0.52447	Testosterone
HGB-DBP	16	67812039	0.0393085	0.00628459	2.59998e-10	NA	met-d-HDL_CE	rs112894876	C	G	0.096259	Cholesteryl esters in HDL
HGB-DBP	8	23377161	-0.0165265	0.00261605	2.69998e-10	462166	ukb-b-9405	rs11784090	T	C	0.13529	Waist circumference
HGB-DBP	1	29486128	0.027056	0.00429702	3.04909e-10	350475	ukb-d-30030_irnt	rs113292219	T	C	0.0539725	Haematocrit percentage
HGB-DBP	6	2050791	-0.0114652	0.00182639	3.40001e-10	454857	ukb-b-14068	rs115986297	G	A	0.543261	Impedance of leg (left)
HGB-DBP	16	67812039	0.0373753	0.00597666	4.01199e-10	172952	ebi-a-GCST004601	rs112894876	C	G	0.0986	Red blood cell count
HGB-DBP	16	67812039	-0.112045	0.0179215	4.05229e-10	23133	eqtl-a-ENSG00000159761	rs112894876	C	G	0.125816	ENSG00000159761
HGB-DBP	8	23377161	-0.0216181	0.00346167	4.24326e-10	330762	ukb-a-265	rs11784090	T	C	0.135467	Whole body fat mass
HGB-DBP	11	8875509	0.0254066	0.00407436	4.49604e-10	173039	ebi-a-GCST004604	rs113717499	T	C	0.2482	Hematocrit
HGB-DBP	6	2050791	0.0268759	0.00430937	4.49997e-10	96007	ukb-b-6852	rs115986297	G	A	0.541374	3mm strong meridian (right)
HGB-DBP	2	160914549	-0.0189399	0.00304011	4.66982e-10	349856	ukb-d-30120_irnt	rs11901391	C	T	0.18906	Lymphocyte count
HGB-DBP	1	3691528	0.198	0.032	5.03002e-10	2603	ieu-a-1073	rs1175550	G	A	NA	Copper
HGB-DBP	12	121431225	0.0265	0.0043	5.18203e-10	7349	met-a-476	rs1169300	A	G	0.296	Butyrylcarnitine
HGB-DBP	3	121725703	0.0750839	0.0120924	5.31876e-10	31470	eqtl-a-ENSG00000145103	rs11924058	G	A	0.591698	ENSG00000145103
HGB-DBP	7	15059272	0.00293226	0.000473595	5.9665e-10	337159	ukb-a-74	rs11514706	C	A	0.523596	Non-cancer illness code self-reported: diabetes
HGB-DBP	12	121431225	0.0281711	0.00449467	5.99998e-10	NA	met-d-IDL_P	rs1169300	A	G	0.293714	Concentration of IDL particles
HGB-DBP	8	23377161	-0.0217501	0.00351384	6.02893e-10	336601	ukb-a-388	rs11784090	T	C	0.135467	Hip circumference
HGB-DBP	11	8875509	0.0253306	0.00409249	6.03504e-10	172925	ebi-a-GCST004615	rs113717499	T	C	0.2482	Hemoglobin concentration
HGB-DBP	12	121431225	0.0269103	0.00425607	6.19998e-10	NA	met-d-Phosphatidylc	rs1169300	A	G	0.293721	Phosphatidylcholines
HGB-DBP	12	121431225	0.0282261	0.00436116	6.59994e-10	NA	met-d-L_HDL_TG	rs1169300	A	G	0.293714	Triglycerides in large HDL
HGB-DBP	7	129663496	0.012812	0.00207631	6.80002e-10	472174	ieu-b-4879	rs11556924	T	C	0.375854	telomere length
HGB-DBP	12	121431225	0.0602	0.0098	6.83203e-10	NA	finn-b-RX_STATIN	rs1169300	A	G	0.3003	Statin medication
HGB-DBP	1	66159001	-0.0160573	0.00260336	6.90001e-10	243944	ukb-b-3768	rs11208719	G	A	0.196388	Age when periods started (menarche)
HGB-DBP	8	23377161	-0.0116597	0.00189195	7.10003e-10	454799	ukb-b-17271	rs11784090	T	C	0.135301	Leg predicted mass (left)
HGB-DBP	1	66159001	0.01473	0.00239181	7.35089e-10	350474	ukb-d-30020_irnt	rs11208719	G	A	0.19583	Haemoglobin concentration
HGB-DBP	12	121431225	0.015779	0.0025625	7.39265e-10	342439	ukb-d-30770_irnt	rs1169300	A	G	0.29088	IGF-1
HGB-DBP	16	67812039	0.0364152	0.00593524	8.49396e-10	173039	ebi-a-GCST004604	rs112894876	C	G	0.0985	Hematocrit
HGB-DBP	8	23377161	-0.0172001	0.00280401	8.57354e-10	331275	ukb-a-279	rs11784090	T	C	0.135467	Leg fat mass (left)
HGB-DBP	14	74223967	0.0714346	0.0116736	9.39507e-10	170548	ebi-a-GCST004628	rs114609788	A	C	0.024	Immature fraction of reticulocytes
HGB-DBP	12	121431225	0.0275176	0.00438546	9.90011e-10	NA	met-d-IDL_CE	rs1169300	A	G	0.293714	Cholesteryl esters in IDL
HGB-DBP	1	66159001	-0.0122262	0.00200097	9.97884e-10	151113	ukb-a-299	rs11208719	G	A	0.197164	Relative age of first facial hair
HGB-DBP	7	15059272	0.0502386	0.00822301	9.99378e-10	NA	bbj-a-153	rs11514706	C	A	0.521838	Type 2 diabetes
HGB-DBP	12	121431225	0.0274328	0.00438691	1e-09	NA	met-d-IDL_C	rs1169300	A	G	0.293714	Cholesterol in IDL
HGB-DBP	14	74223967	0.0382073	0.00626117	1.04686e-09	350474	ukb-d-30020_irnt	rs114609788	A	C	0.0236982	Haemoglobin concentration
HGB-DBP	8	23377161	0.0168688	0.00276632	1.0756e-09	350474	ukb-d-30020_irnt	rs11784090	T	C	0.135406	Haemoglobin concentration
HGB-DBP	12	121431225	0.0237809	0.00390166	1.09401e-09	172925	ebi-a-GCST004615	rs1169300	A	G	0.2929	Hemoglobin concentration
HGB-DBP	8	23377161	-0.0116109	0.00190438	1.09999e-09	454805	ukb-b-16099	rs11784090	T	C	0.135301	Leg fat-free mass (left)
HGB-DBP	16	67812039	-0.0394554	0.00679925	1.09999e-09	NA	met-d-L_HDL_PL_pct	rs112894876	C	G	0.096259	Phospholipids to total lipids ratio in large HDL
HGB-DBP	12	121431225	0.0268878	0.0043254	1.09999e-09	NA	met-d-Total_PL	rs1169300	A	G	0.293714	Total phospholipids in lipoprotein particles
HGB-DBP	8	23377161	-0.0172685	0.00283642	1.14351e-09	331293	ukb-a-275	rs11784090	T	C	0.135467	Leg fat mass (right)
HGB-DBP	6	2050791	-0.0272623	0.00448644	1.2e-09	97465	ukb-b-12440	rs115986297	G	A	0.541311	Intra-ocular pressure, Goldmann-correlated (left)
HGB-DBP	6	2050791	0.0262024	0.00431159	1.2e-09	96007	ukb-b-13506	rs115986297	G	A	0.541374	3mm weak meridian (right)
HGB-DBP	7	129663496	0.00823325	0.00131845	1.2e-09	425097	ebi-a-GCST90012114	rs11556924	T	C	0.389328	Total testosterone levels
HGB-DBP	5	34492562	-0.0230422	0.00380216	1.359e-09	172925	ebi-a-GCST004615	rs11949100	A	G	0.3238	Hemoglobin concentration
HGB-DBP	3	121725703	0.0119667	0.00197529	1.37816e-09	350475	ukb-d-30030_irnt	rs11924058	G	A	0.543484	Haematocrit percentage
HGB-DBP	11	8875509	-0.0808042	0.0133512	1.4288e-09	31567	eqtl-a-ENSG00000175352	rs113717499	T	C	0.272422	ENSG00000175352
HGB-DBP	7	129663496	-0.076897	0.0127	1.45001e-09	104489	ieu-a-9	rs11556924	T	C	0.358799	Coronary heart disease
HGB-DBP	16	230578	0.0245933	0.00406654	1.47072e-09	344729	ukb-d-30270_irnt	rs11863726	G	A	0.0987511	Mean sphered cell volume
HGB-DBP	8	23377161	0.2562	0.0424	1.54882e-09	7916	ubm-a-2651	rs11784090	T	C	0.13627	IDP SWI T2star left putamen plus IDP SWI T2star right putamen
HGB-DBP	8	23377161	-0.011115	0.00184247	1.6e-09	454672	ukb-b-19925	rs11784090	T	C	0.135303	Arm fat-free mass (left)
HGB-DBP	1	66159001	0.026888	0.0044577	1.62099e-09	172433	ebi-a-GCST004602	rs11208719	G	A	0.1975	Mean corpuscular volume
HGB-DBP	2	160914549	-0.014808	0.002455	1.66001e-09	518337	ieu-b-34	rs11901391	C	T	0.189004	neutrophil cell count
HGB-DBP	2	160914549	-0.0145932	0.00242228	1.6975e-09	350474	ukb-d-30020_irnt	rs11901391	C	T	0.189044	Haemoglobin concentration
HGB-DBP	1	66159001	-0.0172887	0.0028716	1.73944e-09	350471	ukb-d-30090_irnt	rs11208719	G	A	0.19583	Platelet crit
HGB-DBP	11	8875509	0.0246729	0.00410383	1.83e-09	172952	ebi-a-GCST004601	rs113717499	T	C	0.2482	Red blood cell count
HGB-DBP	12	121431225	0.027498	0.00451292	1.89998e-09	NA	met-d-Remnant_C	rs1169300	A	G	0.293714	Remnant cholesterol (non-HDL, non-LDL -cholesterol)
HGB-DBP	7	15059272	-0.021	0.0035	1.93201e-09	36466	ieu-b-117	rs11514706	C	A	NA	HOMA-B
HGB-DBP	7	15059272	-0.021	0.0035	1.93201e-09	36466	ebi-a-GCST005180	rs11514706	C	A	0.5	Homeostasis model assessment of beta-cell function
HGB-DBP	6	2050791	-0.011169	0.00186247	2.01354e-09	331284	ukb-a-269	rs115986297	G	A	0.542997	Impedance of whole body
HGB-DBP	7	129663496	-0.0905122	0.0151329	2.21998e-09	80011	ieu-a-8	rs11556924	T	C	0.375852	Coronary heart disease
HGB-DBP	7	129663496	-0.0905122	0.0151329	2.21998e-09	86995	ebi-a-GCST000998	rs11556924	T	C	0.375852	Coronary heart disease
HGB-DBP	16	67812039	0.107133	0.0179236	2.27007e-09	28208	eqtl-a-ENSG00000102904	rs112894876	C	G	0.125816	ENSG00000102904
HGB-DBP	14	74223967	-0.045466	0.007612	2.33131e-09	344182	ukb-d-30750_irnt	rs114609788	A	C	0.023676	Glycated haemoglobin
HGB-DBP	8	23377161	0.1354	0.0226	2.39883e-09	7916	ubm-a-171	rs11784090	T	C	0.13627	IDP SWI T2star right putamen
HGB-DBP	12	121431225	0.0256927	0.00435893	2.39999e-09	NA	met-d-M_VLDL_PL_pct	rs1169300	A	G	0.293714	Phospholipids to total lipids ratio in medium VLDL
HGB-DBP	8	23377161	-0.0207056	0.00347609	2.57828e-09	331226	ukb-a-283	rs11784090	T	C	0.135467	Arm fat mass (right)
HGB-DBP	7	129663496	-0.014172	0.0023824	2.70701e-09	342439	ukb-d-30770_irnt	rs11556924	T	C	0.38978	IGF-1
HGB-DBP	14	36099366	-0.326	0.0549	2.81203e-09	709060	ieu-b-38	rs113670117	T	C	0.0878	systolic blood pressure
HGB-DBP	6	2050791	-0.00841878	0.00141825	2.90001e-09	454850	ukb-b-19379	rs115986297	G	A	0.54326	Impedance of arm (left)
HGB-DBP	7	129663496	0.00881363	0.00148452	2.90001e-09	209638	ukb-b-12014	rs11556924	T	C	0.388332	Medication for cholesterol, blood pressure or diabetes: None of the above
HGB-DBP	16	67812039	0.0365449	0.00625319	2.90001e-09	NA	met-d-HDL_C	rs112894876	C	G	0.096259	HDL cholesterol
HGB-DBP	3	121725703	-0.00685216	0.00115489	2.97386e-09	336782	ukb-a-442	rs11924058	G	A	0.542992	Blood clot DVT bronchitis emphysema asthma rhinitis eczema allergy diagnosed by doctor: None of the above
HGB-DBP	12	121431225	0.0265258	0.00439754	3.09999e-09	NA	met-d-IDL_FC	rs1169300	A	G	0.293714	Free cholesterol in IDL
HGB-DBP	8	23377161	-0.0205953	0.00347687	3.1545e-09	331164	ukb-a-287	rs11784090	T	C	0.135467	Arm fat mass (left)
HGB-DBP	1	66159001	0.0221431	0.00382457	3.40001e-09	194453	ebi-a-GCST90012113	rs11208719	G	A	0.195396	Total testosterone levels
HGB-DBP	6	26082717	-0.0426563	0.00721841	3.43716e-09	350474	ukb-d-30080_irnt	rs11758205	G	A	0.0264266	Platelet count
HGB-DBP	12	121431225	-0.0236599	0.00400577	3.49502e-09	166066	ebi-a-GCST004603	rs1169300	A	G	0.2929	Platelet count
HGB-DBP	1	66159001	0.098336	0.016655	3.54381e-09	342439	ukb-d-30770_raw	rs11208719	G	A	0.19568	IGF-1
HGB-DBP	11	8875509	-0.0171667	0.00290923	3.59998e-09	265737	ukb-b-15851	rs113717499	T	C	0.249597	Heel Broadband ultrasound attenuation, direct entry
HGB-DBP	12	121431225	0.015451	0.0026191	3.65275e-09	344729	ukb-d-30250_irnt	rs1169300	A	G	0.290927	Reticulocyte count
HGB-DBP	6	26082717	0.0661793	0.0112395	3.90598e-09	170690	ebi-a-GCST004619	rs11758205	G	A	0.0263	Reticulocyte fraction of red cells
HGB-DBP	1	66159001	0.017279	0.0029365	4.00618e-09	342439	ukb-d-30770_irnt	rs11208719	G	A	0.19568	IGF-1
HGB-DBP	7	129663496	0.0220485	0.00374741	4.01301e-09	164339	ebi-a-GCST004607	rs11556924	T	C	0.3885	Plateletcrit
HGB-DBP	7	129663496	-0.079492	0.013512	4.03534e-09	342439	ukb-d-30770_raw	rs11556924	T	C	0.38978	IGF-1
HGB-DBP	8	23377161	-0.0108345	0.00184301	4.09996e-09	454826	ukb-b-18377	rs11784090	T	C	0.135298	Leg fat percentage (left)
HGB-DBP	5	34492562	-0.0222559	0.00378582	4.134e-09	173039	ebi-a-GCST004604	rs11949100	A	G	0.3237	Hematocrit
HGB-DBP	3	121725703	-0.014519	0.0024722	4.28381e-09	314658	ukb-d-30810_irnt	rs11924058	G	A	0.54363	Phosphate
HGB-DBP	6	2050791	-0.00829816	0.00141338	4.30002e-09	454826	ukb-b-7859	rs115986297	G	A	0.543264	Impedance of arm (right)
HGB-DBP	14	74223967	0.70972	0.12083	4.30923e-09	31434	ebi-a-GCST90014266	rs114609788	A	C	0.023344	Retinal nerve fibre layer (RNFL) thickness
HGB-DBP	16	230578	0.0238385	0.00406274	4.42578e-09	344728	ukb-d-30260_irnt	rs11863726	G	A	0.0987514	Mean reticulocyte volume
HGB-DBP	16	67812039	0.105048	0.0179245	4.61201e-09	28208	eqtl-a-ENSG00000182810	rs112894876	C	G	0.125816	ENSG00000182810
HGB-DBP	12	121431225	0.0126259	0.00215543	4.70002e-09	NA	ieu-b-107	rs1169300	A	G	0.294201	apolipoprotein A-I
HGB-DBP	8	23377161	-0.0106404	0.00181628	4.70002e-09	454850	ukb-b-13354	rs11784090	T	C	0.135295	Whole body fat-free mass
HGB-DBP	12	121431225	0.0263476	0.00443148	4.79999e-09	NA	met-d-PUFA	rs1169300	A	G	0.293721	Polyunsaturated fatty acids
HGB-DBP	2	73783910	0.012656	0.002162	4.94003e-09	562259	ebi-a-GCST90002304	rs11686019	A	G	0.238171	Hematocrit
HGB-DBP	6	26082717	0.263596	0.0451	5.07785e-09	13230	eqtl-a-ENSG00000182952	rs11758205	G	A	0.0176862	ENSG00000182952
HGB-DBP	14	36099366	0.0127909	0.00218924	5.1e-09	454850	ukb-b-13354	rs113670117	T	C	0.088191	Whole body fat-free mass
HGB-DBP	14	36099366	0.0134411	0.0023021	5.30005e-09	454874	ukb-b-16446	rs113670117	T	C	0.088193	Basal metabolic rate
HGB-DBP	14	36099366	0.0127861	0.00219279	5.49997e-09	454888	ukb-b-14540	rs113670117	T	C	0.088197	Whole body water mass
HGB-DBP	1	66159001	0.0227948	0.00391076	5.60003e-09	NA	ieu-b-4865	rs11208719	G	A	0.194945	Total Testosterone
HGB-DBP	14	36099366	0.0132777	0.00227928	5.69994e-09	454834	ukb-b-14310	rs113670117	T	C	0.088188	Leg predicted mass (right)
HGB-DBP	12	121431225	0.0256617	0.00430247	5.69994e-09	NA	met-d-Phosphoglyc	rs1169300	A	G	0.293721	Phosphoglycerides
HGB-DBP	8	23377161	-0.0110042	0.0018911	5.89997e-09	454834	ukb-b-14310	rs11784090	T	C	0.135299	Leg predicted mass (right)
HGB-DBP	16	67812039	0.065	0.0112	6.11294e-09	36504	ieu-b-4843	rs112894876	C	G	NA	HDL cholesterol
HGB-DBP	2	160914549	-0.0151656	0.0026095	6.19028e-09	350475	ukb-d-30010_irnt	rs11901391	C	T	0.189043	Red blood cell (erythrocyte) count
HGB-DBP	6	2050791	-0.00997289	0.00171765	6.39897e-09	331279	ukb-a-272	rs115986297	G	A	0.542997	Impedance of arm (right)
HGB-DBP	2	160914549	-0.0176637	0.00304265	6.42851e-09	349856	ukb-d-30140_irnt	rs11901391	C	T	0.18906	Neutrophill count
HGB-DBP	8	23377161	-0.0108265	0.0018667	6.59994e-09	454854	ukb-b-20531	rs11784090	T	C	0.1353	Leg fat percentage (right)
HGB-DBP	3	121725703	-0.0023026	0.00039706	6.67929e-09	314658	ukb-d-30810_raw	rs11924058	G	A	0.54363	Phosphate
HGB-DBP	1	66159001	-0.0110467	0.00190485	6.69993e-09	454840	ukb-b-19921	rs11208719	G	A	0.195673	Impedance of whole body
HGB-DBP	12	121431225	0.02053	0.003542	6.80393e-09	NA	bbj-a-11	rs1169300	A	G	0.5407	Blood urea nitrogen
HGB-DBP	8	23377161	-0.0105364	0.00181924	7.00003e-09	454888	ukb-b-14540	rs11784090	T	C	0.135297	Whole body water mass
HGB-DBP	14	36099366	0.0125842	0.0021736	7.10003e-09	454463	ukb-b-9685	rs113670117	T	C	0.088186	Trunk predicted mass
HGB-DBP	3	121725703	-0.96247	0.16655	7.52818e-09	343836	ukb-d-30880_raw	rs11924058	G	A	0.54351	Urate
HGB-DBP	7	129663496	0.011212	0.001939	7.55997e-09	520187	ieu-b-31	rs11556924	T	C	0.385406	monocyte cell count
HGB-DBP	6	2050791	-0.0128638	0.00222699	7.64082e-09	331296	ukb-a-271	rs115986297	G	A	0.542997	Impedance of leg (left)
HGB-DBP	14	36099366	0.0131651	0.00228031	7.79992e-09	454799	ukb-b-17271	rs113670117	T	C	0.088189	Leg predicted mass (left)
HGB-DBP	11	8875509	0.012754	0.002209	7.97995e-09	519272	ieu-b-34	rs113717499	T	C	0.250566	neutrophil cell count
HGB-DBP	14	36099366	0.0125805	0.00218056	8e-09	454508	ukb-b-17409	rs113670117	T	C	0.088184	Trunk fat-free mass
HGB-DBP	14	36099366	0.0132276	0.00229407	8.10009e-09	454835	ukb-b-12828	rs113670117	T	C	0.088189	Leg fat-free mass (right)
HGB-DBP	7	129663496	0.012225	0.00211986	8.10009e-09	243944	ukb-b-3768	rs11556924	T	C	0.388655	Age when periods started (menarche)
HGB-DBP	8	23377161	-0.0187714	0.0032607	8.57709e-09	331113	ukb-a-290	rs11784090	T	C	0.135467	Trunk fat percentage
HGB-DBP	7	129663496	0.010181	0.00176872	8.6141e-09	336474	ukb-a-389	rs11556924	T	C	0.390062	Standing height
HGB-DBP	7	129663496	-0.00893315	0.00155202	8.63853e-09	154702	ukb-a-488	rs11556924	T	C	0.390062	Medication for cholesterol blood pressure or diabetes: Cholesterol lowering medication
HGB-DBP	6	2050791	-0.0127183	0.0022099	8.66383e-09	331301	ukb-a-270	rs115986297	G	A	0.542997	Impedance of leg (right)
HGB-DBP	7	15059272	-0.010921	0.00189784	8.69881e-09	350474	ukb-d-30020_irnt	rs11514706	C	A	0.524261	Haemoglobin concentration
HGB-DBP	16	67812039	0.0341831	0.00617908	8.79995e-09	NA	met-d-L_HDL_CE	rs112894876	C	G	0.096259	Cholesteryl esters in large HDL
HGB-DBP	12	121431225	-0.012551	0.002182	8.99001e-09	472833	ieu-b-33	rs1169300	A	G	0.293608	eosinophil cell count
HGB-DBP	12	121431225	0.00223283	0.000388601	9.09997e-09	462933	ukb-b-10008	rs1169300	A	G	0.294185	Treatment/medication code: atorvastatin
HGB-DBP	12	121431225	-0.1557	0.0271	9.33254e-09	3301	prot-a-670	rs1169300	A	G	0.29173	C-reactive protein
HGB-DBP	2	73783910	0.0819342	0.0142693	9.35643e-09	5486	eqtl-a-ENSG00000230002	rs11686019	A	G	0.223538	ENSG00000230002
HGB-DBP	1	66159001	-0.45234	0.078782	9.38145e-09	344292	ukb-d-30610_raw	rs11208719	G	A	0.19573	Alkaline phosphatase
HGB-DBP	8	23377161	-0.0167248	0.00291349	9.40005e-09	454884	ukb-b-2303	rs11784090	T	C	0.135297	Body mass index (BMI)
HGB-DBP	16	67812039	0.0370378	0.00647585	9.40005e-09	NA	met-d-M_HDL_CE	rs112894876	C	G	0.096259	Cholesteryl esters in medium HDL
HGB-DBP	12	121431225	0.0252109	0.00427193	9.40005e-09	NA	met-d-Cholines	rs1169300	A	G	0.293721	Total cholines
HGB-DBP	3	121725703	0.0110302	0.00192173	9.48965e-09	350474	ukb-d-30020_irnt	rs11924058	G	A	0.543483	Haemoglobin concentration
HGB-DBP	14	36099366	0.0131721	0.00229528	9.49992e-09	454805	ukb-b-16099	rs113670117	T	C	0.088188	Leg fat-free mass (left)
HGB-DBP	8	23377161	-0.0109194	0.00190336	9.59997e-09	454835	ukb-b-12828	rs11784090	T	C	0.135299	Leg fat-free mass (right)
HGB-DBP	12	121431225	-1.0382	0.181	9.70421e-09	343836	ukb-d-30880_raw	rs1169300	A	G	0.29076	Urate
HGB-DBP	8	23377161	-0.0105102	0.0018352	1e-08	454655	ukb-b-9093	rs11784090	T	C	0.135306	Arm predicted mass (left)
HGB-DBP	6	2050791	-0.0256049	0.00447652	1.09999e-08	97653	ukb-b-14146	rs115986297	G	A	0.541484	Intra-ocular pressure, Goldmann-correlated (right)
HGB-DBP	12	121431225	0.0134137	0.00234829	1.09999e-08	408112	ebi-a-GCST90002386	rs1169300	A	G	0.292874	High light scatter reticulocyte percentage of red cells
HGB-DBP	2	12953264	0.0140138	0.00245443	1.13344e-08	350471	ukb-d-30090_irnt	rs11685678	A	G	0.311953	Platelet crit
HGB-DBP	7	129663496	0.0098795	0.00173525	1.24753e-08	154702	ukb-a-489	rs11556924	T	C	0.390062	Medication for cholesterol blood pressure or diabetes: None of the above
HGB-DBP	5	34492562	-0.0216689	0.00381235	1.31701e-08	172952	ebi-a-GCST004601	rs11949100	A	G	0.3237	Red blood cell count
HGB-DBP	12	121431225	0.014496	0.0025538	1.37791e-08	313387	ukb-d-30630_irnt	rs1169300	A	G	0.29089	Apoliprotein A
HGB-DBP	7	129663496	-0.00180071	0.000317415	1.40001e-08	462933	ukb-b-15829	rs11556924	T	C	0.388405	Non-cancer illness code, self-reported: heart attack/myocardial infarction
HGB-DBP	8	23377161	0.015338	0.002702	1.40001e-08	562259	ebi-a-GCST90002304	rs11784090	T	C	0.134444	Hematocrit
HGB-DBP	2	160914549	-0.013395	0.002361	1.43001e-08	562259	ebi-a-GCST90002304	rs11901391	C	T	0.188688	Hematocrit
HGB-DBP	2	73783910	-0.0808124	0.0142697	1.4858e-08	31129	eqtl-a-ENSG00000144034	rs11686019	A	G	0.223538	ENSG00000144034
HGB-DBP	6	2050791	-0.0102448	0.00181111	1.5e-08	454863	ukb-b-7376	rs115986297	G	A	0.543262	Impedance of leg (right)
HGB-DBP	8	23377161	0.024782	0.004374	1.5e-08	119629	ebi-a-GCST90002323	rs11784090	T	C	0.318079	Mean corpuscular hemoglobin
HGB-DBP	8	23377161	-0.0152468	0.00269792	1.59364e-08	331249	ukb-a-282	rs11784090	T	C	0.135467	Arm fat percentage (right)
HGB-DBP	12	121431225	0.00688726	0.00122089	1.69153e-08	180203	ukb-a-448	rs1169300	A	G	0.290707	Medication for cholesterol blood pressure diabetes or take exogenous hormones: Cholesterol lowering medication
HGB-DBP	1	66159001	-0.00727836	0.00128974	1.7e-08	195644	ukb-b-5262	rs11208719	G	A	0.195424	Relative age voice broke
HGB-DBP	8	23377161	0.0295052	0.00523528	1.74201e-08	170690	ebi-a-GCST004619	rs11784090	T	C	0.1359	Reticulocyte fraction of red cells
HGB-DBP	6	26082717	-0.0244	0.0045	1.76799e-08	146806	ebi-a-GCST90002244	rs11758205	G	A	0.026	Glycated hemoglobin levels
HGB-DBP	6	26082717	-0.26946	0.047843	1.78131e-08	344182	ukb-d-30750_raw	rs11758205	G	A	0.026514	Glycated haemoglobin
HGB-DBP	6	2050791	-0.0097127	0.00172494	1.79568e-08	331292	ukb-a-273	rs115986297	G	A	0.542997	Impedance of arm (left)
HGB-DBP	6	26082717	0.0422966	0.00751212	1.79883e-08	344729	ukb-d-30290_irnt	rs11758205	G	A	0.0264287	High light scatter reticulocyte percentage
HGB-DBP	7	129663496	0.0199851	0.00355618	1.911e-08	171996	ebi-a-GCST004631	rs11556924	T	C	0.3882	Basophil percentage of white cells
HGB-DBP	8	23377161	-0.0162354	0.00289185	2e-08	461460	ukb-b-19953	rs11784090	T	C	0.135283	Body mass index (BMI)
HGB-DBP	12	121431225	0.0256079	0.00454338	2e-08	NA	met-d-VLDL_CE	rs1169300	A	G	0.293714	Cholesteryl esters in VLDL
HGB-DBP	12	121431225	0.0255151	0.00443776	2e-08	NA	met-d-Total_FC	rs1169300	A	G	0.293714	Total free cholesterol
HGB-DBP	11	8875509	0.0245	0.004368	2.01902e-08	NA	bbj-a-5	rs113717499	T	C	0.49	Alkaline phosphatase
HGB-DBP	12	121431225	-0.0462306	0.00825311	2.12393e-08	NA	bbj-a-153	rs1169300	A	G	0.539859	Type 2 diabetes
HGB-DBP	2	12953264	0.011471	0.002048	2.17e-08	521153	ieu-b-32	rs11685678	A	G	0.310631	lymphocyte cell count
HGB-DBP	14	36099366	-0.61444	0.10978	2.18409e-08	344292	ukb-d-30610_raw	rs113670117	T	C	0.088017	Alkaline phosphatase
HGB-DBP	7	129663496	-0.00595608	0.0010651	2.19999e-08	407557	ukb-b-18408	rs11556924	T	C	0.388741	Illnesses of father: Heart disease
HGB-DBP	16	230578	-0.0179481	0.00321122	2.28313e-08	350474	ukb-d-30020_irnt	rs11863726	G	A	0.0988241	Haemoglobin concentration
HGB-DBP	3	121725703	-0.002207	0.00039489	2.28481e-08	344264	ukb-d-30720_raw	rs11924058	G	A	0.54355	Cystatin C
HGB-DBP	12	121431225	0.0079701	0.00142684	2.30001e-08	209638	ukb-b-11740	rs1169300	A	G	0.293911	Medication for cholesterol, blood pressure or diabetes: Cholesterol lowering medication
HGB-DBP	3	121725703	0.0135822	0.00243093	2.30877e-08	344728	ukb-d-30260_irnt	rs11924058	G	A	0.543512	Mean reticulocyte volume
HGB-DBP	16	230578	-0.033767	0.00604627	2.34002e-08	172851	ebi-a-GCST004605	rs11863726	G	A	0.0972	Mean corpuscular hemoglobin concentration
HGB-DBP	12	121431225	-0.076	0.014	2.357e-08	10112	ieu-a-1015	rs1169300	A	G	0.54	C-reactive protein
HGB-DBP	8	23377161	-0.0131312	0.00235241	2.37898e-08	331307	ukb-a-268	rs11784090	T	C	0.135467	Basal metabolic rate
HGB-DBP	1	66159001	0.0250999	0.00450045	2.44399e-08	171748	ebi-a-GCST004632	rs11208719	G	A	0.1975	Lymphocyte percentage of white cells
HGB-DBP	16	67812039	-0.0399969	0.006948	2.5e-08	NA	met-d-L_VLDL_FC_pct	rs112894876	C	G	0.096246	Free cholesterol to total lipids ratio in large VLDL
HGB-DBP	16	67812039	0.0385456	0.00702035	2.59998e-08	NA	met-d-XL_HDL_CE_pct	rs112894876	C	G	0.096263	Cholesteryl esters to total lipids ratio in very large HDL
HGB-DBP	2	160914549	-0.0138313	0.00248983	2.77651e-08	350475	ukb-d-30030_irnt	rs11901391	C	T	0.189043	Haematocrit percentage
HGB-DBP	16	67812039	0.0355103	0.00645165	2.80001e-08	NA	met-d-M_HDL_C	rs112894876	C	G	0.096259	Cholesterol in medium HDL
HGB-DBP	12	121431225	0.0252834	0.00443673	2.90001e-08	NA	met-d-Omega_6	rs1169300	A	G	0.293721	Omega-6 fatty acids
HGB-DBP	8	23377161	-0.0150879	0.00272028	2.91756e-08	331117	ukb-a-264	rs11784090	T	C	0.135467	Body fat percentage
HGB-DBP	3	121725703	-0.01143	0.0020641	3.07143e-08	343836	ukb-d-30880_irnt	rs11924058	G	A	0.54351	Urate
HGB-DBP	8	23377161	-0.0128413	0.00232025	3.12457e-08	331253	ukb-a-281	rs11784090	T	C	0.135467	Leg predicted mass (left)
HGB-DBP	16	67812039	-0.0341167	0.00620434	3.2e-08	NA	met-d-XL_HDL_FC_pct	rs112894876	C	G	0.096263	Free cholesterol to total lipids ratio in very large HDL
HGB-DBP	12	121431225	-0.0240988	0.00452089	3.2e-08	NA	met-d-L_VLDL_TG_pct	rs1169300	A	G	0.293708	Triglycerides to total lipids ratio in large VLDL
HGB-DBP	7	129663496	-0.0022039	0.0003989	3.29777e-08	344264	ukb-d-30720_raw	rs11556924	T	C	0.38984	Cystatin C
HGB-DBP	2	73783910	0.0122609	0.00222112	3.38953e-08	350474	ukb-d-30020_irnt	rs11686019	A	G	0.238594	Haemoglobin concentration
HGB-DBP	16	67812039	-0.0376338	0.00681304	3.40001e-08	NA	met-d-L_VLDL_PL_pct	rs112894876	C	G	0.096246	Phospholipids to total lipids ratio in large VLDL
HGB-DBP	1	29486128	0.00983299	0.00183789	3.40001e-08	368929	ebi-a-GCST90012110	rs113292219	T	C	0.053913	Sex hormone-binding globulin levels adjusted for BMI
HGB-DBP	8	23377161	-0.0148107	0.00268539	3.48434e-08	331198	ukb-a-286	rs11784090	T	C	0.135467	Arm fat percentage (left)
HGB-DBP	16	230578	-0.0341229	0.00618779	3.49704e-08	171529	ebi-a-GCST004621	rs11863726	G	A	0.097	Sum basophil neutrophil counts
HGB-DBP	2	73783910	0.0555021	0.0101	3.74498e-08	130644	ieu-b-5102	rs11686019	A	G	0.234	Schizophrenia
HGB-DBP	8	23377161	-0.0128492	0.00233613	3.79638e-08	331258	ukb-a-280	rs11784090	T	C	0.135467	Leg fat-free mass (left)
HGB-DBP	8	23377161	-0.00869463	0.00168624	3.79997e-08	180094	ebi-a-GCST90012108	rs11784090	T	C	0.13536	Sex hormone-binding globulin levels adjusted for BMI
HGB-DBP	7	129663496	0.0200872	0.00365548	3.90499e-08	171771	ebi-a-GCST004624	rs11556924	T	C	0.3882	Sum eosinophil basophil counts
HGB-DBP	7	129663496	-0.0689191	0.0125521	4.00461e-08	171875	ieu-a-798	rs11556924	T	C	0.29769	Myocardial infarction
HGB-DBP	7	129663496	-0.0535	0.0097	4.03497e-08	NA	finn-b-I9_HYPERTENSION	rs11556924	T	C	0.326	Hypertensive diseases
HGB-DBP	7	129663496	-0.0535	0.0097	4.03497e-08	NA	finn-b-FG_HYPERTENSION	rs11556924	T	C	0.326	Hypertensive diseases (excluding secondary)
HGB-DBP	1	29486128	-0.0228742	0.00417294	4.20001e-08	431167	ebi-a-GCST90002412	rs113292219	T	C	0.053915	Low density lipoprotein cholesterol levels
HGB-DBP	1	3691528	0.0128407	0.00234272	4.2298e-08	350475	ukb-d-30030_irnt	rs1175550	G	A	0.230894	Haematocrit percentage
HGB-DBP	1	66159001	-0.0649	0.0119	4.43803e-08	NA	ieu-b-4763	rs11208719	G	A	NA	C-reactive protein
HGB-DBP	12	121431225	-0.00184473	0.000337276	4.49997e-08	463010	ukb-b-13803	rs1169300	A	G	0.294184	Operative procedures - main OPCS: J18.3 Total cholecystectomy NEC
HGB-DBP	12	121431225	0.011441	0.0020927	4.60002e-08	NA	ieu-b-109	rs1169300	A	G	0.294226	HDL cholesterol
HGB-DBP	7	15059272	0.00180922	0.000331313	4.70002e-08	463010	ukb-b-970	rs11514706	C	A	0.523311	Diagnoses - secondary ICD10: E11.9 Without complications
HGB-DBP	8	23377161	-0.018334	0.0033602	4.8653e-08	344182	ukb-d-30750_irnt	rs11784090	T	C	0.1356	Glycated haemoglobin
HGB-DBP	1	29486128	0.172362	0.0315953	4.89181e-08	18110	eqtl-a-ENSG00000197989	rs113292219	T	C	0.0367616	ENSG00000197989
HGB-DBP	6	2050791	-0.01259	0.0023091	4.96615e-08	344052	ukb-d-30670_irnt	rs115986297	G	A	0.54322	Urea
HGB-DBP	17	46683800	-0.964988	0.0140781	3.27340999999998e-310	31684	eqtl-a-ENSG00000173917	rs12952262	T	C	0.159551	ENSG00000173917
HGB-DBP	3	141091595	0.0473086	0.00135259	5.19996e-268	461950	ukb-b-10787	rs13098180	A	T	0.381321	Standing height
HGB-DBP	3	141091595	0.0492189	0.00178852	1.57398e-166	336474	ukb-a-389	rs13098180	A	T	0.383563	Standing height
HGB-DBP	3	141091595	0.038687	0.00155553	1.49968e-136	461536	ukb-b-16881	rs13098180	A	T	0.381291	Sitting height
HGB-DBP	17	46683800	-0.351347	0.0159819	4.08319e-107	31470	eqtl-a-ENSG00000141293	rs12952262	T	C	0.159551	ENSG00000141293
HGB-DBP	3	141091595	0.253314	0.0121129	4.11244e-97	25613	eqtl-a-ENSG00000177311	rs13098180	A	T	0.374201	ENSG00000177311
HGB-DBP	17	46683800	-0.334038	0.0160082	1.07275e-96	5502	eqtl-a-ENSG00000230148	rs12952262	T	C	0.159551	ENSG00000230148
HGB-DBP	3	141091595	0.0264389	0.00127877	5.79963e-95	454463	ukb-b-9685	rs13098180	A	T	0.381378	Trunk predicted mass
HGB-DBP	3	141091595	0.0265215	0.00128287	6.00067e-95	454508	ukb-b-17409	rs13098180	A	T	0.381385	Trunk fat-free mass
HGB-DBP	3	141091595	0.0397893	0.00194652	8.19596e-93	336172	ukb-a-195	rs13098180	A	T	0.383563	Sitting height
HGB-DBP	3	141091595	0.0259194	0.00128757	4.00037e-90	454850	ukb-b-13354	rs13098180	A	T	0.381362	Whole body fat-free mass
HGB-DBP	3	141091595	0.0257255	0.00128973	1.59993e-88	454888	ukb-b-14540	rs13098180	A	T	0.381368	Whole body water mass
HGB-DBP	3	141091595	0.0386	0.002	1.01906e-86	450243	ebi-a-GCST90000025	rs13098180	A	T	0.3813	Appendicular lean mass
HGB-DBP	3	141091595	0.0264731	0.00135399	4.00037e-85	454874	ukb-b-16446	rs13098180	A	T	0.381372	Basal metabolic rate
HGB-DBP	15	72112853	-0.260063	0.0133142	5.7783e-85	31255	eqtl-a-ENSG00000066933	rs12898728	T	C	0.264563	ENSG00000066933
HGB-DBP	17	46683800	-0.303796	0.0160508	6.80926e-80	31470	eqtl-a-ENSG00000182742	rs12952262	T	C	0.159551	ENSG00000182742
HGB-DBP	19	2159571	0.0249737	0.00134477	5.50047e-77	461950	ukb-b-10787	rs12985258	C	T	0.400418	Standing height
HGB-DBP	3	141091595	0.0240378	0.00130644	1.29987e-75	454672	ukb-b-19925	rs13098180	A	T	0.381373	Arm fat-free mass (left)
HGB-DBP	3	141091595	0.0238106	0.00130127	8.60003e-75	454655	ukb-b-9093	rs13098180	A	T	0.381374	Arm predicted mass (left)
HGB-DBP	3	141091595	0.0232082	0.00128158	2.70023e-73	454753	ukb-b-19520	rs13098180	A	T	0.381369	Arm fat-free mass (right)
HGB-DBP	3	141091595	0.0230898	0.00127726	4.79954e-73	454746	ukb-b-16698	rs13098180	A	T	0.381371	Arm predicted mass (right)
HGB-DBP	3	141091595	0.0241618	0.00134134	1.50003e-72	454799	ukb-b-17271	rs13098180	A	T	0.381359	Leg predicted mass (left)
HGB-DBP	3	141091595	0.0242939	0.00134953	1.9002e-72	454835	ukb-b-12828	rs13098180	A	T	0.381364	Leg fat-free mass (right)
HGB-DBP	3	141091595	0.0241335	0.00134084	1.99986e-72	454834	ukb-b-14310	rs13098180	A	T	0.381364	Leg predicted mass (right)
HGB-DBP	3	141091595	0.0242211	0.0013502	5.90065e-72	454805	ukb-b-16099	rs13098180	A	T	0.38136	Leg fat-free mass (left)
HGB-DBP	3	141091595	0.0301577	0.0017193	7.52835e-69	332021	ukb-a-35	rs13098180	A	T	0.383563	Comparative height size at age 10
HGB-DBP	3	141091595	0.0392715	0.0023443	5.50047e-63	265753	ukb-b-4080	rs13098180	A	T	0.381243	Ankle spacing width
HGB-DBP	17	46683800	-0.268925	0.0160948	1.13084e-62	31684	eqtl-a-ENSG00000120093	rs12952262	T	C	0.159551	ENSG00000120093
HGB-DBP	17	57938041	-0.195499	0.0117893	9.28111e-62	8850	eqtl-a-ENSG00000189050	rs1292041	G	A	0.501394	ENSG00000189050
HGB-DBP	3	141091595	0.0262108	0.00158185	1.22293e-61	330995	ukb-a-293	rs13098180	A	T	0.383563	Trunk predicted mass
HGB-DBP	3	141091595	0.0262009	0.00158704	3.32966e-61	331030	ukb-a-292	rs13098180	A	T	0.383563	Trunk fat-free mass
HGB-DBP	17	57938041	-0.030679	0.001884	1.38007e-59	562213	ieu-b-30	rs1292041	G	A	0.528618	white blood cell count
HGB-DBP	3	141091595	0.0292468	0.00179833	1.80011e-59	461632	ukb-b-11842	rs13098180	A	T	0.381349	Weight
HGB-DBP	14	21542766	0.0455364	0.00280567	3.10027e-59	436424	ukb-b-18103	rs12889267	G	A	0.167127	Pulse rate, automated reading
HGB-DBP	3	141091595	0.0258269	0.00159331	4.54569e-59	331291	ukb-a-266	rs13098180	A	T	0.383563	Whole body fat-free mass
HGB-DBP	19	2159571	0.0283588	0.00176602	5.27837e-58	336474	ukb-a-389	rs12985258	C	T	0.399914	Standing height
HGB-DBP	3	141091595	0.0256091	0.00159568	6.11083e-58	331315	ukb-a-267	rs13098180	A	T	0.383563	Whole body water mass
HGB-DBP	3	141091595	0.0290401	0.00181159	7.89951e-58	454893	ukb-b-12039	rs13098180	A	T	0.38137	Weight
HGB-DBP	3	141091595	0.0409938	0.00263394	4.79954e-57	244730	ebi-a-GCST90000027	rs13098180	A	T	0.381467	Appendicular lean mass
HGB-DBP	3	141091595	0.0265472	0.00167068	7.8001e-57	331307	ukb-a-268	rs13098180	A	T	0.383563	Basal metabolic rate
HGB-DBP	6	16289538	-0.0466562	0.00294534	1.70569e-56	350472	ukb-d-30050_irnt	rs11969405	A	G	0.203068	Mean corpuscular haemoglobin
HGB-DBP	17	57938041	-0.030242	0.001911	2.25996e-56	521564	ieu-b-31	rs1292041	G	A	0.528877	monocyte cell count
HGB-DBP	21	37834258	0.034406	0.002206	8.1508e-55	562259	ebi-a-GCST90002304	rs128494	C	T	0.76206	Hematocrit
HGB-DBP	3	141091595	0.4329	0.0278	9.80844e-55	103619	ieu-b-4814	rs13098180	A	T	NA	Height
HGB-DBP	17	57938041	0.0369902	0.00238397	2.80802e-54	350470	ukb-d-30110_irnt	rs1292041	G	A	0.528279	Platelet distribution width
HGB-DBP	19	2159571	0.030616	0.002007	1.77992e-52	562259	ebi-a-GCST90002304	rs12985258	C	T	0.401274	Hematocrit
HGB-DBP	3	141091595	0.0238178	0.00160195	5.52077e-50	331159	ukb-a-288	rs13098180	A	T	0.383563	Arm fat-free mass (left)
HGB-DBP	3	141091595	0.0236864	0.00159598	8.21675e-50	331146	ukb-a-289	rs13098180	A	T	0.383563	Arm predicted mass (left)
HGB-DBP	3	141091595	0.0242945	0.00164779	3.50187e-49	331285	ukb-a-277	rs13098180	A	T	0.383563	Leg predicted mass (right)
HGB-DBP	3	141091595	0.0243669	0.0016586	7.60151e-49	331285	ukb-a-276	rs13098180	A	T	0.383563	Leg fat-free mass (right)
HGB-DBP	3	141091595	0.0229781	0.0015701	1.74462e-48	331221	ukb-a-284	rs13098180	A	T	0.383563	Arm fat-free mass (right)
HGB-DBP	3	141091595	0.0242789	0.00165924	1.80468e-48	331258	ukb-a-280	rs13098180	A	T	0.383563	Leg fat-free mass (left)
HGB-DBP	3	141091595	0.0240823	0.00164796	2.38946e-48	331253	ukb-a-281	rs13098180	A	T	0.383563	Leg predicted mass (left)
HGB-DBP	4	55377360	-0.063041	0.004313	2.45019e-48	121047	ebi-a-GCST90002335	rs12505616	G	A	0.333947	Mean corpuscular volume
HGB-DBP	13	114541617	0.034971	0.0024007	4.69678e-48	344182	ukb-d-30750_irnt	rs12868938	G	C	0.36904	Glycated haemoglobin
HGB-DBP	3	141091595	0.0227004	0.00156454	1.09295e-47	331216	ukb-a-285	rs13098180	A	T	0.383563	Arm predicted mass (right)
HGB-DBP	6	7229619	0.186724	0.0129589	4.54255e-47	26196	eqtl-a-ENSG00000124782	rs12192672	A	G	0.294769	ENSG00000124782
HGB-DBP	4	55377360	-0.06445	0.0045	1.64816e-46	NA	bbj-a-40	rs12505616	G	A	0.3328	Mean corpuscular volume
HGB-DBP	9	32450187	0.172435	0.0121735	1.51286e-45	31599	eqtl-a-ENSG00000107201	rs12985	C	T	0.380354	ENSG00000107201
HGB-DBP	4	55377360	-0.061217	0.00434	3.83001e-45	119629	ebi-a-GCST90002323	rs12505616	G	A	0.333943	Mean corpuscular hemoglobin
HGB-DBP	19	2159571	-0.168848	0.0121895	1.23709e-43	26197	eqtl-a-ENSG00000188305	rs12985258	C	T	0.378378	ENSG00000188305
HGB-DBP	4	55377360	0.053635	0.003881	2.08978e-43	150708	ebi-a-GCST90002364	rs12505616	G	A	0.332746	Red blood cell count
HGB-DBP	6	7229619	0.02827	0.002047	2.51015e-43	562259	ebi-a-GCST90002304	rs12192672	A	G	0.295025	Hematocrit
HGB-DBP	3	141091595	0.0300114	0.00220124	2.58404e-42	336227	ukb-a-249	rs13098180	A	T	0.383563	Weight
HGB-DBP	4	55377360	-0.06082	0.004501	1.29509e-41	NA	bbj-a-38	rs12505616	G	A	0.3328	Mean corpuscular hemoglobin
HGB-DBP	13	114541617	0.0270593	0.00200588	1.80011e-41	431167	ebi-a-GCST90002412	rs12868938	G	C	0.371059	Low density lipoprotein cholesterol levels
HGB-DBP	4	55377360	0.05953	0.004497	5.27594e-40	NA	bbj-a-50	rs12505616	G	A	0.3328	Red blood cell count
HGB-DBP	17	46683800	0.213351	0.0161537	7.93049e-40	31684	eqtl-a-ENSG00000005243	rs12952262	T	C	0.159551	ENSG00000005243
HGB-DBP	19	2159571	0.025354	0.00193652	3.71022e-39	350474	ukb-d-30020_irnt	rs12985258	C	T	0.401068	Haemoglobin concentration
HGB-DBP	3	141091595	0.0101483	0.000776305	4.81948e-39	360270	ukb-d-1747_1	rs13098180	A	T	0.38284	Hair colour (natural, before greying): Blonde
HGB-DBP	6	16289538	-0.0379284	0.00295264	9.28966e-38	350473	ukb-d-30040_irnt	rs11969405	A	G	0.203065	Mean corpuscular volume
HGB-DBP	4	55377360	0.0263714	0.00205349	9.6984e-38	350475	ukb-d-30010_irnt	rs12505616	G	A	0.56241	Red blood cell (erythrocyte) count
HGB-DBP	17	57938041	-0.025204	0.001962	9.94947e-38	519258	ieu-b-34	rs1292041	G	A	0.528699	neutrophil cell count
HGB-DBP	14	21542766	0.042799	0.00333435	1.05633e-37	317756	ukb-a-3	rs12889267	G	A	0.168617	Pulse rate automated reading
HGB-DBP	4	55377360	-0.0304303	0.00238611	3.05351e-37	350473	ukb-d-30040_irnt	rs12505616	G	A	0.562411	Mean corpuscular volume
HGB-DBP	19	2159571	0.0195345	0.00154151	8.4004e-37	461536	ukb-b-16881	rs12985258	C	T	0.400433	Sitting height
HGB-DBP	3	141091595	0.0357187	0.00292469	1.29987e-36	205513	ebi-a-GCST90000026	rs13098180	A	T	0.381097	Appendicular lean mass
HGB-DBP	3	141091595	0.0266722	0.0021164	2.08018e-36	350475	ukb-d-30010_irnt	rs13098180	A	T	0.382939	Red blood cell (erythrocyte) count
HGB-DBP	19	2159571	0.0247156	0.00199056	2.16621e-35	350475	ukb-d-30030_irnt	rs12985258	C	T	0.401068	Haematocrit percentage
HGB-DBP	12	13046211	-0.031592	0.002567	8.9002e-35	562259	ebi-a-GCST90002304	rs12811512	T	C	0.152031	Hematocrit
HGB-DBP	3	141091595	0.0295226	0.00241203	1.9002e-34	148653	ukb-b-8428	rs13098180	A	T	0.380278	Forced expiratory volume in 1-second (FEV1), predicted
HGB-DBP	14	21542766	-0.031	0.0025	2.18575e-34	450243	ebi-a-GCST90000025	rs12889267	G	A	0.1673	Appendicular lean mass
HGB-DBP	19	2159571	0.0236	0.0019	4.3722e-34	450243	ebi-a-GCST90000025	rs12985258	C	T	0.4008	Appendicular lean mass
HGB-DBP	4	55377360	-0.0289546	0.00238055	4.97164e-34	350472	ukb-d-30050_irnt	rs12505616	G	A	0.562411	Mean corpuscular haemoglobin
HGB-DBP	3	141091595	0.0245846	0.0020672	1.29987e-32	462117	ukb-b-15590	rs13098180	A	T	0.381313	Hip circumference
HGB-DBP	17	57938041	0.140694	0.0118445	1.53285e-32	30902	eqtl-a-ENSG00000068097	rs1292041	G	A	0.501394	ENSG00000068097
HGB-DBP	3	141091595	0.0245429	0.00208934	7.29962e-32	454588	ukb-b-20044	rs13098180	A	T	0.381374	Trunk fat mass
HGB-DBP	3	141091595	-0.0138612	0.0011813	8.66164e-32	360270	ukb-d-1747_4	rs13098180	A	T	0.38284	Hair colour (natural, before greying): Dark brown
HGB-DBP	17	57938041	-0.0272036	0.00233522	2.34477e-31	349856	ukb-d-30130_irnt	rs1292041	G	A	0.528258	Monocyte count
HGB-DBP	19	2159571	0.0222446	0.00192148	5.47646e-31	336172	ukb-a-195	rs12985258	C	T	0.399914	Sitting height
HGB-DBP	17	57938041	-0.023657	0.002074	4.1096e-30	473971	ieu-b-29	rs1292041	G	A	0.529162	basophil cell count
HGB-DBP	3	141091595	0.3805	0.0334	5.06058e-30	71583	ieu-b-4813	rs13098180	A	T	NA	Height
HGB-DBP	6	16289538	-0.0503036	0.00442256	5.61436e-30	172332	ebi-a-GCST004630	rs11969405	A	G	0.2018	Mean corpuscular hemoglobin
HGB-DBP	19	2159571	0.0192291	0.00169697	9.28539e-30	332021	ukb-a-35	rs12985258	C	T	0.399914	Comparative height size at age 10
HGB-DBP	17	57938041	-0.02134	0.001888	1.38995e-29	562259	ebi-a-GCST90002304	rs1292041	G	A	0.528623	Hematocrit
HGB-DBP	3	141091595	-0.0279685	0.00248515	2.23357e-29	344728	ukb-d-30260_irnt	rs13098180	A	T	0.382864	Mean reticulocyte volume
HGB-DBP	19	2159571	0.0142466	0.00127009	3.40017e-29	454508	ukb-b-17409	rs12985258	C	T	0.400465	Trunk fat-free mass
HGB-DBP	19	2159571	0.0140772	0.00126602	1e-28	454463	ukb-b-9685	rs12985258	C	T	0.40047	Trunk predicted mass
HGB-DBP	17	46683800	-0.179112	0.0161831	1.79763e-28	27754	eqtl-a-ENSG00000120087	rs12952262	T	C	0.159551	ENSG00000120087
HGB-DBP	19	2159571	0.0230728	0.00208634	2.00401e-28	350475	ukb-d-30010_irnt	rs12985258	C	T	0.401068	Red blood cell (erythrocyte) count
HGB-DBP	13	114541617	0.0245791	0.00222621	2.39994e-28	408112	ebi-a-GCST90002404	rs12868938	G	C	0.370537	Red cell distribution width
HGB-DBP	4	55377360	-0.0265966	0.00241097	2.7227e-28	344728	ukb-d-30260_irnt	rs12505616	G	A	0.562383	Mean reticulocyte volume
HGB-DBP	17	57938041	-0.026251	0.00240184	8.41395e-28	350470	ukb-d-30000_irnt	rs1292041	G	A	0.528287	White blood cell (leukocyte) count
HGB-DBP	17	57938041	0.0393751	0.00363172	2.17721e-27	164433	ebi-a-GCST004616	rs1292041	G	A	0.5259	Platelet distribution width
HGB-DBP	3	141091595	-0.0265055	0.00245936	4.44631e-27	350473	ukb-d-30040_irnt	rs13098180	A	T	0.382941	Mean corpuscular volume
HGB-DBP	3	141091595	0.0341984	0.00319602	1e-26	146226	ukb-b-2122	rs13098180	A	T	0.383151	Ankle spacing width (left)
HGB-DBP	9	32450187	0.020426	0.001912	1.27997e-26	562259	ebi-a-GCST90002304	rs12985	C	T	0.374645	Hematocrit
HGB-DBP	12	13046211	-0.0289334	0.00271066	1.36082e-26	350475	ukb-d-30030_irnt	rs12811512	T	C	0.151607	Haematocrit percentage
HGB-DBP	21	37834258	0.0248336	0.00232785	1.44944e-26	350475	ukb-d-30030_irnt	rs128494	C	T	0.766728	Haematocrit percentage
HGB-DBP	3	141091595	0.0266594	0.00253735	8.11521e-26	331093	ukb-a-291	rs13098180	A	T	0.383563	Trunk fat mass
HGB-DBP	14	21542766	-0.026042	0.002499	2.16023e-25	562259	ebi-a-GCST90002304	rs12889267	G	A	0.166459	Hematocrit
HGB-DBP	19	2159571	0.0132998	0.00127738	2.19989e-25	454888	ukb-b-14540	rs12985258	C	T	0.400472	Whole body water mass
HGB-DBP	19	2159571	0.0132794	0.00127532	2.19989e-25	454850	ukb-b-13354	rs12985258	C	T	0.40046	Whole body fat-free mass
HGB-DBP	3	141091595	0.0333485	0.0032352	6.4998e-25	146181	ukb-b-8607	rs13098180	A	T	0.383003	Ankle spacing width (right)
HGB-DBP	19	2159571	0.125873	0.0122263	7.40628e-25	26732	eqtl-a-ENSG00000065000	rs12985258	C	T	0.378378	ENSG00000065000
HGB-DBP	12	13046211	-0.0270491	0.00263717	1.11096e-24	350474	ukb-d-30020_irnt	rs12811512	T	C	0.151608	Haemoglobin concentration
HGB-DBP	13	114541617	0.02482	0.0024221	1.22349e-24	343992	ukb-d-30870_irnt	rs12868938	G	C	0.36921	Triglycerides
HGB-DBP	17	57938041	0.121377	0.0118596	1.38771e-24	5164	eqtl-a-ENSG00000241157	rs1292041	G	A	0.501394	ENSG00000241157
HGB-DBP	21	37834258	0.0231029	0.00226474	1.97469e-24	350474	ukb-d-30020_irnt	rs128494	C	T	0.766728	Haemoglobin concentration
HGB-DBP	3	141091595	0.0189852	0.00186696	2.70023e-24	345665	ukb-b-14713	rs13098180	A	T	0.381459	Forced vital capacity (FVC), Best measure
HGB-DBP	3	141091595	0.0186309	0.00183715	3.59998e-24	NA	ieu-b-105	rs13098180	A	T	0.38146	FVC
HGB-DBP	3	141091595	0.0172026	0.00170386	5.70033e-24	421986	ukb-b-7953	rs13098180	A	T	0.381472	Forced vital capacity (FVC)
HGB-DBP	6	7229619	0.0214559	0.00212568	5.93882e-24	350475	ukb-d-30030_irnt	rs12192672	A	G	0.297603	Haematocrit percentage
HGB-DBP	6	7229619	0.0208067	0.00206803	8.26799e-24	350474	ukb-d-30020_irnt	rs12192672	A	G	0.297604	Haemoglobin concentration
HGB-DBP	17	57938041	-0.019384	0.001931	1.13006e-23	524893	ieu-b-32	rs1292041	G	A	0.528879	lymphocyte cell count
HGB-DBP	3	141091595	0.0203098	0.00202629	1.20005e-23	454137	ukb-b-19393	rs13098180	A	T	0.381405	Whole body fat mass
HGB-DBP	14	21542766	0.0479436	0.00479835	1.69981e-23	151546	ukb-b-15892	rs12889267	G	A	0.166759	Pulse rate
HGB-DBP	3	141091595	0.01954	0.001962	2.48028e-23	524913	ieu-b-32	rs13098180	A	T	0.380831	lymphocyte cell count
HGB-DBP	3	141091595	-0.0243385	0.00245364	3.45462e-23	350472	ukb-d-30050_irnt	rs13098180	A	T	0.382941	Mean corpuscular haemoglobin
HGB-DBP	13	114541617	0.027386	0.002764	3.87436e-23	344278	ukb-d-30690_raw	rs12868938	G	C	0.36925	Cholesterol
HGB-DBP	3	141091595	0.0278863	0.002828	6.29216e-23	110423	ukb-a-234	rs13098180	A	T	0.383563	Forced expiratory volume in 1-second (FEV1) predicted
HGB-DBP	3	141091595	-0.02374	0.0024117	7.35699e-23	342439	ukb-d-30770_irnt	rs13098180	A	T	0.38285	IGF-1
HGB-DBP	6	16289538	-0.140272	0.0142989	1.01765e-22	4994	eqtl-a-ENSG00000217078	rs11969405	A	G	0.220861	ENSG00000217078
HGB-DBP	3	141091595	0.0243882	0.002495	1.45378e-22	336601	ukb-a-388	rs13098180	A	T	0.383563	Hip circumference
HGB-DBP	6	7229619	0.0159156	0.00163291	1.9002e-22	461536	ukb-b-16881	rs12192672	A	G	0.295525	Sitting height
HGB-DBP	6	7229619	0.0216968	0.00222788	2.07396e-22	350475	ukb-d-30010_irnt	rs12192672	A	G	0.297603	Red blood cell (erythrocyte) count
HGB-DBP	13	114541617	0.023531	0.0024191	2.32648e-22	344278	ukb-d-30690_irnt	rs12868938	G	C	0.36925	Cholesterol
HGB-DBP	17	57938041	-0.0233208	0.00239853	2.42214e-22	349856	ukb-d-30140_irnt	rs1292041	G	A	0.528258	Neutrophill count
HGB-DBP	3	141091595	-0.13279	0.013679	2.80285e-22	342439	ukb-d-30770_raw	rs13098180	A	T	0.38285	IGF-1
HGB-DBP	6	7229619	0.023034	0.0023795	3.68468e-22	344264	ukb-d-30720_irnt	rs12192672	A	G	0.29772	Cystatin C
HGB-DBP	15	72112853	0.0145042	0.00149923	3.90032e-22	461950	ukb-b-10787	rs12898728	T	C	0.25669	Standing height
HGB-DBP	6	16289538	-0.0425572	0.00440875	4.77859e-22	172433	ebi-a-GCST004602	rs11969405	A	G	0.2018	Mean corpuscular volume
HGB-DBP	19	2159571	0.0150498	0.00156601	7.28283e-22	331030	ukb-a-292	rs12985258	C	T	0.399914	Trunk fat-free mass
HGB-DBP	19	2159571	0.0128753	0.00134116	8.00018e-22	454874	ukb-b-16446	rs12985258	C	T	0.400475	Basal metabolic rate
HGB-DBP	19	2159571	0.0121735	0.00126842	8.19974e-22	454753	ukb-b-19520	rs12985258	C	T	0.400474	Arm fat-free mass (right)
HGB-DBP	19	2159571	0.0120026	0.00126415	2.19989e-21	454746	ukb-b-16698	rs12985258	C	T	0.400475	Arm predicted mass (right)
HGB-DBP	19	2159571	0.0148112	0.00156091	2.35234e-21	330995	ukb-a-293	rs12985258	C	T	0.399914	Trunk predicted mass
HGB-DBP	14	34654540	0.019726	0.002081	2.73968e-21	562259	ebi-a-GCST90002304	rs12437397	G	C	0.672866	Hematocrit
HGB-DBP	3	141091595	-0.034893	0.00368594	2.89401e-21	172433	ebi-a-GCST004602	rs13098180	A	T	0.3805	Mean corpuscular volume
HGB-DBP	12	13046211	-0.0266035	0.00284106	7.72503e-21	350475	ukb-d-30010_irnt	rs12811512	T	C	0.151607	Red blood cell (erythrocyte) count
HGB-DBP	17	57938041	-0.0178147	0.00190953	1.07103e-20	350474	ukb-d-30020_irnt	rs1292041	G	A	0.528281	Haemoglobin concentration
HGB-DBP	6	7229619	-0.020723	0.0022215	1.07994e-20	343836	ukb-d-30880_irnt	rs12192672	A	G	0.2977	Urate
HGB-DBP	3	141091595	-0.0230524	0.00248764	1.92886e-20	344729	ukb-d-30270_irnt	rs13098180	A	T	0.382864	Mean sphered cell volume
HGB-DBP	13	114541617	0.14835	0.01602	2.04597e-20	344182	ukb-d-30750_raw	rs12868938	G	C	0.36904	Glycated haemoglobin
HGB-DBP	17	46683800	0.148456	0.0162051	5.14162e-20	30935	eqtl-a-ENSG00000198933	rs12952262	T	C	0.159551	ENSG00000198933
HGB-DBP	17	57938041	-0.108274	0.0118686	7.335e-20	30902	eqtl-a-ENSG00000108423	rs1292041	G	A	0.501394	ENSG00000108423
HGB-DBP	17	57938041	-0.0178837	0.00196278	8.17147e-20	350475	ukb-d-30030_irnt	rs1292041	G	A	0.52828	Haematocrit percentage
HGB-DBP	17	46683800	0.146452	0.0162064	1.61622e-19	31684	eqtl-a-ENSG00000108439	rs12952262	T	C	0.159551	ENSG00000108439
HGB-DBP	14	21542766	-0.0158063	0.00175655	2.29985e-19	461950	ukb-b-10787	rs12889267	G	A	0.167101	Standing height
HGB-DBP	13	114541617	0.02248	0.0025026	2.65461e-19	343992	ukb-d-30870_raw	rs12868938	G	C	0.36921	Triglycerides
HGB-DBP	13	114541617	0.019095	0.002139	4.6505e-19	562259	ebi-a-GCST90002304	rs12868938	G	C	0.370747	Hematocrit
HGB-DBP	3	141091595	0.0219092	0.00245892	5.12271e-19	330762	ukb-a-265	rs13098180	A	T	0.383563	Whole body fat mass
HGB-DBP	19	2159571	0.0114373	0.00128819	6.79986e-19	454655	ukb-b-9093	rs12985258	C	T	0.400467	Arm predicted mass (left)
HGB-DBP	19	2159571	0.013908	0.00157221	9.09913e-19	331291	ukb-a-266	rs12985258	C	T	0.399914	Whole body fat-free mass
HGB-DBP	6	7229619	-1.5854	0.17926	9.23634e-19	343836	ukb-d-30880_raw	rs12192672	A	G	0.2977	Urate
HGB-DBP	19	2159571	0.0114142	0.00129323	1.10002e-18	454672	ukb-b-19925	rs12985258	C	T	0.400471	Arm fat-free mass (left)
HGB-DBP	19	2159571	0.0138951	0.00157453	1.10027e-18	331315	ukb-a-267	rs12985258	C	T	0.399914	Whole body water mass
HGB-DBP	4	55377360	-0.021274	0.00241339	1.20226e-18	344729	ukb-d-30270_irnt	rs12505616	G	A	0.562383	Mean sphered cell volume
HGB-DBP	19	2159571	0.0116756	0.00132768	1.39991e-18	454834	ukb-b-14310	rs12985258	C	T	0.400474	Leg predicted mass (right)
HGB-DBP	19	2159571	0.0117514	0.00133629	1.39991e-18	454835	ukb-b-12828	rs12985258	C	T	0.400473	Leg fat-free mass (right)
HGB-DBP	19	2159571	0.0116679	0.00132834	1.59993e-18	454799	ukb-b-17271	rs12985258	C	T	0.400481	Leg predicted mass (left)
HGB-DBP	14	21542766	-0.0346308	0.00379171	1.80011e-18	205513	ebi-a-GCST90000026	rs12889267	G	A	0.166921	Appendicular lean mass
HGB-DBP	19	2159571	0.0117153	0.00133705	1.9002e-18	454805	ukb-b-16099	rs12985258	C	T	0.400481	Leg fat-free mass (left)
HGB-DBP	13	114541617	0.018713	0.0021365	1.98198e-18	343621	ukb-d-30780_raw	rs12868938	G	C	0.36921	LDL direct
HGB-DBP	6	7229619	0.11392	0.0130186	2.12227e-18	31684	eqtl-a-ENSG00000124783	rs12192672	A	G	0.294769	ENSG00000124783
HGB-DBP	13	114541617	0.0051585	0.00058997	2.2636e-18	342590	ukb-d-30640_raw	rs12868938	G	C	0.36923	Apoliprotein B
HGB-DBP	19	2159571	0.0233061	0.00261437	3.10027e-18	244730	ebi-a-GCST90000027	rs12985258	C	T	0.401169	Appendicular lean mass
HGB-DBP	13	114541617	0.021312	0.0024583	4.37421e-18	343621	ukb-d-30780_irnt	rs12868938	G	C	0.36921	LDL direct
HGB-DBP	13	114541617	0.021469	0.0024776	4.53837e-18	342590	ukb-d-30640_irnt	rs12868938	G	C	0.36923	Apoliprotein B
HGB-DBP	17	57938041	0.021797	0.0025346	8.02047e-18	314921	ukb-d-30860_irnt	rs1292041	G	A	0.52786	Total protein
HGB-DBP	19	2159571	0.0240718	0.00290359	8.10028e-18	205513	ebi-a-GCST90000026	rs12985258	C	T	0.40027	Appendicular lean mass
HGB-DBP	17	57938041	0.0184196	0.00214385	8.60003e-18	408112	ebi-a-GCST90002404	rs1292041	G	A	0.528745	Red cell distribution width
HGB-DBP	6	7229619	0.017609	0.002057	1.17004e-17	517817	ieu-b-31	rs12192672	A	G	0.29504	monocyte cell count
HGB-DBP	17	46683800	-0.021361	0.002495	1.18005e-17	562259	ebi-a-GCST90002304	rs12952262	T	C	0.163995	Hematocrit
HGB-DBP	21	37834258	0.020844	0.00243988	1.3125e-17	350475	ukb-d-30010_irnt	rs128494	C	T	0.766728	Red blood cell (erythrocyte) count
HGB-DBP	17	57938041	0.087312	0.010224	1.34524e-17	314921	ukb-d-30860_raw	rs1292041	G	A	0.52786	Total protein
HGB-DBP	3	141091595	-0.0315588	0.00369599	1.358e-17	172332	ebi-a-GCST004630	rs13098180	A	T	0.3806	Mean corpuscular hemoglobin
HGB-DBP	17	46683800	-0.138384	0.0162114	1.38708e-17	5502	eqtl-a-ENSG00000264920	rs12952262	T	C	0.159551	ENSG00000264920
HGB-DBP	14	21542766	-0.0281075	0.00341466	1.39991e-17	244730	ebi-a-GCST90000027	rs12889267	G	A	0.167521	Appendicular lean mass
HGB-DBP	15	72112853	-0.017896	0.002113	2.57988e-17	562259	ebi-a-GCST90002304	rs12898728	T	C	0.256134	Hematocrit
HGB-DBP	3	141091595	0.0314315	0.00371443	2.62785e-17	172952	ebi-a-GCST004601	rs13098180	A	T	0.3805	Red blood cell count
HGB-DBP	17	57938041	-0.0303978	0.00362117	4.67951e-17	172435	ebi-a-GCST004610	rs1292041	G	A	0.5262	White blood cell count
HGB-DBP	15	72112853	-0.0195866	0.00233862	5.52968e-17	350475	ukb-d-30010_irnt	rs12898728	T	C	0.256507	Red blood cell (erythrocyte) count
HGB-DBP	6	7229619	0.00692069	0.000917104	5.79963e-17	368929	ebi-a-GCST90012110	rs12192672	A	G	0.296842	Sex hormone-binding globulin levels adjusted for BMI
HGB-DBP	13	114541617	0.0178075	0.00212848	5.9676e-17	350475	ukb-d-30010_irnt	rs12868938	G	C	0.369203	Red blood cell (erythrocyte) count
HGB-DBP	6	7229619	0.00777157	0.00102197	1.9002e-16	370125	ebi-a-GCST90012111	rs12192672	A	G	0.296832	Sex hormone-binding globulin levels
HGB-DBP	21	37834258	0.0348153	0.00423522	2.02815e-16	173039	ebi-a-GCST004604	rs128494	C	T	0.7653	Hematocrit
HGB-DBP	4	55377360	0.015247	0.001854	2.07014e-16	562259	ebi-a-GCST90002304	rs12505616	G	A	0.561463	Hematocrit
HGB-DBP	13	114541617	0.0162095	0.00197579	2.33185e-16	350474	ukb-d-30020_irnt	rs12868938	G	C	0.369202	Haemoglobin concentration
HGB-DBP	19	2159571	0.0134684	0.00164855	3.09956e-16	331307	ukb-a-268	rs12985258	C	T	0.399914	Basal metabolic rate
HGB-DBP	17	57938041	-0.0294052	0.00360873	3.68893e-16	170721	ebi-a-GCST004625	rs1292041	G	A	0.5262	Monocyte count
HGB-DBP	3	141091595	0.0165989	0.00203841	3.90032e-16	454757	ukb-b-6704	rs13098180	A	T	0.381365	Arm fat mass (right)
HGB-DBP	19	2159571	0.0125317	0.00154922	6.03393e-16	331221	ukb-a-284	rs12985258	C	T	0.399914	Arm fat-free mass (right)
HGB-DBP	19	2159571	0.012398	0.00154372	9.67832e-16	331216	ukb-a-285	rs12985258	C	T	0.399914	Arm predicted mass (right)
HGB-DBP	14	21542766	-0.0139092	0.00173326	1e-15	454834	ukb-b-14310	rs12889267	G	A	0.16702	Leg predicted mass (right)
HGB-DBP	6	16289538	-0.114852	0.0143149	1.02849e-15	5502	eqtl-a-ENSG00000218073	rs11969405	A	G	0.220861	ENSG00000218073
HGB-DBP	17	46683800	-0.0204547	0.00255032	1.05657e-15	350474	ukb-d-30020_irnt	rs12952262	T	C	0.165284	Haemoglobin concentration
HGB-DBP	14	21542766	-0.0139264	0.00174451	1.39991e-15	454835	ukb-b-12828	rs12889267	G	A	0.167019	Leg fat-free mass (right)
HGB-DBP	6	16289538	-0.0235544	0.00295132	1.45613e-15	350468	ukb-d-30060_irnt	rs11969405	A	G	0.203066	Mean corpuscular haemoglobin concentration
HGB-DBP	17	46683800	-0.0205726	0.00258249	1.59993e-15	431167	ebi-a-GCST90002412	rs12952262	T	C	0.165091	Low density lipoprotein cholesterol levels
HGB-DBP	3	141091595	0.01525	0.001913	1.6099e-15	562259	ebi-a-GCST90002304	rs13098180	A	T	0.380799	Hematocrit
HGB-DBP	19	2159571	0.2229	0.028	1.66112e-15	104142	ieu-b-4814	rs12985258	C	T	NA	Height
HGB-DBP	15	72112853	-0.020247	0.0025469	1.87975e-15	344104	ukb-d-30730_irnt	rs12898728	T	C	0.25665	Gamma glutamyltransferase
HGB-DBP	9	32450187	0.0160471	0.00202437	2.25165e-15	350475	ukb-d-30030_irnt	rs12985	C	T	0.371052	Haematocrit percentage
HGB-DBP	14	21542766	0.044755	0.00564616	2.27248e-15	110153	ukb-a-363	rs12889267	G	A	0.168617	Pulse rate
HGB-DBP	3	141091595	0.142	0.018	2.63209e-15	736173	ieu-b-39	rs13098180	A	T	0.3825	diastolic blood pressure
HGB-DBP	9	32450187	0.0155253	0.00196946	3.20406e-15	350474	ukb-d-30020_irnt	rs12985	C	T	0.371052	Haemoglobin concentration
HGB-DBP	14	21542766	-0.0130876	0.0016648	3.80014e-15	454850	ukb-b-13354	rs12889267	G	A	0.167021	Whole body fat-free mass
HGB-DBP	14	21542766	-0.0136238	0.00173407	3.90032e-15	454799	ukb-b-17271	rs12889267	G	A	0.167017	Leg predicted mass (left)
HGB-DBP	13	114541617	0.0194646	0.00247791	4.00129e-15	350473	ukb-d-30070_irnt	rs12868938	G	C	0.369206	Red blood cell (erythrocyte) distribution width
HGB-DBP	3	141091595	0.0128838	0.00164275	4.40048e-15	454823	ukb-b-7212	rs13098180	A	T	0.381363	Leg fat mass (left)
HGB-DBP	3	141091595	0.0159771	0.00203845	4.60045e-15	454684	ukb-b-8338	rs13098180	A	T	0.381373	Arm fat mass (left)
HGB-DBP	3	141091595	0.0159989	0.00204561	5.25291e-15	307638	ukb-a-336	rs13098180	A	T	0.383563	Forced vital capacity (FVC)
HGB-DBP	14	21542766	-0.0129225	0.00165282	5.30029e-15	454463	ukb-b-9685	rs12889267	G	A	0.167023	Trunk predicted mass
HGB-DBP	15	72112853	-0.019511	0.0024975	5.63378e-15	344264	ukb-d-30720_irnt	rs12898728	T	C	0.2567	Cystatin C
HGB-DBP	14	21542766	-0.0129406	0.00165815	6.00067e-15	454508	ukb-b-17409	rs12889267	G	A	0.167016	Trunk fat-free mass
HGB-DBP	14	21542766	0.0189505	0.00243471	7.10068e-15	454857	ukb-b-14068	rs12889267	G	A	0.167022	Impedance of leg (left)
HGB-DBP	14	21542766	-0.0135748	0.00174544	7.39946e-15	454805	ukb-b-16099	rs12889267	G	A	0.167018	Leg fat-free mass (left)
HGB-DBP	3	141091595	0.0129242	0.00166245	7.59976e-15	454846	ukb-b-18096	rs13098180	A	T	0.381369	Leg fat mass (right)
HGB-DBP	14	21542766	-0.0129616	0.00166754	7.70016e-15	454888	ukb-b-14540	rs12889267	G	A	0.167022	Whole body water mass
HGB-DBP	6	7229619	0.0109978	0.00141878	9.09913e-15	461950	ukb-b-10787	rs12192672	A	G	0.295512	Standing height
HGB-DBP	14	21542766	-0.0156032	0.00201297	9.09913e-15	461536	ukb-b-16881	rs12889267	G	A	0.167083	Sitting height
HGB-DBP	4	55377360	0.0278082	0.00358788	9.14534e-15	172952	ebi-a-GCST004601	rs12505616	G	A	0.563	Red blood cell count
HGB-DBP	4	55377360	-0.0273757	0.0035608	1.49417e-14	172433	ebi-a-GCST004602	rs12505616	G	A	0.5629	Mean corpuscular volume
HGB-DBP	17	46683800	-0.0210898	0.00274745	1.64361e-14	350475	ukb-d-30010_irnt	rs12952262	T	C	0.165284	Red blood cell (erythrocyte) count
HGB-DBP	19	2159571	0.0121063	0.00158068	1.88018e-14	331159	ukb-a-288	rs12985258	C	T	0.399914	Arm fat-free mass (left)
HGB-DBP	19	2159571	0.0946	0.0124	2.16322e-14	NA	finn-b-M13_ARTHROSIS_KNEE_PRIM_ICD10	rs12985258	C	T	0.3481	Gonarthrosis,primary
HGB-DBP	13	114541617	0.0281126	0.00368382	2.32274e-14	171529	ebi-a-GCST004621	rs12868938	G	C	0.3704	Sum basophil neutrophil counts
HGB-DBP	3	141091595	0.0165988	0.00217589	2.39994e-14	436424	ukb-b-18103	rs13098180	A	T	0.381726	Pulse rate, automated reading
HGB-DBP	17	57938041	-0.0277086	0.00363554	2.50611e-14	169219	ebi-a-GCST004626	rs1292041	G	A	0.5262	Myeloid white cell count
HGB-DBP	6	7229619	0.01883	0.0024761	2.86352e-14	312215	ukb-d-30830_irnt	rs12192672	A	G	0.29787	SHBG
HGB-DBP	6	7229619	0.0155723	0.00204893	2.96483e-14	336172	ukb-a-195	rs12192672	A	G	0.298904	Sitting height
HGB-DBP	19	2159571	0.0123235	0.00162604	3.49543e-14	331253	ukb-a-281	rs12985258	C	T	0.399914	Leg predicted mass (left)
HGB-DBP	17	46683800	-0.0151919	0.00200443	3.50026e-14	461026	ukb-b-7478	rs12952262	T	C	0.16488	Hand grip strength (left)
HGB-DBP	14	21542766	0.0222596	0.00295094	4.59621e-14	331296	ukb-a-271	rs12889267	G	A	0.168617	Impedance of leg (left)
HGB-DBP	19	2159571	0.0123334	0.00163717	4.95678e-14	331258	ukb-a-280	rs12985258	C	T	0.399914	Leg fat-free mass (left)
HGB-DBP	19	2159571	-0.0153278	0.00190008	5.10035e-14	426824	ebi-a-GCST006979	rs12985258	C	T	0.401358	Heel bone mineral density
HGB-DBP	17	46683800	-0.0150461	0.00200745	6.59933e-14	461089	ukb-b-10215	rs12952262	T	C	0.164842	Hand grip strength (right)
HGB-DBP	19	2159571	0.0117994	0.0015748	6.7655e-14	331146	ukb-a-289	rs12985258	C	T	0.399914	Arm predicted mass (left)
HGB-DBP	3	141091595	0.0167267	0.00224659	9.6984e-14	255492	ukb-a-232	rs13098180	A	T	0.383563	Forced vital capacity (FVC) Best measure
HGB-DBP	15	72112853	-0.0161451	0.00217089	1.03157e-13	350474	ukb-d-30020_irnt	rs12898728	T	C	0.256506	Haemoglobin concentration
HGB-DBP	21	37834258	0.0316249	0.0042542	1.05512e-13	172925	ebi-a-GCST004615	rs128494	C	T	0.7653	Hemoglobin concentration
HGB-DBP	19	2159571	0.0121651	0.00163654	1.06072e-13	331285	ukb-a-276	rs12985258	C	T	0.399914	Leg fat-free mass (right)
HGB-DBP	19	2159571	0.0120748	0.00162588	1.11661e-13	331285	ukb-a-277	rs12985258	C	T	0.399914	Leg predicted mass (right)
HGB-DBP	3	30199216	0.014844	0.002001	1.24997e-13	562259	ebi-a-GCST90002304	rs12635066	A	G	0.340746	Hematocrit
HGB-DBP	2	46002657	-0.015507	0.002104	1.77992e-13	562259	ebi-a-GCST90002304	rs13016569	G	A	0.739391	Hematocrit
HGB-DBP	13	114541617	0.0149452	0.00203091	1.85823e-13	350475	ukb-d-30030_irnt	rs12868938	G	C	0.369203	Haematocrit percentage
HGB-DBP	17	57938041	0.016159	0.0021976	1.94446e-13	344264	ukb-d-30720_irnt	rs1292041	G	A	0.52834	Cystatin C
HGB-DBP	6	16289538	-0.0318903	0.00433816	1.96607e-13	172851	ebi-a-GCST004605	rs11969405	A	G	0.2019	Mean corpuscular hemoglobin concentration
HGB-DBP	6	7229619	0.0031196	0.00042502	2.14141e-13	344264	ukb-d-30720_raw	rs12192672	A	G	0.29772	Cystatin C
HGB-DBP	19	2159571	0.0266302	0.00363432	2.34585e-13	173039	ebi-a-GCST004604	rs12985258	C	T	0.4026	Hematocrit
HGB-DBP	15	72112853	0.0145044	0.00198016	2.39607e-13	336474	ukb-a-389	rs12898728	T	C	0.256694	Standing height
HGB-DBP	14	21542766	-0.0128224	0.00175062	2.39994e-13	454874	ukb-b-16446	rs12889267	G	A	0.167024	Basal metabolic rate
HGB-DBP	15	72112853	-0.0163276	0.00223142	2.53863e-13	350475	ukb-d-30030_irnt	rs12898728	T	C	0.256507	Haematocrit percentage
HGB-DBP	3	141091595	0.013128	0.00180123	3.10027e-13	421986	ukb-b-19657	rs13098180	A	T	0.381472	Forced expiratory volume in 1-second (FEV1)
HGB-DBP	19	2159571	-0.0191033	0.002625	3.40017e-13	265753	ukb-b-19234	rs12985258	C	T	0.40025	Heel quantitative ultrasound index (QUI), direct entry
HGB-DBP	19	2159571	-0.019104	0.00262499	3.40017e-13	265753	ukb-b-20124	rs12985258	C	T	0.40025	Heel bone mineral density (BMD) T-score, automated
HGB-DBP	19	2159571	-0.0190114	0.00262453	4.40048e-13	265627	ukb-b-8875	rs12985258	C	T	0.400248	Heel bone mineral density (BMD)
HGB-DBP	3	141091595	0.0178158	0.00246951	5.4325e-13	331226	ukb-a-283	rs13098180	A	T	0.383563	Arm fat mass (right)
HGB-DBP	11	31464938	-0.0101723	0.00141852	7.39946e-13	454850	ukb-b-19379	rs1223121	A	G	0.551447	Impedance of arm (left)
HGB-DBP	14	21542766	-0.021674	0.00303164	8.69961e-13	265753	ukb-b-4080	rs12889267	G	A	0.167254	Ankle spacing width
HGB-DBP	3	141091595	0.0110627	0.00154794	8.9002e-13	NA	ieu-b-104	rs13098180	A	T	0.38146	HbA1C
HGB-DBP	9	32450187	0.0151598	0.00212171	9.01156e-13	350475	ukb-d-30010_irnt	rs12985	C	T	0.371052	Red blood cell (erythrocyte) count
HGB-DBP	19	2159571	0.0864	0.0121	9.10123e-13	NA	finn-b-KNEE_ARTHROSIS	rs12985258	C	T	0.3484	Gonarthrosis [arthrosis of knee](FG)
HGB-DBP	4	55377360	0.03202	0.004484	9.31322e-13	NA	bbj-a-27	rs12505616	G	A	0.3328	Hematocrit
HGB-DBP	3	141091595	0.0142087	0.00199205	9.86052e-13	331275	ukb-a-279	rs13098180	A	T	0.383563	Leg fat mass (left)
HGB-DBP	3	141091595	0.0184645	0.00259641	1.14974e-12	317756	ukb-a-3	rs13098180	A	T	0.383563	Pulse rate automated reading
HGB-DBP	6	7229619	0.2057	0.0289	1.15292e-12	105266	ieu-b-4814	rs12192672	A	G	NA	Height
HGB-DBP	14	21542766	0.0171413	0.00241427	1.20005e-12	454863	ukb-b-7376	rs12889267	G	A	0.167022	Impedance of leg (right)
HGB-DBP	3	141091595	0.0456	0.0064	1.21311e-12	228951	ieu-a-1126	rs13098180	A	T	0.383	Breast cancer (Combined Oncoarray; iCOGS; GWAS meta analysis)
HGB-DBP	3	141091595	0.0456	0.0064	1.21311e-12	139274	ebi-a-GCST004988	rs13098180	A	T	0.383	Breast cancer
HGB-DBP	17	57938041	-0.0842889	0.0118824	1.30858e-12	30688	eqtl-a-ENSG00000175155	rs1292041	G	A	0.501394	ENSG00000175155
HGB-DBP	3	141091595	0.0135999	0.00192019	1.39991e-12	454613	ukb-b-16407	rs13098180	A	T	0.381375	Trunk fat percentage
HGB-DBP	6	7229619	0.0273469	0.00386053	1.40411e-12	173039	ebi-a-GCST004604	rs12192672	A	G	0.2962	Hematocrit
HGB-DBP	14	34654540	0.0143106	0.00202197	1.46994e-12	350474	ukb-d-30020_irnt	rs12437397	G	C	0.670446	Haemoglobin concentration
HGB-DBP	4	55377360	0.028142	0.003974	1.49005e-12	142940	ebi-a-GCST90002305	rs12505616	G	A	0.334006	Hematocrit
HGB-DBP	3	141091595	0.032482	0.00459342	1.50003e-12	99071	ukb-b-7500	rs13098180	A	T	0.382991	Spherical power (left)
HGB-DBP	3	141091595	0.014274	0.00201965	1.57979e-12	350475	ukb-d-30030_irnt	rs13098180	A	T	0.382939	Haematocrit percentage
HGB-DBP	3	141091595	0.0174382	0.00247015	1.6734e-12	331164	ukb-a-287	rs13098180	A	T	0.383563	Arm fat mass (left)
HGB-DBP	17	57938041	-0.0255067	0.00361694	1.76319e-12	170702	ebi-a-GCST004629	rs1292041	G	A	0.5263	Neutrophil count
HGB-DBP	3	141091595	0.0139338	0.00197636	1.80011e-12	345665	ukb-b-11141	rs13098180	A	T	0.381459	Forced expiratory volume in 1-second (FEV1), Best measure
HGB-DBP	17	57938041	-0.0254725	0.00362036	1.98016e-12	170384	ebi-a-GCST004613	rs1292041	G	A	0.5263	Sum neutrophil eosinophil counts
HGB-DBP	17	57938041	-0.0254778	0.00362292	2.03002e-12	170143	ebi-a-GCST004620	rs1292041	G	A	0.5262	Sum basophil neutrophil counts
HGB-DBP	17	57938041	-0.0254717	0.00362594	2.14289e-12	169822	ebi-a-GCST004614	rs1292041	G	A	0.5262	Granulocyte count
HGB-DBP	3	141091595	0.0321364	0.00458123	2.29985e-12	99380	ukb-b-19994	rs13098180	A	T	0.383143	Spherical power (right)
HGB-DBP	13	114541617	0.016742	0.002388	2.37301e-12	342990	ukb-d-30650_irnt	rs12868938	G	C	0.36926	Aspartate aminotransferase
HGB-DBP	17	46683800	-0.0183557	0.00262148	2.52697e-12	350475	ukb-d-30030_irnt	rs12952262	T	C	0.165284	Haematocrit percentage
HGB-DBP	15	72112853	0.0131796	0.00188454	2.70023e-12	421986	ukb-b-7953	rs12898728	T	C	0.256922	Forced vital capacity (FVC)
HGB-DBP	3	141091595	-0.0100738	0.00144222	2.86088e-12	154988	ukb-a-303	rs13098180	A	T	0.383563	Hair/balding pattern: Pattern 4
HGB-DBP	13	114541617	0.0296648	0.00427225	3.19963e-12	NA	met-d-VLDL_FC	rs12868938	G	C	0.372896	Free cholesterol in VLDL
HGB-DBP	13	114541617	0.0292728	0.00425032	3.29989e-12	NA	met-d-S_VLDL_P	rs12868938	G	C	0.372896	Concentration of small VLDL particles
HGB-DBP	3	141091595	0.0136748	0.00196487	3.41743e-12	350474	ukb-d-30020_irnt	rs13098180	A	T	0.382939	Haemoglobin concentration
HGB-DBP	21	37834258	-0.092029	0.0132281	3.47616e-12	31684	eqtl-a-ENSG00000159256	rs128494	C	T	0.719663	ENSG00000159256
HGB-DBP	14	34654540	0.0144521	0.00207834	3.56533e-12	350475	ukb-d-30030_irnt	rs12437397	G	C	0.670445	Haematocrit percentage
HGB-DBP	13	114541617	0.0293286	0.00426251	3.69999e-12	NA	met-d-S_VLDL_L	rs12868938	G	C	0.372896	Total lipids in small VLDL
HGB-DBP	13	114541617	0.0292896	0.0042523	3.69999e-12	NA	met-d-VLDL_PL	rs12868938	G	C	0.372896	Phospholipids in VLDL
HGB-DBP	3	141091595	0.0139988	0.00201506	3.7368e-12	331293	ukb-a-275	rs13098180	A	T	0.383563	Leg fat mass (right)
HGB-DBP	3	141091595	0.016084	0.00231651	3.83972e-12	331113	ukb-a-290	rs13098180	A	T	0.383563	Trunk fat percentage
HGB-DBP	17	57938041	0.016605	0.00239493	4.11623e-12	350473	ukb-d-30070_irnt	rs1292041	G	A	0.528279	Red blood cell (erythrocyte) distribution width
HGB-DBP	14	21542766	-0.0159035	0.00229935	4.6366e-12	336474	ukb-a-389	rs12889267	G	A	0.168617	Standing height
HGB-DBP	14	21542766	-0.0137394	0.00198726	4.70002e-12	461026	ukb-b-7478	rs12889267	G	A	0.167084	Hand grip strength (left)
HGB-DBP	13	114541617	0.0294157	0.00429597	5.10035e-12	NA	met-d-S_VLDL_PL	rs12868938	G	C	0.372896	Phospholipids in small VLDL
HGB-DBP	14	99687211	0.013361	0.001936	5.39014e-12	562259	ebi-a-GCST90002304	rs1257444	G	A	0.538682	Hematocrit
HGB-DBP	13	114541617	0.0292951	0.00428095	6.00067e-12	NA	met-d-VLDL_P	rs12868938	G	C	0.372896	Concentration of VLDL particles
HGB-DBP	11	31464938	-0.00971457	0.00141346	6.29941e-12	454826	ukb-b-7859	rs1223121	A	G	0.551448	Impedance of arm (right)
HGB-DBP	6	7229619	-0.0177	0.0026	7.67008e-12	321047	ebi-a-GCST007431	rs12192672	A	G	0.298	Lung function (FEV1/FVC)
HGB-DBP	3	141091595	0.0522	0.0076	8.38687e-12	175475	ieu-a-1127	rs13098180	A	T	0.3827	ER+ Breast cancer (Combined Oncoarray; iCOGS; GWAS meta analysis)
HGB-DBP	14	99687211	0.0139567	0.00204821	9.50167e-12	350475	ukb-d-30010_irnt	rs1257444	G	A	0.540761	Red blood cell (erythrocyte) count
HGB-DBP	3	141091595	0.0126178	0.00185566	1e-11	462166	ukb-b-9405	rs13098180	A	T	0.381311	Waist circumference
HGB-DBP	3	141091595	-0.0159118	0.00191705	1e-11	426824	ebi-a-GCST006979	rs13098180	A	T	0.38218	Heel bone mineral density
HGB-DBP	17	46683800	-0.0190561	0.00280551	1.10002e-11	NA	ieu-b-108	rs12952262	T	C	0.165001	apolipoprotein B
HGB-DBP	11	31464938	-0.0116704	0.00172283	1.25487e-11	331292	ukb-a-273	rs1223121	A	G	0.549901	Impedance of arm (left)
HGB-DBP	15	72112853	-1.2729	0.18815	1.33076e-11	343836	ukb-d-30880_raw	rs12898728	T	C	0.25673	Urate
HGB-DBP	6	16289538	-0.0159407	0.00235915	1.41124e-11	350474	ukb-d-30020_irnt	rs11969405	A	G	0.203066	Haemoglobin concentration
HGB-DBP	15	72112853	-0.015755	0.0023318	1.41384e-11	343836	ukb-d-30880_irnt	rs12898728	T	C	0.25673	Urate
HGB-DBP	13	114541617	0.0281966	0.0042212	1.50003e-11	NA	met-d-VLDL_L	rs12868938	G	C	0.372896	Total lipids in VLDL
HGB-DBP	13	114541617	0.028248	0.00425306	1.50003e-11	NA	met-d-L_VLDL_CE	rs12868938	G	C	0.372896	Cholesteryl esters in large VLDL
HGB-DBP	13	114541617	0.028736	0.00427493	1.69981e-11	NA	met-d-M_VLDL_L	rs12868938	G	C	0.372896	Total lipids in medium VLDL
HGB-DBP	13	114541617	0.0287999	0.00429784	1.9002e-11	NA	met-d-VLDL_C	rs12868938	G	C	0.372896	VLDL cholesterol
HGB-DBP	13	114541617	0.016277	0.0024251	1.92619e-11	342439	ukb-d-30770_irnt	rs12868938	G	C	0.36926	IGF-1
HGB-DBP	14	21542766	-0.0167828	0.00250155	1.96291e-11	336172	ukb-a-195	rs12889267	G	A	0.168617	Sitting height
HGB-DBP	13	114541617	0.0287584	0.0042933	1.99986e-11	NA	met-d-M_VLDL_P	rs12868938	G	C	0.372896	Concentration of medium VLDL particles
HGB-DBP	6	16289538	0.0177475	0.00264735	1.99986e-11	408112	ebi-a-GCST90002404	rs11969405	A	G	0.203614	Red cell distribution width
HGB-DBP	3	141091595	-0.00833616	0.00124458	2.09991e-11	456692	ukb-b-19560	rs13098180	A	T	0.381459	Skin colour
HGB-DBP	6	7229619	0.0259696	0.00387817	2.13698e-11	172925	ebi-a-GCST004615	rs12192672	A	G	0.2963	Hemoglobin concentration
HGB-DBP	4	55377360	-0.023884	0.00357165	2.27615e-11	172332	ebi-a-GCST004630	rs12505616	G	A	0.5629	Mean corpuscular hemoglobin
HGB-DBP	14	21542766	0.0195813	0.00292833	2.28402e-11	331301	ukb-a-270	rs12889267	G	A	0.168617	Impedance of leg (right)
HGB-DBP	13	114541617	0.0276138	0.00421083	2.29985e-11	NA	met-d-L_VLDL_C	rs12868938	G	C	0.372896	Cholesterol in large VLDL
HGB-DBP	6	7229619	0.0169097	0.00252932	2.30515e-11	349856	ukb-d-30130_irnt	rs12192672	A	G	0.297615	Monocyte count
HGB-DBP	14	21542766	-0.0135762	0.00203204	2.37575e-11	330995	ukb-a-293	rs12889267	G	A	0.168617	Trunk predicted mass
HGB-DBP	19	2159571	0.1211	0.0181	2.46888e-11	NA	finn-b-M13_ARTHROSIS_KNEE_PRIM_KNEESURG	rs12985258	C	T	0.3474	Gonarthrosis, primary, with knee surgery
HGB-DBP	19	2159571	0.083	0.0124	2.47002e-11	NA	finn-b-M13_ARTHROSIS_KNEE	rs12985258	C	T	0.3491	Gonarthrosis
HGB-DBP	13	114541617	0.0272889	0.00420489	2.80027e-11	NA	met-d-XL_VLDL_C	rs12868938	G	C	0.372896	Cholesterol in very large VLDL
HGB-DBP	14	21542766	-0.0135596	0.00203872	2.91541e-11	331030	ukb-a-292	rs12889267	G	A	0.168617	Trunk fat-free mass
HGB-DBP	6	7229619	0.013603	0.002045	3.01023e-11	544943	ieu-b-30	rs12192672	A	G	0.295007	white blood cell count
HGB-DBP	3	141091595	0.0111123	0.001676	3.36124e-11	165649	ukb-d-2395_1	rs13098180	A	T	0.382799	Hair/balding pattern: Pattern 1
HGB-DBP	3	141091595	0.00796196	0.00120167	3.46019e-11	360270	ukb-d-1747_3	rs13098180	A	T	0.38284	Hair colour (natural, before greying): Light brown
HGB-DBP	13	114541617	0.0275314	0.00420125	3.50026e-11	NA	met-d-S_LDL_TG	rs12868938	G	C	0.372896	Triglycerides in small LDL
HGB-DBP	13	114541617	0.0283442	0.00429734	3.69999e-11	NA	met-d-M_VLDL_PL	rs12868938	G	C	0.372896	Phospholipids in medium VLDL
HGB-DBP	14	21542766	-0.0135203	0.0020467	3.95731e-11	331291	ukb-a-266	rs12889267	G	A	0.168617	Whole body fat-free mass
HGB-DBP	14	21542766	-0.0171275	0.00259397	4.04017e-11	350475	ukb-d-30030_irnt	rs12889267	G	A	0.168302	Haematocrit percentage
HGB-DBP	14	21542766	-0.0139443	0.00211676	4.47816e-11	331253	ukb-a-281	rs12889267	G	A	0.168617	Leg predicted mass (left)
HGB-DBP	13	114541617	0.0274044	0.00423704	4.49987e-11	NA	met-d-XL_VLDL_CE	rs12868938	G	C	0.372896	Cholesteryl esters in very large VLDL
HGB-DBP	14	21542766	-0.0139094	0.0021165	4.97508e-11	331285	ukb-a-277	rs12889267	G	A	0.168617	Leg predicted mass (right)
HGB-DBP	19	2159571	0.0240502	0.00365999	4.99344e-11	172952	ebi-a-GCST004601	rs12985258	C	T	0.4026	Red blood cell count
HGB-DBP	13	114541617	0.0266101	0.00417038	5.00035e-11	NA	met-d-XL_VLDL_FC	rs12868938	G	C	0.372896	Free cholesterol in very large VLDL
HGB-DBP	11	31464938	-0.0112701	0.00171555	5.06058e-11	331279	ukb-a-272	rs1223121	A	G	0.549901	Impedance of arm (right)
HGB-DBP	17	57938041	-0.015742	0.00239672	5.1027e-11	349856	ukb-d-30120_irnt	rs1292041	G	A	0.528258	Lymphocyte count
HGB-DBP	14	21542766	-0.0139739	0.00213038	5.41253e-11	331285	ukb-a-276	rs12889267	G	A	0.168617	Leg fat-free mass (right)
HGB-DBP	6	7229619	0.0211958	0.00323674	5.79963e-11	NA	ieu-b-4870	rs12192672	A	G	0.296099	Sex hormone binding globulin (SHBG)
HGB-DBP	6	7229619	0.0254219	0.00388329	5.89115e-11	172952	ebi-a-GCST004601	rs12192672	A	G	0.2962	Red blood cell count
HGB-DBP	13	114541617	0.0263595	0.00416488	6.00067e-11	NA	met-d-L_VLDL_FC	rs12868938	G	C	0.372896	Free cholesterol in large VLDL
HGB-DBP	14	21542766	-0.0139394	0.00213124	6.13903e-11	331258	ukb-a-280	rs12889267	G	A	0.168617	Leg fat-free mass (left)
HGB-DBP	13	114541617	0.027612	0.0042613	6.4003e-11	NA	met-d-MUFA	rs12868938	G	C	0.372947	Monounsaturated fatty acids
HGB-DBP	21	37834258	0.024615	0.003771	6.95024e-11	142940	ebi-a-GCST90002305	rs128494	C	T	0.428304	Hematocrit
HGB-DBP	13	114541617	0.08949	0.013754	7.71436e-11	342439	ukb-d-30770_raw	rs12868938	G	C	0.36926	IGF-1
HGB-DBP	19	2159571	0.0237199	0.00365012	8.11708e-11	172925	ebi-a-GCST004615	rs12985258	C	T	0.4026	Hemoglobin concentration
HGB-DBP	14	21542766	-0.0133075	0.00204971	8.46058e-11	331315	ukb-a-267	rs12889267	G	A	0.168617	Whole body water mass
HGB-DBP	13	114541617	0.0275907	0.00430339	8.49963e-11	NA	met-d-S_VLDL_C	rs12868938	G	C	0.372896	Cholesterol in small VLDL
HGB-DBP	11	31464938	0.0146051	0.00225121	8.69961e-11	397498	ukb-b-5801	rs1223121	A	G	0.551137	Age started wearing glasses or contact lenses
HGB-DBP	17	57938041	0.0148019	0.00228191	8.80035e-11	265753	ukb-b-4080	rs1292041	G	A	0.529595	Ankle spacing width
HGB-DBP	13	114541617	0.027435	0.00429835	9.60064e-11	NA	met-d-S_VLDL_CE	rs12868938	G	C	0.372896	Cholesteryl esters in small VLDL
HGB-DBP	19	2159571	0.0781	0.0121	9.75888e-11	NA	finn-b-OPER_ARTIF_JOINT_MENISC_RESECT	rs12985258	C	T	0.3481	Articial joint operation, menisceal resection
HGB-DBP	19	2159571	0.0228102	0.00349212	9.79941e-11	NA	bbj-a-70	rs12985258	C	T	0.29248	Height
HGB-DBP	19	2159571	0.027721	0.004282	9.84918e-11	150708	ebi-a-GCST90002364	rs12985258	C	T	0.279075	Red blood cell count
HGB-DBP	15	72112853	-0.0028854	0.00044609	9.92202e-11	344264	ukb-d-30720_raw	rs12898728	T	C	0.2567	Cystatin C
HGB-DBP	13	114541617	0.026626	0.00424374	1.2e-10	NA	met-d-XS_VLDL_PL	rs12868938	G	C	0.372896	Phospholipids in very small VLDL
HGB-DBP	6	7229619	0.00952706	0.00155605	1.2e-10	189473	ebi-a-GCST90012107	rs12192672	A	G	0.297129	Sex hormone-binding globulin levels
HGB-DBP	17	46683800	-0.104386	0.0162294	1.25939e-10	14263	eqtl-a-ENSG00000141295	rs12952262	T	C	0.159551	ENSG00000141295
HGB-DBP	13	114541617	0.0275619	0.00430315	1.29999e-10	NA	met-d-M_VLDL_FC	rs12868938	G	C	0.372896	Free cholesterol in medium VLDL
HGB-DBP	13	114541617	0.0269627	0.00424277	1.5e-10	NA	met-d-M_LDL_TG	rs12868938	G	C	0.372896	Triglycerides in medium LDL
HGB-DBP	13	114541617	0.0274688	0.00430489	1.6e-10	NA	met-d-VLDL_CE	rs12868938	G	C	0.372896	Cholesteryl esters in VLDL
HGB-DBP	13	114541617	0.0272104	0.00430468	1.6e-10	NA	met-d-S_VLDL_FC	rs12868938	G	C	0.372896	Free cholesterol in small VLDL
HGB-DBP	6	7229619	0.44358	0.069359	1.6028e-10	312215	ukb-d-30830_raw	rs12192672	A	G	0.29787	SHBG
HGB-DBP	13	114541617	0.0277511	0.00427023	1.7e-10	NA	met-d-Total_FA	rs12868938	G	C	0.372947	Total fatty acids
HGB-DBP	19	2159571	0.011442	0.00179416	1.79999e-10	454893	ukb-b-12039	rs12985258	C	T	0.400469	Weight
HGB-DBP	13	114541617	0.0255761	0.00415509	1.89998e-10	NA	met-d-XL_VLDL_PL	rs12868938	G	C	0.372896	Phospholipids in very large VLDL
HGB-DBP	17	57938041	-0.0130995	0.00205725	1.92358e-10	350475	ukb-d-30010_irnt	rs1292041	G	A	0.52828	Red blood cell (erythrocyte) count
HGB-DBP	17	46683800	-0.0150061	0.00236297	2.14857e-10	335842	ukb-a-379	rs12952262	T	C	0.165651	Hand grip strength (right)
HGB-DBP	14	21542766	-0.0229816	0.00362265	2.19999e-10	261932	ukb-b-13378	rs12889267	G	A	0.167024	Birth weight
HGB-DBP	14	21542766	-0.0267823	0.00422483	2.31393e-10	193063	ukb-a-198	rs12889267	G	A	0.168617	Birth weight
HGB-DBP	17	46683800	-0.0149451	0.00235841	2.3472e-10	335821	ukb-a-374	rs12952262	T	C	0.165651	Hand grip strength (left)
HGB-DBP	13	114541617	0.026312	0.00424031	2.59998e-10	NA	met-d-XS_VLDL_TG	rs12868938	G	C	0.372896	Triglycerides in very small VLDL
HGB-DBP	13	114541617	0.0254963	0.00415755	2.59998e-10	NA	met-d-L_VLDL_P	rs12868938	G	C	0.372896	Concentration of large VLDL particles
HGB-DBP	13	114541617	0.0259408	0.0041833	2.59998e-10	NA	met-d-M_VLDL_TG	rs12868938	G	C	0.372896	Triglycerides in medium VLDL
HGB-DBP	21	37834258	0.0269534	0.00426774	2.69098e-10	172952	ebi-a-GCST004601	rs128494	C	T	0.7653	Red blood cell count
HGB-DBP	19	2159571	0.0129101	0.00204476	2.69998e-10	462117	ukb-b-15590	rs12985258	C	T	0.400434	Hip circumference
HGB-DBP	13	114541617	0.0265222	0.00425793	2.69998e-10	NA	met-d-LDL_TG	rs12868938	G	C	0.372896	Triglycerides in LDL
HGB-DBP	13	114541617	0.0262104	0.00425464	2.69998e-10	NA	met-d-IDL_TG	rs12868938	G	C	0.372896	Triglycerides in IDL
HGB-DBP	17	46683800	-0.0177334	0.00281495	2.99999e-10	NA	ieu-b-110	rs12952262	T	C	0.165021	LDL cholesterol
HGB-DBP	13	114541617	0.0251865	0.00415471	2.99999e-10	NA	met-d-L_VLDL_PL	rs12868938	G	C	0.372896	Phospholipids in large VLDL
HGB-DBP	3	141091595	0.0096936	0.00154136	3.2e-10	461026	ukb-b-7478	rs13098180	A	T	0.381315	Hand grip strength (left)
HGB-DBP	11	31464938	0.011638	0.00185	3.22003e-10	562259	ebi-a-GCST90002304	rs1223121	A	G	0.552754	Hematocrit
HGB-DBP	3	141091595	-0.0694	0.0111	3.40001e-10	21758	ebi-a-GCST90012020	rs13098180	A	T	0.3745	Lectin-like oxidized LDL receptor 1 levels
HGB-DBP	13	114541617	0.0253205	0.00416084	3.69999e-10	NA	met-d-L_VLDL_L	rs12868938	G	C	0.372896	Total lipids in large VLDL
HGB-DBP	3	141091595	0.0139827	0.0022316	3.71415e-10	336639	ukb-a-382	rs13098180	A	T	0.383563	Waist circumference
HGB-DBP	11	31464938	0.0148701	0.00237488	3.82023e-10	326831	ukb-a-335	rs1223121	A	G	0.549901	Sodium in urine
HGB-DBP	19	2159571	0.0111137	0.00178115	4.39997e-10	461632	ukb-b-11842	rs12985258	C	T	0.400389	Weight
HGB-DBP	14	21542766	-0.0137726	0.00220965	4.58385e-10	332021	ukb-a-35	rs12889267	G	A	0.168617	Comparative height size at age 10
HGB-DBP	17	57938041	0.0024434	0.00039251	4.81992e-10	344264	ukb-d-30720_raw	rs1292041	G	A	0.52834	Cystatin C
HGB-DBP	17	46683800	-0.0897	0.0144	5.01996e-10	21758	ebi-a-GCST90012041	rs12952262	T	C	0.1648	Kidney injury molecule 1 levels
HGB-DBP	15	72112853	0.0128242	0.00206362	5.19996e-10	345665	ukb-b-14713	rs12898728	T	C	0.256834	Forced vital capacity (FVC), Best measure
HGB-DBP	3	141091595	-0.00306832	0.000493957	5.2465e-10	360270	ukb-d-1747_5	rs13098180	A	T	0.38284	Hair colour (natural, before greying): Black
HGB-DBP	19	2159571	-0.02617	0.004215	5.31704e-10	NA	bbj-a-46	rs12985258	C	T	0.2935	Pulse pressure
HGB-DBP	19	2159571	-0.0144361	0.00232541	5.37316e-10	350471	ukb-d-30090_irnt	rs12985258	C	T	0.401068	Platelet crit
HGB-DBP	19	2159571	0.027118	0.004371	5.66005e-10	142940	ebi-a-GCST90002305	rs12985258	C	T	0.283261	Hematocrit
HGB-DBP	13	114541617	0.0267033	0.00419907	5.69994e-10	NA	met-d-PUFA	rs12868938	G	C	0.372947	Polyunsaturated fatty acids
HGB-DBP	13	114541617	0.0252541	0.00415869	5.99998e-10	NA	met-d-XXL_VLDL_CE	rs12868938	G	C	0.372896	Cholesteryl esters in chylomicrons and extremely large VLDL
HGB-DBP	17	46683800	-0.0258312	0.00418083	6.49995e-10	146226	ukb-b-2122	rs12952262	T	C	0.164639	Ankle spacing width (left)
HGB-DBP	14	21542766	-0.0122874	0.0019904	6.69993e-10	461089	ukb-b-10215	rs12889267	G	A	0.167048	Hand grip strength (right)
HGB-DBP	15	72112853	0.0125321	0.00203079	6.80002e-10	NA	ieu-b-105	rs12898728	T	C	0.256829	FVC
HGB-DBP	3	141091595	0.0132293	0.00214849	7.39997e-10	436424	ukb-b-7992	rs13098180	A	T	0.381726	Diastolic blood pressure, automated reading
HGB-DBP	6	7229619	0.00802951	0.00135367	8.40001e-10	188908	ebi-a-GCST90012106	rs12192672	A	G	0.297158	Sex hormone-binding globulin levels adjusted for BMI
HGB-DBP	21	37834258	0.02306	0.00376	8.58895e-10	NA	bbj-a-60	rs128494	C	T	0.4288	Estimated glomerular filtration rate
HGB-DBP	21	37834258	0.02306	0.00376	8.58895e-10	143658	ieu-a-1284	rs128494	C	T	0.4288	Estimated glomerular filtration rate (eGFR)
HGB-DBP	13	114541617	0.0249259	0.00415019	8.99995e-10	NA	met-d-XXL_VLDL_C	rs12868938	G	C	0.372896	Cholesterol in chylomicrons and extremely large VLDL
HGB-DBP	13	114541617	0.0249683	0.00417978	1e-09	NA	met-d-S_VLDL_TG	rs12868938	G	C	0.372896	Triglycerides in small VLDL
HGB-DBP	13	114541617	0.0252945	0.00423057	1e-09	NA	met-d-XS_VLDL_L	rs12868938	G	C	0.372896	Total lipids in very small VLDL
HGB-DBP	12	13046211	-0.0299789	0.00491658	1.07701e-09	173039	ebi-a-GCST004604	rs12811512	T	C	0.1516	Hematocrit
HGB-DBP	13	114541617	0.0254365	0.00426561	1.09999e-09	NA	met-d-L_LDL_TG	rs12868938	G	C	0.372896	Triglycerides in large LDL
HGB-DBP	13	114541617	0.0245564	0.00414298	1.09999e-09	NA	met-d-XL_VLDL_L	rs12868938	G	C	0.372896	Total lipids in very large VLDL
HGB-DBP	13	114541617	0.0250308	0.00416835	1.09999e-09	NA	met-d-Total_TG	rs12868938	G	C	0.372896	Total triglycerides
HGB-DBP	3	141091595	0.0228752	0.00376049	1.17899e-09	171643	ebi-a-GCST004627	rs13098180	A	T	0.3805	Lymphocyte counts
HGB-DBP	13	114541617	0.0244008	0.00413877	1.2e-09	NA	met-d-XL_VLDL_P	rs12868938	G	C	0.372896	Concentration of very large VLDL particles
HGB-DBP	17	57938041	0.0217221	0.0035745	1.22501e-09	171529	ebi-a-GCST004621	rs1292041	G	A	0.5261	Sum basophil neutrophil counts
HGB-DBP	6	7229619	-0.015258	0.0025131	1.2704e-09	344182	ukb-d-30750_irnt	rs12192672	A	G	0.29771	Glycated haemoglobin
HGB-DBP	13	114541617	0.024694	0.00414376	1.29999e-09	NA	met-d-VLDL_TG	rs12868938	G	C	0.372896	Triglycerides in VLDL
HGB-DBP	3	141091595	0.0147806	0.00244119	1.40828e-09	349861	ukb-d-30180_irnt	rs13098180	A	T	0.382971	Lymphocyte percentage
HGB-DBP	9	32450187	-0.0738906	0.0122439	1.58961e-09	5417	eqtl-a-ENSG00000241043	rs12985	C	T	0.380354	ENSG00000241043
HGB-DBP	3	30199216	0.0127109	0.00210687	1.61002e-09	350475	ukb-d-30030_irnt	rs12635066	A	G	0.341509	Haematocrit percentage
HGB-DBP	17	57938041	0.11181	0.0185408	1.63501e-09	115803	ieu-b-18	rs1292041	G	A	NA	multiple sclerosis
HGB-DBP	14	21542766	-0.0129315	0.00214605	1.68539e-09	331307	ukb-a-268	rs12889267	G	A	0.168617	Basal metabolic rate
HGB-DBP	13	114541617	0.0245021	0.00414851	1.7e-09	NA	met-d-XXL_VLDL_FC	rs12868938	G	C	0.372896	Free cholesterol in chylomicrons and extremely large VLDL
HGB-DBP	14	99687211	0.0160499	0.00281957	1.7e-09	230454	ebi-a-GCST90012112	rs1257444	G	A	0.539264	Total testosterone levels
HGB-DBP	19	2159571	0.00915791	0.00152367	1.89998e-09	461089	ukb-b-10215	rs12985258	C	T	0.400405	Hand grip strength (right)
HGB-DBP	13	114541617	0.0252659	0.00428946	1.89998e-09	NA	met-d-L_LDL_P	rs12868938	G	C	0.372896	Concentration of large LDL particles
HGB-DBP	17	57938041	-0.0214695	0.00358376	2.088e-09	172925	ebi-a-GCST004615	rs1292041	G	A	0.5261	Hemoglobin concentration
HGB-DBP	13	114541617	0.0254062	0.00430098	2.1e-09	NA	met-d-LDL_P	rs12868938	G	C	0.372896	Concentration of LDL particles
HGB-DBP	13	114541617	-0.0148946	0.00249945	2.53805e-09	344728	ukb-d-30260_irnt	rs12868938	G	C	0.369153	Mean reticulocyte volume
HGB-DBP	14	99687211	-0.00959266	0.00161246	2.69998e-09	454846	ukb-b-18096	rs1257444	G	A	0.539412	Leg fat mass (right)
HGB-DBP	17	57938041	-0.014345	0.0024117	2.7165e-09	343524	ukb-d-30710_irnt	rs1292041	G	A	0.52831	C-reactive protein
HGB-DBP	6	16289538	-0.0178096	0.00299918	2.88476e-09	344728	ukb-d-30240_irnt	rs11969405	A	G	0.20306	Reticulocyte percentage
HGB-DBP	17	46683800	-0.0181089	0.00304882	2.90001e-09	265753	ukb-b-4080	rs12952262	T	C	0.165136	Ankle spacing width
HGB-DBP	13	114541617	0.0729293	0.0122903	2.95999e-09	13748	eqtl-a-ENSG00000130177	rs12868938	G	C	0.373227	ENSG00000130177
HGB-DBP	14	21542766	-0.0280067	0.00472067	2.97797e-09	173039	ebi-a-GCST004604	rs12889267	G	A	0.1675	Hematocrit
HGB-DBP	4	55377360	0.0116062	0.00195967	3.1738e-09	350475	ukb-d-30030_irnt	rs12505616	G	A	0.56241	Haematocrit percentage
HGB-DBP	13	114541617	0.0246367	0.00424664	3.2e-09	NA	met-d-XS_VLDL_P	rs12868938	G	C	0.372896	Concentration of very small VLDL particles
HGB-DBP	17	46683800	-0.0045076	0.00076142	3.22322e-09	342590	ukb-d-30640_raw	rs12952262	T	C	0.16553	Apoliprotein B
HGB-DBP	14	34654540	0.0128815	0.00217829	3.35027e-09	350475	ukb-d-30010_irnt	rs12437397	G	C	0.670445	Red blood cell (erythrocyte) count
HGB-DBP	19	2159571	0.0140754	0.00238184	3.40001e-09	148653	ukb-b-8428	rs12985258	C	T	0.401123	Forced expiratory volume in 1-second (FEV1), predicted
HGB-DBP	13	114541617	0.0239968	0.00414141	3.59998e-09	NA	met-d-XXL_VLDL_P	rs12868938	G	C	0.372896	Concentration of chylomicrons and extremely large VLDL particles
HGB-DBP	4	55377360	0.02644	0.004484	3.69496e-09	NA	bbj-a-25	rs12505616	G	A	0.3328	Hemoglobin
HGB-DBP	13	114541617	0.024459	0.00422899	3.79997e-09	NA	met-d-XS_VLDL_FC	rs12868938	G	C	0.372896	Free cholesterol in very small VLDL
HGB-DBP	13	114541617	0.0249359	0.00429841	3.89996e-09	NA	met-d-ApoB	rs12868938	G	C	0.372896	Apolipoprotein B
HGB-DBP	13	114541617	0.0250155	0.00430799	4.30002e-09	NA	met-d-S_LDL_P	rs12868938	G	C	0.372896	Concentration of small LDL particles
HGB-DBP	17	46683800	-0.018762	0.0031977	4.43006e-09	342590	ukb-d-30640_irnt	rs12952262	T	C	0.16553	Apoliprotein B
HGB-DBP	9	32450187	0.0216336	0.00368784	4.45903e-09	173039	ebi-a-GCST004604	rs12985	C	T	0.3717	Hematocrit
HGB-DBP	13	114541617	0.0251995	0.00430624	4.49997e-09	NA	met-d-S_LDL_CE	rs12868938	G	C	0.372896	Cholesteryl esters in small LDL
HGB-DBP	11	31464938	-0.00892295	0.00152207	4.60002e-09	454840	ukb-b-19921	rs1223121	A	G	0.551455	Impedance of whole body
HGB-DBP	13	114541617	0.0107	0.0021	4.62605e-09	146806	ebi-a-GCST90002244	rs12868938	G	C	0.348	Glycated hemoglobin levels
HGB-DBP	19	2159571	0.1937	0.0331	4.83103e-09	71872	ieu-b-4813	rs12985258	C	T	NA	Height
HGB-DBP	14	99687211	0.0114376	0.00195431	4.84674e-09	350475	ukb-d-30030_irnt	rs1257444	G	A	0.540761	Haematocrit percentage
HGB-DBP	2	46002657	-0.0126217	0.00215664	4.84708e-09	350474	ukb-d-30020_irnt	rs13016569	G	A	0.738103	Haemoglobin concentration
HGB-DBP	15	72112853	0.02	0.0034	5.49997e-09	253212	ieu-a-89	rs12898728	T	C	0.183	Height
HGB-DBP	14	21542766	-0.0147076	0.00252365	5.61694e-09	350474	ukb-d-30020_irnt	rs12889267	G	A	0.168301	Haemoglobin concentration
HGB-DBP	3	141091595	0.0023651	0.00040584	5.6273e-09	314658	ukb-d-30810_raw	rs13098180	A	T	0.38273	Phosphate
HGB-DBP	3	30199216	0.0119428	0.00204973	5.66487e-09	350474	ukb-d-30020_irnt	rs12635066	A	G	0.34151	Haemoglobin concentration
HGB-DBP	19	2159571	0.0162499	0.00278895	5.67505e-09	110423	ukb-a-234	rs12985258	C	T	0.399914	Forced expiratory volume in 1-second (FEV1) predicted
HGB-DBP	13	114541617	0.0235662	0.00414239	5.80003e-09	NA	met-d-L_VLDL_TG	rs12868938	G	C	0.372896	Triglycerides in large VLDL
HGB-DBP	3	141091595	0.014688	0.0025269	6.15772e-09	314658	ukb-d-30810_irnt	rs13098180	A	T	0.38273	Phosphate
HGB-DBP	14	21542766	-0.00981273	0.00168832	6.19998e-09	454672	ukb-b-19925	rs12889267	G	A	0.167011	Arm fat-free mass (left)
HGB-DBP	17	57938041	-0.0204777	0.00353455	6.89001e-09	171846	ebi-a-GCST004618	rs1292041	G	A	0.5261	White blood cell count (basophil)
HGB-DBP	14	99687211	0.0110113	0.0019013	6.98393e-09	350474	ukb-d-30020_irnt	rs1257444	G	A	0.54076	Haemoglobin concentration
HGB-DBP	14	21542766	-0.0097405	0.00168169	7.00003e-09	454655	ukb-b-9093	rs12889267	G	A	0.167007	Arm predicted mass (left)
HGB-DBP	4	55377360	-0.0124532	0.00215095	7.10003e-09	408112	ebi-a-GCST90002386	rs12505616	G	A	0.562182	High light scatter reticulocyte percentage of red cells
HGB-DBP	6	16289538	-0.0173391	0.0029992	7.42079e-09	344729	ukb-d-30290_irnt	rs11969405	A	G	0.20306	High light scatter reticulocyte percentage
HGB-DBP	21	37834258	0.021476	0.003714	7.58997e-09	149861	ebi-a-GCST90002311	rs128494	C	T	0.431624	Hemoglobin concentration
HGB-DBP	13	114541617	0.0233971	0.00414692	7.69999e-09	NA	met-d-XXL_VLDL_L	rs12868938	G	C	0.372896	Total lipids in chylomicrons and extremely large VLDL
HGB-DBP	12	13046211	-0.0285015	0.00493846	7.86394e-09	172925	ebi-a-GCST004615	rs12811512	T	C	0.1515	Hemoglobin concentration
HGB-DBP	19	2159571	0.02478	0.004295	8.16e-09	149861	ebi-a-GCST90002311	rs12985258	C	T	0.279059	Hemoglobin concentration
HGB-DBP	17	57938041	-0.0205555	0.00356818	8.37202e-09	173039	ebi-a-GCST004604	rs1292041	G	A	0.5261	Hematocrit
HGB-DBP	15	72112853	0.0114724	0.0019918	8.40001e-09	421986	ukb-b-19657	rs12898728	T	C	0.256922	Forced expiratory volume in 1-second (FEV1)
HGB-DBP	13	114541617	0.0141841	0.00246733	8.99705e-09	350470	ukb-d-30110_irnt	rs12868938	G	C	0.369204	Platelet distribution width
HGB-DBP	13	114541617	0.0230491	0.0041326	9.40005e-09	NA	met-d-XXL_VLDL_PL	rs12868938	G	C	0.372896	Phospholipids in chylomicrons and extremely large VLDL
HGB-DBP	13	114541617	0.0246081	0.00420382	9.69996e-09	NA	met-d-Omega_6	rs12868938	G	C	0.372947	Omega-6 fatty acids
HGB-DBP	3	141091595	0.05309	0.00928	1.0754e-08	106776	ieu-a-1129	rs13098180	A	T	0.3759	Breast cancer (Oncoarray)
HGB-DBP	13	114541617	0.0243065	0.0043032	1.09999e-08	NA	met-d-S_LDL_L	rs12868938	G	C	0.372896	Total lipids in small LDL
HGB-DBP	4	55377360	0.022264	0.003894	1.10999e-08	149861	ebi-a-GCST90002311	rs12505616	G	A	0.332709	Hemoglobin concentration
HGB-DBP	11	31464938	0.011688	0.00204845	1.15899e-08	350475	ukb-d-30010_irnt	rs1223121	A	G	0.549913	Red blood cell (erythrocyte) count
HGB-DBP	3	141091595	0.0123013	0.0021576	1.1893e-08	307638	ukb-a-337	rs13098180	A	T	0.383563	Forced expiratory volume in 1-second (FEV1)
HGB-DBP	3	141091595	0.00514182	0.000902901	1.2e-08	462013	ukb-b-17241	rs13098180	A	T	0.381339	Blood clot, DVT, bronchitis, emphysema, asthma, rhinitis, eczema, allergy diagnosed by doctor: Hayfever, allergic rhinitis or eczema
HGB-DBP	21	37834258	-0.02092	0.003672	1.22301e-08	NA	bbj-a-61	rs128494	C	T	0.4288	Serum creatinine
HGB-DBP	14	21542766	-0.0154824	0.0027187	1.23637e-08	350475	ukb-d-30010_irnt	rs12889267	G	A	0.168302	Red blood cell (erythrocyte) count
HGB-DBP	14	21542766	-0.0125197	0.0021998	1.29999e-08	421986	ukb-b-7953	rs12889267	G	A	0.166959	Forced vital capacity (FVC)
HGB-DBP	13	114541617	0.0227299	0.00411855	1.29999e-08	NA	met-d-XL_VLDL_TG	rs12868938	G	C	0.372896	Triglycerides in very large VLDL
HGB-DBP	3	141091595	-0.013557	0.0023867	1.34611e-08	344182	ukb-d-30750_irnt	rs13098180	A	T	0.38305	Glycated haemoglobin
HGB-DBP	17	46683800	-0.015659	0.0027571	1.3507e-08	343621	ukb-d-30780_raw	rs12952262	T	C	0.16554	LDL direct
HGB-DBP	17	46683800	0.092127	0.0162347	1.39011e-08	31684	eqtl-a-ENSG00000002919	rs12952262	T	C	0.159551	ENSG00000002919
HGB-DBP	11	31464938	-0.00591172	0.0010428	1.40001e-08	462433	ukb-b-4779	rs1223121	A	G	0.551416	Plays computer games
HGB-DBP	19	2159571	0.010173	0.00179624	1.48447e-08	335842	ukb-a-379	rs12985258	C	T	0.399914	Hand grip strength (right)
HGB-DBP	6	16289538	0.016728	0.00295874	1.57087e-08	350473	ukb-d-30070_irnt	rs11969405	A	G	0.203065	Red blood cell (erythrocyte) distribution width
HGB-DBP	3	141091595	-0.0552238	0.00972296	1.6e-08	NA	bbj-a-70	rs13098180	A	T	0.02848	Height
HGB-DBP	14	99687211	-0.0090084	0.00159341	1.6e-08	454823	ukb-b-7212	rs1257444	G	A	0.539407	Leg fat mass (left)
HGB-DBP	13	114541617	0.0245919	0.00426484	1.6e-08	NA	met-d-SFA	rs12868938	G	C	0.372947	Saturated fatty acids
HGB-DBP	14	21542766	0.0171085	0.00302988	1.63795e-08	350471	ukb-d-30090_irnt	rs12889267	G	A	0.168302	Platelet crit
HGB-DBP	13	114541617	0.013714	0.0024296	1.65699e-08	344292	ukb-d-30610_irnt	rs12868938	G	C	0.36925	Alkaline phosphatase
HGB-DBP	13	114541617	0.0238058	0.00429197	1.7e-08	NA	met-d-M_VLDL_C	rs12868938	G	C	0.372896	Cholesterol in medium VLDL
HGB-DBP	11	31464938	-0.0104816	0.00186024	1.75683e-08	331284	ukb-a-269	rs1223121	A	G	0.549901	Impedance of whole body
HGB-DBP	21	37834258	-0.015478	0.0027473	1.76291e-08	344052	ukb-d-30670_irnt	rs128494	C	T	0.76682	Urea
HGB-DBP	14	99687211	-0.00722409	0.0012842	1.89998e-08	454854	ukb-b-20531	rs1257444	G	A	0.539412	Leg fat percentage (right)
HGB-DBP	13	114541617	0.0241789	0.00423463	1.89998e-08	NA	met-d-Total_L	rs12868938	G	C	0.372896	Total lipids in lipoprotein particles
HGB-DBP	5	142799300	0.0133442	0.00237502	1.92704e-08	350474	ukb-d-30020_irnt	rs12515985	A	G	0.211575	Haemoglobin concentration
HGB-DBP	13	114541617	0.0228433	0.00415392	2e-08	NA	met-d-XXL_VLDL_TG	rs12868938	G	C	0.372896	Triglycerides in chylomicrons and extremely large VLDL
HGB-DBP	14	21542766	-0.0134908	0.00240892	2.1e-08	345665	ukb-b-14713	rs12889267	G	A	0.167356	Forced vital capacity (FVC), Best measure
HGB-DBP	19	2159571	-0.0136159	0.00243092	2.13098e-08	349856	ukb-d-30120_irnt	rs12985258	C	T	0.401017	Lymphocyte count
HGB-DBP	6	7229619	-0.00230788	0.000425894	2.19999e-08	437267	ebi-a-GCST90013405	rs12192672	A	G	0.295894	Liver enzyme levels (alanine transaminase)
HGB-DBP	4	55377360	0.0106559	0.00190653	2.28302e-08	350474	ukb-d-30020_irnt	rs12505616	G	A	0.56241	Haemoglobin concentration
HGB-DBP	17	46683800	-0.017719	0.0031724	2.33518e-08	343621	ukb-d-30780_irnt	rs12952262	T	C	0.16554	LDL direct
HGB-DBP	17	46683800	-0.023608	0.00423199	2.39999e-08	146181	ukb-b-8607	rs12952262	T	C	0.164684	Ankle spacing width (right)
HGB-DBP	13	114541617	0.0241678	0.00430986	2.39999e-08	NA	met-d-M_LDL_CE	rs12868938	G	C	0.372896	Cholesteryl esters in medium LDL
HGB-DBP	15	72112853	0.2422	0.0435	2.56602e-08	NA	finn-b-H7_GLAUCOMA_XFG	rs12898728	T	C	0.2607	Glaucoma, exfoliation
HGB-DBP	19	2159571	0.0682194	0.0122586	2.6215e-08	26946	eqtl-a-ENSG00000104899	rs12985258	C	T	0.378378	ENSG00000104899
HGB-DBP	3	141091595	0.0137015	0.00246609	2.76274e-08	349856	ukb-d-30120_irnt	rs13098180	A	T	0.382975	Lymphocyte count
HGB-DBP	17	46683800	0.0172663	0.0031146	2.96429e-08	350474	ukb-d-30080_irnt	rs12952262	T	C	0.165284	Platelet count
HGB-DBP	15	72112853	-0.012645	0.00228287	2.99999e-08	NA	ieu-b-111	rs12898728	T	C	0.256583	triglycerides
HGB-DBP	3	141091595	0.0217732	0.00393097	2.99999e-08	200272	ukb-b-3357	rs13098180	A	T	0.381457	Birth weight of first child
HGB-DBP	13	114541617	0.0238141	0.00431585	2.99999e-08	NA	met-d-M_LDL_P	rs12868938	G	C	0.372896	Concentration of medium LDL particles
HGB-DBP	11	31464938	0.0105243	0.00190149	3.11824e-08	350474	ukb-d-30020_irnt	rs1223121	A	G	0.549913	Haemoglobin concentration
HGB-DBP	6	7229619	0.0721708	0.0130397	3.11939e-08	31470	eqtl-a-ENSG00000132718	rs12192672	A	G	0.294769	ENSG00000132718
HGB-DBP	21	37834258	0.020478	0.003702	3.23996e-08	150708	ebi-a-GCST90002364	rs128494	C	T	0.431681	Red blood cell count
HGB-DBP	15	72112853	-0.0224588	0.00406626	3.32897e-08	172952	ebi-a-GCST004601	rs12898728	T	C	0.2571	Red blood cell count
HGB-DBP	15	72112853	0.00943088	0.00171096	3.50002e-08	NA	ieu-b-104	rs12898728	T	C	0.256829	HbA1C
HGB-DBP	17	46683800	-0.0077646	0.00140747	3.50002e-08	408317	ebi-a-GCST009760	rs12952262	T	C	NA	Snoring
HGB-DBP	17	57938041	-0.0126101	0.00229275	3.80067e-08	350471	ukb-d-30090_irnt	rs1292041	G	A	0.52828	Platelet crit
HGB-DBP	3	141091595	-0.0137091	0.00249374	3.85665e-08	NA	ieu-b-72	rs13098180	A	T	0.383621	Urinary sodium-potassium ratio
HGB-DBP	6	7229619	0.00661081	0.0012643	4e-08	180094	ebi-a-GCST90012108	rs12192672	A	G	0.296526	Sex hormone-binding globulin levels adjusted for BMI
HGB-DBP	14	21542766	-0.00905496	0.00165034	4.09996e-08	454746	ukb-b-16698	rs12889267	G	A	0.16702	Arm predicted mass (right)
HGB-DBP	6	7229619	-0.0713705	0.01304	4.41977e-08	31684	eqtl-a-ENSG00000084764	rs12192672	A	G	0.294769	ENSG00000084764
HGB-DBP	19	2159571	0.0997	0.0182	4.47301e-08	NA	finn-b-PRIM_KNEEARTHROSIS	rs12985258	C	T	0.3472	Primary gonarthrosis, bilateral
HGB-DBP	14	34654540	0.0206953	0.00378379	4.51398e-08	173039	ebi-a-GCST004604	rs12437397	G	C	0.6729	Hematocrit
HGB-DBP	19	2159571	-0.0173993	0.00318225	4.56699e-08	194398	ukb-a-500	rs12985258	C	T	0.399914	Heel bone mineral density (BMD) T-score automated
HGB-DBP	1	3325144	0.020966	0.00383582	4.61031e-08	350474	ukb-d-30020_irnt	rs12097446	A	G	0.0650694	Haemoglobin concentration
HGB-DBP	11	31464938	-0.00130408	0.000238684	4.70002e-08	462933	ukb-b-15527	rs1223121	A	G	0.551438	Operation code: squint correction
[truncated: 39,126 more rows]

[truncated: 1 more sheets: Table S11]
